# Supplementary material for: Phylogenomics reveals the evolution of floral traits associated with pollinators and pollinator–prey conflict within the carnivorous Pinguicula subgenus Temnoceras
Source: Am J Bot. 2026 Jan 31;113(2):e70156. doi: 10.1002/ajb2.70156 (PMC12918848; doi:10.1002/ajb2.70156)
Supplement: Supplementary file 1 — Appendix S1. Tables S1–S10. Table S1. Pinguicula specimen information. Table S2. Pinguicula plastid genes and nuclear ndh gene query. Table S3. Morphological data collection for Pinguicula species. Table S4. Quality summary of Illumina sequencing reads. Table S5. Quality summary of genome assemblies. Table S6. Summary of estimated Pinguicula ploidy level. Table S7. Missing BUSCOs. Table S8. Phylogenetic linear model analyses. Table S9. Phylogenetic ancestral state reconstruction analyses. Table S10. Pinguicula flower character transition model fitting test. [file AJB2-113-e70156-s001.xlsx]

## Sheet: Table S1. Specimen information
Liu et al.—American Journal of Botany 2026—Appendix S1
Appendix S1. Tables S1–S10.
Table S1. Pinguicula specimen information.
Sample	Species	Genus	Subgenus	Subsection	Clade (Shimai et al., 2021)	Section (Fleishmann, 2021)	Source	Propagation method	PAC barcode	NCBI BioProject accession	NCBI BioSample accession	NCBI SRA accession
P01	Pinguicula acuminata	Pinguicula	Temnoceras	Orcheosanthus	Clade VII	Orcheosanthus	INECOL	tissue culture	PAC0101753	PRJNA1305498	SAMN50606881	SRR35138352
P02	Pinguicula agnata	Pinguicula	Temnoceras	Agnata	Clade VIII	Agnata	INECOL	tissue culture	PAC0101754	PRJNA1305498	SAMN50606882	SRR35138351
P03	Pinguicula caerulea	Pinguicula	Isoloba	Isoloba	Clade I	Isoloba	INECOL	tissue culture	PAC0101755	PRJNA1305498	SAMN50606883	SRR35138340
P06	Pinguicula conzattii	Pinguicula	Temnoceras	Orcheosanthus	Clade VII	Orcheosanthus	INECOL	tissue culture	PAC0101756	PRJNA1305498	SAMN50606884	SRR35138329
P07	Pinguicula crassifolia	Pinguicula	Temnoceras	Orcheosanthus	Clade VII	Orcheosanthus	INECOL	tissue culture	PAC0101781	PRJNA1305498	SAMN50606885	SRR35138326
P08	Pinguicula cyclosecta	Pinguicula	Temnoceras	Agnata	Clade VIII	Agnata	INECOL	tissue culture	PAC0101758	PRJNA1305498	SAMN50606886	SRR35138325
P09	Pinguicula debbertiana	Pinguicula	Temnoceras	Agnata	Clade VIII	Agnata	INECOL	tissue culture	PAC0101759	PRJNA1305498	SAMN50606887	SRR35138324
P10	Pinguicula ehlersiae	Pinguicula	Temnoceras	Agnata	Clade VIII	Agnata	INECOL	tissue culture	PAC0101760	PRJNA1305498	SAMN50606888	SRR35138323
P11	Pinguicula elizabethiae	Pinguicula	Temnoceras	Orcheosanthus	NA	Orcheosanthus	INECOL	tissue culture	PAC0101761	PRJNA1305498	SAMN50606889	SRR35138322
PEM	Pinguicula emarginata	Pinguicula	Temnoceras	Orcheosanthus	Clade VII	Orcheosanthus	California Carnivores	within soil	PAC0101752	PRJNA1305498	SAMN50606912	SRR35138327
P13	Pinguicula gigantea	Pinguicula	Temnoceras	Agnata	Clade VIII	Agnata	INECOL	tissue culture	PAC0101762	PRJNA1305498	SAMN50606890	SRR35138321
P14	Pinguicula gypsicola	Pinguicula	Temnoceras	Orcheosanthus	Clade VIII	Agnata	INECOL	tissue culture	PAC0101763	PRJNA1305498	SAMN50606891	SRR35138350
P15	Pinguicula hemiepiphytica	Pinguicula	Temnoceras	Orcheosanthus	Clade VII	Orcheosanthus	INECOL	tissue culture	PAC0101764	PRJNA1305498	SAMN50606892	SRR35138349
P16	Pinguicula heterophylla	Pinguicula	Temnoceras	Orcheosanthus	Clade VII	Orcheosanthus	INECOL	tissue culture	PAC0101765	PRJNA1305498	SAMN50606893	SRR35138348
P17	Pinguicula ibarrae	Pinguicula	Temnoceras	Agnata	Clade VIII	Agnata	INECOL	tissue culture	PAC0101766	PRJNA1305498	SAMN50606894	SRR35138347
P18	Pinguicula immaculata	Pinguicula	Temnoceras	Agnata	Clade VIII	Agnata	INECOL	tissue culture	PAC0101767	PRJNA1305498	SAMN50606895	SRR35138346
P19	Pinguicula kondoi	Pinguicula	Temnoceras	Agnata	Clade VIII	Agnata	INECOL	tissue culture	PAC0101768	PRJNA1305498	SAMN50606896	SRR35138345
P20	Pinguicula laueana	Pinguicula	Temnoceras	Orcheosanthus	Clade VII	Orcheosanthus	INECOL	tissue culture	PAC0101769	PRJNA1305498	SAMN50606897	SRR35138344
P21	Pinguicula laxifolia	Pinguicula	Temnoceras	Agnata	Clade VIII	Agnata	INECOL	tissue culture	PAC0101770	PRJNA1305498	SAMN50606898	SRR35138343
P22	Pinguicula macrophylla	Pinguicula	Temnoceras	Orcheosanthus	Clade VIII	Agnata	INECOL	tissue culture	PAC0101771	PRJNA1305498	SAMN50606899	SRR35138342
P23	Pinguicula martinezii	Pinguicula	Temnoceras	Agnata	NA	Agnata	INECOL	tissue culture	PAC0101772	PRJNA1305498	SAMN50606900	SRR35138341
P24	Pinguicula medusina	Pinguicula	Temnoceras	Orcheosanthus	Clade VII	Orcheosanthus	INECOL	tissue culture	PAC0101773	PRJNA1305498	SAMN50606901	SRR35138339
P37	Pinguicula mesophytica	Pinguicula	Temnoceras	Orcheosanthus	Clade VII	Orcheosanthus	INECOL	tissue culture	PAC0101783	PRJNA1305498	SAMN50606911	SRR35138328
P26	Pinguicula moctezumae	Pinguicula	Temnoceras	Orcheosanthus	Clade VII	Orcheosanthus	INECOL	tissue culture	PAC0101774	PRJNA1305498	SAMN50606902	SRR35138338
P27	Pinguicula moranensis	Pinguicula	Temnoceras	Orcheosanthus	Clade VII	Orcheosanthus	INECOL	tissue culture	PAC0101775	PRJNA1305498	SAMN50606903	SRR35138337
P29	Pinguicula oblongiloba	Pinguicula	Temnoceras	Orcheosanthus	Clade VII	Orcheosanthus	INECOL	tissue culture	PAC0101776	PRJNA1305498	SAMN50606904	SRR35138336
P30	Pinguicula orchidioides	Pinguicula	Temnoceras	Orcheosanthus	Clade VII	Orcheosanthus	INECOL	tissue culture	PAC0101777	PRJNA1305498	SAMN50606905	SRR35138335
P31	Pinguicula parvifolia	Pinguicula	Temnoceras	Orcheosanthus	Clade VII	Orcheosanthus	INECOL	tissue culture	PAC0101778	PRJNA1305498	SAMN50606906	SRR35138334
P32	Pinguicula rotundifolia	Pinguicula	Temnoceras	Agnata	Clade VIII	Agnata	INECOL	tissue culture	PAC0101780	PRJNA1305498	SAMN50606907	SRR35138333
P33	Pinguicula robertiana	Pinguicula	Temnoceras	Agnata	NA	Agnata	INECOL	tissue culture	PAC0101779	PRJNA1305498	SAMN50606908	SRR35138332
P35	Pinguicula simulans	Pinguicula	Temnoceras	Agnata	Clade VIII	Agnata	INECOL	tissue culture	PAC0101757	PRJNA1305498	SAMN50606909	SRR35138331
P36	Pinguicula zamudioana	Pinguicula	Temnoceras	Orcheosanthus	NA	Orcheosanthus	INECOL	tissue culture	PAC0101782	PRJNA1305498	SAMN50606910	SRR35138330

## Sheet: Table S2. Plastid genes
Table S2. Pinguicula plastid genes and nuclear ndh gene query.
Species	Source	Gene	Query
Pinguicula alpina	Plastid	rps12	ATGCCAACTATTAAACAACTTATTAGAAATACAAGACAGCCAATTAAAAATGTCACGAAATCCCCCGCTCTTCGGGGATGTCCTCAGCGTCGAGGAACATGTACTAGGGTGTATACTATCACCCCCAAAAAACCAAACTCTGCCTTACGTAAAGTTGCCAGAGTACGATTAACCTCTGGATTTGAAATCACTGCTTATATACCCGGTATTGGCCATAATTCACAAGAACATTCTTCAGTCTTAGTAAGAGGGGGAAGGGTTAAGGATTTACCCGGTGTAAGATATCACATTGTTCGAGGAACCCTAGATGCTGTCGGAGTAAAGGATCGTCAACAAGGGCGTTCTAAATATGGGGTAAAAAAGCCAAAATAA
Pinguicula alpina	Plastid	psbA	ATGACTGCAATTTTAGAGAGACGCGAAAGCGAAAGCCTGTGGGGCCGTTTCTGTAACTGGATAACCAGCACCGAAAACCGTCTTTACATTGGATGGTTTGGTGTTTTGATGATCCCTACCTTATTGACCGCAACTTCTGTATTTATTATTGCCTTCATTGCTGCTCCTCCAGTAGATATTGATGGTATTCGTGAACCTGTTTCTGGATCTCTACTGTACGGAAACAATATTATCTCCGGTGCTATTATTCCTACTTCTGCAGCTATTGGTTTGCACTTTTACCCAATCTGGGAAGCAGCATCTGTTGATGAATGGTTGTACAATGGTGGTCCTTATGAATTAATTGTTCTACACTTCTTACTTGGTGTATCTTGTTACATGGGTCGTGAGTGGGAGCTT…
Pinguicula alpina	Plastid	matK	ATGGAGGAAATCAAAAGCTATTTACAGCCAGAGAGATCCCAACAACACGACTTCCTATATCCACTTATCTTTCAGGAGTCTATTTATGCATTTGCTCATGATCGTGGTTTCAGTAGATCCATGTTGTCGGAAAATCCGGGTTATGACAATAAATCCAGTTTACTGATTGTGAAACGTCTAATTACTCGAATGTATCAACAGAATCATTTTCTTATTTCTCCTACTGATTTGAACCAAAATCTATTTTGCGTGCGCAACAATAATTTGTATTCTCGAATCATATCAGAGGGGTTTTCTTTTATTGTAGAAATTCCATTTTATCTACGATTAATATCTTGTCTAGAAGGGAAAAATAAACTCAAATCTCAGAATTTACGATCAATTCATTCAATATTTCCC…
Pinguicula alpina	Plastid	rps16	ATGTTAAAACTTCGTTTGAAACGATGTGGTAGAAAGCAACGAGCCGTCTATCGAATCGTTGCAATTGATGTTCGATCTCGAAGAGAAGGAAAAGATCTTAGAAAAGTTGGCTTTTATCATCCAATGAAGAATCAAACTTATTTAAATGTTCCTCTTATTCTATATTTCCTTGAGAAAGGTGCTCAACCCACAGGAACTGTTCAGAATCTTTTAACCAAAGCGGAAATTTTTAAGGAACTTCCGTCTAATTAA
Pinguicula alpina	Plastid	psbK	ATGCTTAATATAGTTAGTTTGATCTGTATTTCTATAAATTCTGCCCTTTATTCGAGTAGTTTTTTCGTCGGCAAATTGCCAGAAGCCTATGCTTTTTTGAATCCAATCGTAGATGTTATGCCAGTCATACCTGTGCTTTTTTTTCTCTTAGCTTTTGTTTGGCAAGCTGCTGTAAGTTTTCGATGA
Pinguicula alpina	Plastid	psbI	ATGCTTACTCTGAAACTCTTCGTTTATACCGTAGTAATATTTTTTGTTTCTCTATTTATCTTTGGATTCCTATCAAATGATCCGGGGCGTAATCCTGGACGTGAAGAATAA
Pinguicula alpina	Plastid	atpA	ATGGGAACCATTCGAGCTGACGAAATTAGTAATATTATACGTGAACGTATTGAACAATATAATAGAGAAGTCAAGATTGTAAATACCGGTACCGTACTTCAAGTGGGCGATGGTATTGCTCGTATTCATGGTCTTGATGAAGTCATGGCGGGTGAATTAGTTGAATTTGATGAAGGTACAATAGGTATTGCTCTGAATTTGGAATCAAATAATGTTGGTGTTGTATTAATGGGTGATGGTTTGATGATCCAAGAAGGCAGTTCTGTAAAAGCAACGGGAAGAATTGCTCAGATACCGGTGGGTGAGGCTTATTTGGGCCGTGTTATAAACGCCCTGGCTAAACCTATTGATGGTAGAGGCGAAATTTCAGCTTATGAATCTCGATTAATTGAATCTCCT…
Pinguicula alpina	Plastid	atpF	ATGAAAAATGTAACCGATTCTTTCGTTTCTTTGGGCTACTGGCCATCCGCCGGGAGTTTCGGATTTAATACCGATATTTTAGCAACAAATCCAATAAATCTAAGTGTAGTGATTGGTGTATTGATTTTTTTTGGAAAGGGAGTGTTAAGTGATTTATTAGATAATCGAAAGCAGAGGATCTTGAATACTATTCGAAATTCAGAAGAACTGCGGGGGGGGGCCATTGAACAGCTGGAAAATGCCCGGGCTCGCTTACGGAAAGTGGAAACGGAAGCAGATGAGTTTCGGGTCAATGGATATTCTGAGATAGAGCGAGAAAAATTGAATTTTATTAATTCAACTTATAAAACTTTGGAACAATTAGAAAATTACAAAAATGAAACGATTCAGTTTGAACAG…
Pinguicula alpina	Plastid	atpH	ATGAATCCACTGATTTCTGCTGCTTCCGTTATTGCTGCTGGATTGGCTGTAGGGCTTGCTTCTATTGGACCTGGAGTTGGTCAAGGGACTGCTGCGGGTCAAGCTGTAGAAGGTATCGCGAGACAGCCCGAGGCAGAGGGAAAAATAAGAGGTACTCTATTGCTTAGTCTAGCTTTTATGGAAGCTTTAACGATTTATGGATTGGTTGTAGCATTAGCACTTTTATTTGCGAATCCTTTTGTTTAA
Pinguicula alpina	Plastid	atpI	ATGAATGTGCTATCATGTTCCATCAACACACTTAAAGGGTTCTACGATATATCCGGCGTGGAAGTAGGCCAACATTTCTATTGGCAAATAGGGAGTTTCCAAGTCCATGGCCAAGTACTTATTACTTCTTGGGTTGTAATTGCTATTTTAGTAGGTTCAGCTACTATAGCTGTTCGGAACCCACAAACCATTCCGACCGGGGGTCAGAATTTCTTCGAATATATTCTTGAATTCATTCGAGATGTGAGTAAAACTCAAATTGGAGAAGAATACGGCCCTTGGGTTCCTTTTATTGGAACTATGTTTCTATTTATTTTTGTTTCTAATTGGTCAGGAGCTCTTTTACCTTGGAAAATCATAGAATTACCTCATGGAGAGTTGGCCGCACCAACGAATGAT…
Pinguicula alpina	Plastid	rps2	ATGACAAGAAGATATTCGAACATCAACTTGGAAGAGATGCTGGAGGCAGGAGTTCATTTTGGCCATGGGACTAGGAAATGGAATCCTAAAATGGCACCTTATATCTCTGCAAAGCGTAAAGGTATTCATATTACAAATCTTACTAGAACTGCTCGTTTTTTATCCGAAGCCTGCGATTTGGTTTTTGATGCAGCAAGTAAGGGAAAAGAATTCTTGATTGTTGGTACCAAAAATAAAGCAGCTGATTCAGTAGCACGGGCCGCAATAAGGGCCCGGTGTCATTGTGTTAATAAAAAATGGCTGGGCGGGATGTTAACGAATTGGTCCACTACAGAAACGAGACTTCATAAGTTCAGGGACTTGAGAATGGAACAAAAAACGGGAAAACTTAACCGTCTT…
Pinguicula alpina	Plastid	rpoC2	ATGGCAGAACGGGACAATCTGGTATTTCACAATAAAGTGATAGACGGAACTGCCATGAAACGACTTATTAGTAGATTTATAGATCACTTCGGAATGGCATATACATCACACATCCTGGATCAAGTAAAGACTCTGGGTTTTCAACAAGCTACTGCTACATCCATTTCATTAGGAATTGATGATCTTTTAACAATACCCTCGAAGAGATGGCTAGTTCAAGATGCTGAAGAACAAAGTTTGATGCTGGAAAAGCACCATCATTATGGGAATGTACACGCGGTAGAAAAATTACGCCAATCCATTGAAATATGGTATGCCACAAGTGAATATTTGCGACAAGAAATGAATCCTAATTTTAGGATGACTGACCCCTTTAATCCAGTTTATATGATGTCTTTT…
Pinguicula alpina	Plastid	rpoC1	ATGATCGATCGGTATAAACATCAACAGCTACGAATTGGATTAGTTTCTCCTCAACAAATAAGCGCTTGGGCTACTAAAATCCTGCCTAATGGGGAGATAGTTGGAGAGGTGACAAAACCCTATACTTTTCATTACAAAACCAATAAACCAGAAAAAGATGGATTATTTTGTGAAAGAATTTTTGGGCCTATCAAAAGTGGAATTTGTGCTTGTGGAAATTATCGAGTAATCGGAGATGAAAAAGACGACCCTAAATTTTGTGAACAATGCGGAGTCGAATTTGTTGATTCTCGAATACGAAGATATCAAATGGGCTACATCAAACTCGCATGCCCCGTAACCCATGTGTGGTATTTAAAATGTCTTCCTAGTTATATTGCGAATCTTTTAGATAAACCT…
Pinguicula alpina	Plastid	rpoB	ATGCTCGGGGCCGAAAATGAGGCAATGTCCACAATACCTGGATTTAATCAGATACAATTTGAAGGATTTTCTAGGTTCGTTGATCAGGGTTTGACAGAAGAACTTTATAAGTTTCCAAAAATTGAAGATAGAGATCATGAAATTGAATTTCAATTATTTGTGGAAAGCTATCAATTGGTAGAACCGTTGATAAAGGAAAGAAATGCTGTGTACGAATCACTCACATATTCTTCTGAATTATATGTATCCGCGGGATTAATTTGGAAAACCAGTAGGGATATGCAAGAACAAACTATTTTGATTGGAAACATTCCTCTAATGAATTCCCTAGGAACTTTTATAGTAAATGGAATATATAGAATTGTGATCAATCAAATACTGCAAAGCCCCGGTATTTAT…
Pinguicula alpina	Plastid	petN	ATGGATATAGTAAGTCTCGCTTGGGCGGCTTTAATGGTAGTCTTTACATTTTCTCTTTCACTCGTAGTGTGGGGAAGAAGTGGGCTCTAG
Pinguicula alpina	Plastid	psbM	ATGGAAGTCAATATTCTTGCATTTATTGCTACTGCACTATTCATTCTAGTTCCTACCGCCTTTCTACTTATCATTTACGTAAAAACAGTCAGTCAAAATGATTAA
Pinguicula alpina	Plastid	psbD	ATGACTATAGCCCTTGGTAAATTTACCAAAGACGAAAATGACTTATTTGATATTATGGATGACTGGTTACGCAGGGACCGTTTCGTTTTTGTAGGCTGGTCTGGCCTATTGCTCTTCCCTTGTGCCTATTTCGCTGTAGGGGGTTGGTTCACAGGTACAACCTTTGTAACTTCATGGTATACCCATGGATTGGCCAGTTCCTATTTGGAAGGCTGTAATTTTTTAACGGCCGCAGTTTCTACTCCTGCGAATAGTTTAGCGCATTCTTTATTGTTACTATGGGGTCCTGAAGCACAAGGGGATTTTACTCGTTGGTGTCAATTAGGTGGTCTGTGGACGTTTGTTGCTCTGCATGGTGCTTTCGGACTAATAGGTTTCATGTTACGTCAATTTGAGCTT…
Pinguicula alpina	Plastid	psbC	ATGAAAATCTTATATTCCCTGAGGAGGTTCTACCACGTGGAAACGCTCTTTAATGGAACTTTAGCTGTAGCTGGTCGTGATCAAGAAACCACCGGTTTTGCTTGGTGGGCCGGAAATGCACGACTTATTAATTTATCCGGTAAATTACTAGGAGCTCATGTAGCCCATGCCGGATTAATCGTATTCTGGGCCGGAGCAATGAACCTATTTGAAGTGGCTCATTTCGTACCAGAGAAGCCTATGTATGAACAAGGATTAATTTTACTTCCCCATCTAGCTACTCTAGGTTGGGGGGTAGGTCCTGGAGGGGAAGTTATAGATACCTTTCCATACTTTGTATCTGGAGTACTTCATTTAATTTCCTCTGCGGTATTGGGCTTTGGCGGTATTTATCATGCA…
Pinguicula alpina	Plastid	psbZ	ATGACTCTTGTTTTCCAATTAGCTGTTTTTGCATTAATTGCTACTTCGTTAATCTTATTGATTAGCGTACCCGTCGTATTTTCTTTTCCTGATGGTTGGTCAAGTAACAAAAATGTTGTATTTTCTGGTACATCATTATGGATTGGGTTAGTCTTTCTGGTAGGTATCCTTAATTCTCTCATCTCTTGA
Pinguicula alpina	Plastid	rps14	ATGGCAAGGAAAAGTTTGATTCAGAGGGAGAAGAAGAGGCAAAAATTGGAACAGAAATATCATTTGATTCGTCGATCCTCAAAAGAAGAAATAAGTAAAGTTCCATCATTGAGTGACAAATGGGAAATTTATGGAAAGTTACAATCCCCACCACGGAATAGTGCACCTACACGCCTCCATCGCCGTTGTTTTTTGACCGGAAGACCCAGAGCTAACTATCGAGACTTTGGACTATCCGGACACATACTTCGTGAAAAGGTTCACACGTGTTTGTTGCCAGGAGCAACAAGATCAAGTTGGTAA
Pinguicula alpina	Plastid	psaB	ATGGCATTAAGATTTCCAAGGTTTAGCCAAGGGTTAGCTCAGGACCCCACTACTCGTCGTATTTGGTTTGGTATTGCTACCGCACATGACTTCGAAAGTCATGATGATATTACTGAGGAACGTCTTTATCAGAATATTTTTGCTTCTCACTTCGGCCAATTAGCAATAATTTTTCTGTGGACTTCCGGAAATCTGTTTCATGTAGCTTGGCAAGGAAACTTTGAATCATGGGTACAGGACCCTTTACATGTAAGACCTATTGCTCATGCAATTTGGGATCCTCATTTTGGTCAACCAGCCGTGGAAGCTTTTACTCGCGGGGGTGCTCTTGGACCAGTGAATATCGCTTATTCTGGTGTTTATCAGTGGTGGTATACAATCGGTTTACGCACTAATGAA…
Pinguicula alpina	Plastid	psaA	ATGATTATTCGTTCGCCGGAACCAGAAGTAAAAATTTTGGTGGATAAGGATCCCGTAAAAACTTCTTTCGAGGAATGGGCCAAACCGGGTCATTTCTCAAGAACAATAGCTAAAGGACCTGATACTACCACTTGGATCTGGAACCTACATGCTGATGCTCACGATTTTGATAGCCATACCAGTGATTTGGAGGAGATCTCTCGAAAAGTGTTTAGTGCCCATTTCGGTCAACTATCCATCATCTTTCTTTGGCTGAGCGGTATGTATTTCCACGGTGCTCGTTTTTCCAATTATGAAGCGTGGCTAAGTGATCCAACTCACATTGGGCCAAGTGCCCAGGTGGTTTGGCCAATAGTGGGCCAAGAAATATTGAATGGTGATGTGGGCGGGGGTTTCCGA…
Pinguicula alpina	Plastid	ycf3	ATGCCTAGATCGCGGATAAATGGAAATTTTATTGATAAGACCTTTTCAATTGTAGCCAATATCTTATTGCAAATAATTCCGACAACTTCAGGAGAAAAGGAGGCATTTACCTATTACAGAGATGGGATGTCAGCTCAATCCGAAGGAAATTATGCCGAAGCTTTACAGAATTATTATGAAGCGATGCGACTAGAAATTGATCCCTACGATCGAAGTTATATACTCTATAATATAGGTCTTATCCATACAAGTAATGGAGAACATACGAAAGCTTTGGAATATTATTTTCGAGCACTAGAACGAAATCCATTCTTACCACAAGCTTTTAATAATATGGCCGTGATCTGTCATTACCGGGGAGAACAGGCCATTCGCCAGGGTGATTCTGAAATCGCGGAA…
Pinguicula alpina	Plastid	rps4	ATGTCGCGTTACCGAGGCCCTCGTTTCAAAAAAATACGTCGCCTGGGAGCTTTACCAGGACTAACTAATAAAAGGCCTAAAGCCGGAAGTGATCTTAGAAACCAATCACGCTCCGGGAAAAAATCTCAATATCGTATTCGTCTAGAAGAAAAACAAAAATTGCGTTTTCATTATGGTCTTACAGAACGACAATTAATTAAATACGTTCGTATCGCCAGAAAAGCCAAGGGGTCAACAGGGCAAGTTTTACTCCAATTACTTGAAATGCGTTTGGATAACATCCTTTTTAGATTGGGCATGGCTTCGACTATTCCCGCAGCCCGCCAATTAGTTAACCATAGACATATTTTAGTAAATGGGCGTATAGTAGATATACCAAGTTATCGCTGCAAACCCCAA…
Pinguicula alpina	Plastid	ndhJ	ATGCAGGGTTGTTTGTCTGCTTGGCTAGTCAAGCACGGGATAATTCATAGATCTTTGGGCTTTGATTATCGAGGAATAGAGACTTTACAAATAAAGCCCGAGGATTGGCATTCCATTGCTATTATTTTATATGTATATGGTTACAATTATCTACGCTCCCAATGTGCCTATGATGTAGCGCCCGGCGGACTGTTAGCTATGTGTGGTGTGGATCAACCAGAAGAGGTATGCATAAAAGTATTTGCCTCAAGAAGGAATCCTAGAATTCCGTCCGTTTTCTGGGTTTGGAAAAGCGTGGATTTTCAAGAACGAGAATCTTATGATATGTTGGGAATCTCCTATGATAATCATCCGCGCTTGAAACGTATCTTAATGCCTGAAAGTTGGATAGGATGGCCC…
Pinguicula alpina	Plastid	atpE	ATGACCTTAAATCTTTGTGTATTGACCCCTAATCGAATTGTTTGGGATTCAGAAGTCAAAGAAATCATTTTATCGACGAATAGTGGCCAAATTGGCGTATTACCAAATCATGCTCCTATTGCTACAGCTGTAGATATAGGGATTTTGAGAATACGCCTTAAGGACCAATGGGTAACGATGGCTCTGATGGGTGGTTTTGCTAGAATAGGCAATAACGAGATCACTGTTTTAGTAAATGATGCGGAAAAGGGTAATGATATTGATCTACAAGAAGCTCAGCAAACTCTTGAAATAGCAGAAGCTAATTTGACAAAAGCGGAAGGAAAGAGACAAAGAATTGAGGCAAATCTAGCTCTCCGACGAGCTAGGACAAGAGTAGAAGCTGTCAATGTGGTTTCC…
Pinguicula alpina	Plastid	atpB	ATGATAATTAATCCGACTACTTCTGGTTCTGGGGTTTCCACGCTTGAAAAAAAAAACCTGGGGCGTATCGTCCAAATCATCGGTCCGGTACTAGATGTAGCCTTTCCGCCGGGCAAGATGCCTAATATTTATAACGCTCTGATAGTTAAAGGTCGAGACACTGCTGGTCAACCAATTAATGTGACTTGTGAGGTACAACAATTATTAGGAAATAATCGAGTTCGAGCTGTAGCTATGAGTGCTACAGACGGTCTGATGAGAAGAATGGAAGTGATTGATACGGGAGCTCCTCTAAGTGTTCCGGTCGGTGGAGCTACTCTGGGACGAATTTTCAACGTGCTTGGAGAGCCTATTGATAATTTAGGGCCTGTAGATACTTCTACAACATCTCCTATTCAT…
Pinguicula alpina	Plastid	rbcL	ATGTCACCACAAACAGAGACTAAAGCAAGTGTTGGATTCAAAGCGGGTGTTAAAGAGTACAAATTGACTTATTATACTCCTGAATACGAAACCAAAGATACTGATATCTTGGCAGCATTTCGAGTAACTCCTCAACCGGGGGTTCCGCCGGAAGAAGCAGGGGCCGCAGTAGCTGCCGAATCTTCTACTGGTACATGGACAACTGTGTGGACCGATGGACTTACCAGCCTTGATCGTTACAAAGGACGATGCTACAACATCGAGCCTGTTCCTGGAGAAACAGATCAATATATCTGTTATGTAGCTTATCCTTTAGACCTTTTTGAAGAAGGTTCTGTTACTAACATGTTTACTTCCATTGTAGGAAATGTATTTGGATTCAAAGCCCTGCGTGCTCTA…
Pinguicula alpina	Plastid	accD	ATGACTATTCATCTATTGTATTCTTATGCAAATAGGGGGCAAGAAAACTCTATGGAAAGATGGTGGTTTAATTCGGTGGTCTTTAAGAAGGAGTTAGAACACAGGTATGGGCTAAAGAAATCAACGGACAATCTTGGTCCTATTGAAAATACTAGTGAAAGTGAAGATAGAAATAGAAAAGGTAGGGCTAAAAACATTCATAGTTGGGGGGGTCGTGACAATTCTAGTTACAGTAATGTCGATCATTTCTTTGGTGTCAAAGATATTCATAATTTTCTTTCTGATGATACTTTTTTAGTTAGGGATAGTAATGGAAACAGTTATTCTATTTATTTGGATCTTCAAAATCATAGTTTTAATATTGACAACGATCATTCTTTTATGAGTGAACTAGAAAGT…
Pinguicula alpina	Plastid	psaI	ATGACAACTTTCAATCTTCCCCCTATTTTTGTGCCTTTAGTAGGCCTAGTATTTCCGGCAATTGCGATGGCTTCTTTATTTCTTCATGTTCAAAAAAAAAAAATTGTTTAG
Pinguicula alpina	Plastid	ycf4	ATGAGTTGTCGATCAGAACATATATGGATAGAACTTATAACGGGGTCTCGAAAACTAAATAATTTTTTCTGGGCCCTTATTATTTTTTTAGGTTCATTAGGATTTTTATTGGTTGGAACTTTCAGTTATCTTGGTAGAAATTGGATATCTTTTGTTCCGTCTCAGCAAATCCTTTTTTTTCCACAAGGGATCGTTATGTCTTTCTACGGGATCGCGGGTCTCTTTATTAGTTCCTATTTGTGGTGCACAATCTACTGGAATGTAGGTAGTGGTTATGATCGATTCGATAAAAAGGAAGGAATCGTGTGTATTTTTCGTTGGGGATTTCCTGGAAAAAATCGTCGCATATTCCTCCGATTCTTTATAAAAGATATTAAATCCGTTAGAATAGAAATTAAA…
Pinguicula alpina	Plastid	cemA	ATGGCAAAAAAGAAAGCATTCACTACTCTTTTCTATCTTGCATCTATAGTATTTTTGCCCTGGTGGATTTCTCTCTCATTTACTAAAAGTATGGAATCCTGGGTTACTAATTGGTCGAATACTGGGAAATCTGAAATCTTTTTGAATGATATTCAAGAAAAAATTATTCTAGAAAAGTTCATAGAATTAGAGGAAATCCTCTTCTTGGACGAAATGATCAAGGAATCCTCGGAGACACATCTACAAAAGATTCCTATAGGAATCCACAAAGAAACGATACAATTAATCAAGATACACAACGAGGATCGTATCCATACGATTTTGCACTTCTCGACAAATCTAATCTGTTTTGTTATTCTAAGCGGTTATTCTTTTTTAGGTAATAAAGAACTTATTATT…
Pinguicula alpina	Plastid	petA	ATGCAAACTAGAAATACTTTTTCTTGGATAAAGGAACAGATTACTCGATCTATTTCGGTATCGCTCATGATATATATCCTAACTCGGACATCCATTTCAAGTGCATATCCCGTTTTTGCCCAGCAGGGTTATGAAAATCCACGAGAAGCAACTGGGCGTATTGTATGCGCCAATTGCCATTTAGCTAATAAGCCCGTGGATATTGAGGTTCCACAAGCGGTACTTCCTGATACTATATTTGAAGCAGTTGTTCGAATTCCTTATGATAAGCAAGTGAAACAAGTTCTTGCTAATGGTAAGAAGGGGGGTTTGAATGTGGGGGCTGTTCTTATTTTACCGGAGGGGTTTGAATTAGCTCCTTCCGATCGTATTTCTCCCGAGATGAAAGAAAAGATAGGC…
Pinguicula alpina	Plastid	psbJ	ATGGCCGATACTACTGGAAGGATTCCTCTTTGGATAATAGGTACTGTAGCTGGTATTGTTGTGATTGGTTTAATAGGTATTTTCTTTTATGGTTCATATTCCGGATTAGGTTCATCCCTGTAG
Pinguicula alpina	Plastid	psbL	ATGACACAATCAAACCCGAACGAACAAAATGTTGAATTGAATCGTACCAGTCTCTACTGGGGGTTATTACTCATTTTTGTACTTGCTGTTTTATTTTCCAATTATTTCTTCAATTAG
Pinguicula alpina	Plastid	psbF	ATGACTATAGATCGAACTTATCCCATTTTTACAGTACGATGGTTGGCTGTTCACGGCCTCGCTGTACCTACCGTCTTTTTTTTGGGGTCAATATCAGCAATGCAGTTCATCCAACGATAA
Pinguicula alpina	Plastid	psbE	ATGTCTGGAAGCACAGGAGAACGTTCTTTTGCTGATATTATTACTAGTATTCGCTATTGGGTCATTCATAGCATTACTATACCTTCCCTATTCATTGCAGGTTGGTTATTCGTCAGCACCGGCTTAGCTTACGATGTATTTGGAAGCCCTCGACCAAACGAGTATTTCACAGAGAGCCGACAAGGGATTCCATTAATAACTGGTCGTTTTGATTCTTTGGAACAACTCGATGAATTTAGTAGATCGTTTTAG
Pinguicula alpina	Plastid	petL	ATGCTTACTATAACTAGTTATTTCGGTTTTCTACTAGTGGCTTTAACTATAACTTCAGCTCTATTTATTAGTCTGAGCAAGATACGACTTATTTAA
Pinguicula alpina	Plastid	petG	ATGATTGAAGTTTTTCTATTTGGAATCGTGTTAGGTCTAATTCCTATTACTTTGGCTGGATTATTCGTAACTGCATATTTACAATACAGGCGGGGTGATCAGTTGGACCTTTGA
Pinguicula alpina	Plastid	psaJ	ATGCGAGACCTAAAAACATATCTCTCCGTGGCCCCAGTACTAAGTACGCTATGGTTCGGGTCTTTAGCAGGTCTATTGATAGAGATTAATCGTTTTTTCCCGGATGCATTGGTATTTCCCTTTTTTTCATTCTAG
Pinguicula alpina	Plastid	rpl33	ATGGCCAAAAGGAAAGATGCGCGAGTAACAGTGATTTTGGAATGTACCAGTTGTCTTCGAAACGGTGTTAAGAAGGTATCAACGGGCATTTCCAGATATATTACTCAAAAGAACCGGCACAATACGCCTAATCGATTAGAATTAAGAAAATTCTGTCCCTATTGTTACAAACATATGATTCATGGGGAAATAAAGAAATAG
Pinguicula alpina	Plastid	rps18	ATGGAAAAATCCAAGCGACCTTTTCTTAAATCCAAGCGATCTTTTCGTAGGCGTTTGCCCCCGATTGAATCGGGGGATCGAATTGATTATAGAAACATGAGTTTAATTAGTCGATTTATTAGTGAACAAGGAAAAATATTATCTAGACGAGTTAATAGATTGACCTTGAAACAACAACGATTTAATACGATTGACCTTGAAACAACAACGATTCATTACTATTGCTATAAAACAAGCTCGTATTTTATCTTTGTTACCTTTTCTCAATAA
Pinguicula alpina	Plastid	rpl20	ATGACCAGGATTAAACGCGGATATATAGCTCGAAGACGTAGAACAAAAATTCATTTATTTGCATCAAGTTTTCGAGGGGCTCATTCAAGACTTACTCGAACTATTACTCAACAGAAAATAAGAGCTTTGGTTTCGTCTCATCGGGATAGGGATAAGCAAAAAAGAAATTTTCGTCGTTTGTGGATCACTCGGATAAACGCAGTAATCCGAGAACGGGGAGTATTCTATAGTTATAGTAAACTAATCCATGATCTATACAAAAGTAAGTTGCTTCTTAATCGTAAAATACTGGCCCAAATAGCTATATCAAATAGGAATTGTCTTTATATGATTTCCAAGGAAATCAAAAAAGAAATCAATTTTAAAGAATACGTCGGACTAATTTAA
Pinguicula alpina	Plastid	clpP	ATGCCTATTGGTGTTCCAAAAGTTCCTTTCCGAATTCCTGGAGAGGAAGATGCAACTTGGGTTGACGTATACAATCGACTTTATCAAGAAAGATTACTTTTTTTAGGCCAAGAAGTTGATAGCGAGATCTCGAATCAACTTATTGGTCTTATGATATATCTCAGTATCGAGGATAATACCAAAGATCTTTATTTGTTTATAAACTCTCCTGGCGGATGGGTTGTACCTGGAATAGCTATTTATGATACTATGCAATTTGTGCGACCAGAGGTCCATACAATATGCATGGGATTAGCCGCATCAATGGGCTCTTTTATCCTGGTTGGGGGAGAAATTACCAAACGTCTAGCATTCCCTCACGCTAGGGTAATGATCCATCAACCTGCTAGTTCTTTTTAT…
Pinguicula alpina	Plastid	psbB	ATGGGTTTGCCTTGGTATCGTGTTCATACCGTTGTATTGAATGATCCCGGCCGGTTGATTTCCGTTCATATAATGCATACAGCCCTGGTTGCTGGTTGGGCGGGCTCGATGGCTCTGTATGAATTAGCCGTTTTTGATCCTTCCGACCCTGTTCTTGATCCAATGTGGAGACAGGGTATGTTCGTTATACCCTTCATGACTCGTTTAGGAATAACCAATTCATGGGGAGGTTGGAGTATCACAGGAGGGACTGTAACGAATCCGGGGATTTGGAGTTACGAAGGTGTAGCTGGGGCACATATTGTGTTTTCTGGCTTATGCTTTTTGGCGTCTATCTGGCATTGGGTCTATTGGGATCTAGAAATCTTTTGTGATGAACGTACAGGAAAACCTTCTTTG…
Pinguicula alpina	Plastid	psbT	ATGGAAGCATTGGTTTATACATTCCTTTTAGTCTCGACTCTAGGGATAATTTTTTTCGCTATCTTTTTTCGAGAACCACCTAAAGTTCCAACTAAAAAGGAAAGGTGA
Pinguicula alpina	Plastid	psbN	ATGGAAACAGCAACTCTAGTCGCCATCTTTATATCTGGTTTACTTGTAAGTTTTACGGGGTACGCCTTATATACCGCTTTCGGGCAACCTTCTGAACAACTAAGAGATCCATTCGAGGAACACGGGGACTAG
Pinguicula alpina	Plastid	psbH	ATGGCTACACAAACTGTTGAGAACAGTTCTAGATCGGACTCAAGACGAACTACTGTAGGGAGTTTATTAAAACCATTGAATTCGGAATATGGTAAAGTAGCTCCCGGATGGGGAACGACTCCTTTTATGGGTGTCGCAATGGCTCTATTTGCGGTATTTCTATCTATTATTTTAGAGATTTATAACTCTTCCGTTTTATTGGATGGAATTTCAATGAATTAA
Pinguicula alpina	Plastid	petB	ATGAGTAAAGTCTATGATTGGTTCGAAGAACGTCTTGAGATTCAGGCCATTGCGGATGATATAACTAGTAAATATGTTCCTCCCCATGTCAATATATTTTATTGTTTAGGGGGGATTACGCTTACTTGTTTTTTAGTACAAGTAGCTACGGGGTTTGCTATGACTTTTTACTATCGTCCGACCGTTACTGAAGCTTTTTCCTCTGTTCAATACATAATGACAGAAGCTAACTTTGGTTGGTTAATCCGATCAGTTCATCGATGGTCGGCAAGTATGATGGTTCTAATGATGATTCTACATGTTTTTCGTGTGTATCTCACTGGTGGATTTAAAAAACCCCGCGAATTAACTTGGGTTACAGGTGTGGTTCTGGGAGTATTGACCGCATCGTTTGGCGTA…
Pinguicula alpina	Plastid	petD	ATGGGAGTAACAAAAAAGCCTGATTTGAATGATCCTGTATTAAGAGCTAAATTGGCTAAAGGTATGGGTCATAATTATTATGGAGAACCCGCATGGCCCAATGATCTTTTATATATTTTTCCAGTAGTAATTCTAGGTACTATTGCATGTAACGTAGGCTTAGCGGTTCTAGAACCATCAATGATTGGTGAACCGGCAGATCCGTTTGCAACCCCCTTGGAAATTTTACCTGAATGGTATTTCTTTCCCGTATTTCAAATACTTCGGACAGTGCCCAATAAATTATTGGGTGTTCTTTTAATGGTTTCAGTACCTGCGGGATTATTAACAGTGCCCTTTTTAGAAAATGTTAATAAATTTCAAAATCCATTTCGCCGTCCAGTAGCGACAACCGTCTTT…
Pinguicula alpina	Plastid	rpoA	ATGGTTCGAGAGAAAGTAACAGTATCTACTCGGACACTACAGTGGAAGTGTCTTGAATCAAGACCAGACAGTAAACGTCTTTATTACGGGCGCTTTATTTTGTCTCCACTTCTGAAAGGCCAAGCCGACACAATAGGCATTGCGATGCGAAGGGCTTTGCTTGGAGAAATAGAAGGAACATGTATCACACGTGTAAAATCTGAGAACATCCCCCACGAGTATTCTACTAGAACGGGTATTCAAGAATCCGTACATGAAATTTTAATGAATTTGAAAGAAATTGTATTGAGAAGTAAACTATATGGAACTTGCGAGGCGTCTATTTGTGTCAGAGGTCCTGGGTATGTAACTGCTCAAGATATCATCTTACCAACGTATGTAGAAATCGTTGACAATACA…
Pinguicula alpina	Plastid	rps11	ATGGCAAAAGCTATACCGAGAACTGGTTCGCGTAGGAATGTACGTATTGGTTTACGTAAGAGTGCACGTAGAATACCAAAGGGGGTTATTCATGTTCAAGCGAGTTTCAATAATACCATTGTCACGGTTACAGATGTACGGGGTCGGGTGATTTCCTGGTCCTCGGCCGGTACTTGTGGATTCAGGGGTACGCGAAGAGGGACACCCTTTGCCGCTCAAACGGCAGCAGCAAATGCTATTCGTACAGTACTAGATCAAGGTATGCAACGAGCAGAAGTCATGATAAAAGGTCCCGGTCTCGGAAGAGACGCAGCATTACGAGCTATTCAGAGAAGCGGTATACTCTTAACTTTTGTACGGGATGTAACCCCTATGCCACATAATGGCTGTAGACCTCCG…
Pinguicula alpina	Plastid	rpl36	ATGAAAATAAGAGCTTCCATTCGTAAAATTTGTGACAAATGTCGACTAATACGTAGGCGGGGTCGCATTATAGTAATTTGTTCCAACCCGAGACATAAACAAAGACAAGGATAA
Pinguicula alpina	Plastid	infA	ATGAAAGAACAAAAATGGATTCATGAAGGTTTAATTACTGAATCGCTTCCGAATGGCATGTTCCGGGTTCAATTAGATAATGAAAATTTAATTCTAGGTTATGTTTCAGGAAAGATCCGACGTAGTTTTATACGGATACTGCCGGGAGATAAAGTAAAAATTGAAGTAAGTCGTTATGATTCGACCAGAGGACGTATAATTTATCGACTCCGAAACAAGGATTCGAAGGATTAG
Pinguicula alpina	Plastid	rps8	ATGGGTAGAGACACTATTGCTGAGATAATAACCTCTATACGAAATGCTAATATGGATAAAAAAAGAGTTGTTCGCATAGAATCTACTACTATTACCGAAAATATTGTTCAACTACTTTTTCGAGAAGGTTTTCTCGAAAACGTCAGAAAACATCGAGAAAAAGACAAATATTTTTTAGTTTTAACCCTGCGACATAGAAGGAATAGGAAAAGACCTTATATAAATTTTTTCAATTTAAAACGGATCAGTCGACCCGGTTTACGAATCTATTCTAACTCTCAACGAATTCCTAGAATTTTGGGTGGGATGGGGATTGTAATTCTTTCTACTTCTCGAGGTATAATGACAGACCGGGAGGCTCGACTAGAAGGAATCGGCGGAGAAATTTTGTGTTATATA…
Pinguicula alpina	Plastid	rpl14	ATGATTCAACCCCAGACCCATTTAAATGTAGCAGATAACAGCGGGGCTCGAGAATTGATGTGTATTCGAATCATAGGAGCTAGCAATCGTCGATATGCTCATATTGGTGACATTATTGTTGCTGTGATCAAAGAAGCAGTACCCAATATGCCCCTAGAAAAATCAGAAGTAGTCAGAGCCGTAATTGTTCGTACCTGTAAAGACCTTAAACGTGACAACGGTATGATAATAAGATATGATGACAATGCTGCAGTTGTGATTGATCAAGAAGGAAATCCAAAAGGAACTCGAATCTTTGGTGCAATCCCCCGGGAATTGAGACAATTCAATTTTACTAAAATAGTTTCATTAGCTCCCGAGGTATTATAA
Pinguicula alpina	Plastid	rpl16	ATGCTTAGTCCCAAAAGAACTAGATTCCGTAAACAACATAGAGGAAGAATGAAGGGAATGTCTTATAGAGGCAATCATATTTGTTTCGGTAAATATGCTCTTCAGGCACTTGAACCTGCTTGGATCACATCTAGACAAATCGAAGCAGGTCGACGAGCAATGACACGAAATGCACGTCGTGGTGGAAAGATTTGGGTCCGTATATTCCCAGACAAACCAGTTACAGTAAGACCTGCTGAAACACGTATGGGTTCGGGGAAAGGGTCCCCTGAGTATTGGGTAGCTGTTGTGAAACCGGGGAGAATACTCTATGAAATGGGTGGAGTAACCAAAAATATAGCCAGAAGGGCTATTTTAATAGCAGCATCGAAAATGCCTATACGAACTCAATTTATTATT…
Pinguicula alpina	Plastid	rps3	ATGGGACAAAAAATAAATCCACTTGGTTTCAGACTTGGTACAACCCAAAGTCATTATTCCCTTTGGTTTGCACAACCAAAAAATTATTCCGAGGGTTTACAAGAAGATCAAAAAATAAGAGATTTGATCAAAAATTATGTACAAAAGAATGTGAAAATATCCTCTGGCACCGAGGGAATTGCCCATATAGAGATTCAAAAAAGAATCGATTTGATACAAGTCATAATCTTTATGGGGTTCCCAAAGTTATTAATCGAAAGTAGGCCACGAGGAATCGAAGAATTACAGATGAATCTACAAAAGGAATTTCATTATGTGAACCGAAAACTTAATATTTGTATCACAAGAATTCCAAAACCTTATGGCAACCCTACTATTCTTGCAGAATTTATAGCCGGA…
Pinguicula alpina	Plastid	rpl22	ATGATTAGAAGCACTTTTCTAAAGAAAAAACAAACAGAAGTATATGCTTTAGGTCGACATATATGTATATCTGCTGACAAAGCAAGAAGAGTAATTGATCAAATTCGTGGATGTTCTTATGAGGAAACACTTATGATACTAGAACTCATGCCCTATAGAGCATGTTATCCAATTTTTAAATTGGTTTATTCCGCAGCATCAAATGCTAAGTCCAATATGGGTTCCAACGAAGCCAATTTAGTAATTAGCAAAGCTGAGGTTAACGAAGGTACTAACACGAAGAAATTCAAACCGAGAGCTAAAGGGCGTAGTTATGCAATAAAAAGAGCGACCTGTCATATAAATATTGTAATAAAGGATATCTCTTTAGATGAATATGAAGAAGTAAATCCTGTGAGA…
Pinguicula alpina	Plastid	rps19	ATGATACGTTCACTAAAAAAAAATCCTTTTGTAGCGAATCATCTAGTAAAAAAATTAGATAAGCTTAATAAAAAAGCAGAAAAAGAAATAATAGTAACTTTTTCCCGTGCATCTACCATTATACCCACAATGATCGGCCATACGATTGCCATTCATAATGGTAAAGAACATTTGCCTATTTTTATAACAGATCGTATGGTAGGTCACAAATTGGGCGAGTTTGTACCTACTTTTAATTTCCGAGGACATGCAAAAAGCGATAATAGATCTCGTCGTTAA
Pinguicula alpina	Plastid	rpl2	ATGGCGATACATTTATACAAAACTTCTACCCCGAGCACACGCAATGGAACCGTAGACAGTCAAGTGAAATCCAATCCACGAAATAATTTGATCTATGGACAGCATCATTGTGGTAAAGGTCGTAATGCCAGAGGAATCATTACCGCAAGGCATAGAGGGGGAGGTCATAAGCGTCTATACCGTAAAATCGATTTTCGACGGAATGAAAAAGACATATATGGTAGAATCGTAACCATAGAATACGACCCTAATCGAAATGCATACATTTGTCTCATACACTATGGGGATGGTGAGAAGAGATATATTTTACATCCCAGAGGGGCTATAATTGGAGATACCATTGTTTCTGGTACAGAAGTTCCTATAAAAATGGGAAATGCCCTACCTTTGACCGATATG…
Pinguicula alpina	Plastid	rpl23	ATGGATGGAATCAAATATGGAGTATTTACAGACAAAAGTATTCGGTTATTGGGGAAAAATCAATATACTTCTAATGTCGAATCAGGATCAACTAGGACAGAACTAAAGCATTGGGTCGAACTCTTCTTTGGTGTCAAGGTAATAGCTATGAATAGTCATCGACTTCCGGGAAAGGGTAGAAGAATGGGACCTATTATGGGACATACAATGCATTACAGACGTATGATCATTACGCTTCAACCGGGTTATTCTATTCCACCTCTTAGAAATAAAAGAACTTAA
Pinguicula alpina	Plastid	ycf2	ATGAAAGGACGTCCATTCAAATCCTGGATTTTCGAATTGAGAGAGATATTGAGAGAGATCAAGAATTCTCACTATTTCTTAGATTCATGGACCGAATTCAATTCAGTGGGGTCTTTCATTCACATTTTTTTCCACCAAGAACGCTTTCTAAAACTCTTTGACCTCCGAATTTTGAGTATCCTACTTTCACGCAATTCACAGGGTTCAACAAGCAATCGATATTTCACGATCAAGGGTGTAATACTCTTTGTAGTAGCGGTCCTTATATATCGTATTAACAATCGAAATATGGTCGAAAGAAAAAATCTCTATTTGAGGGGGCTTCTTCCTATACCTATGAATTCCATTGGACCCAGAAATGATACATTGGAAGAATCGGTTGGGTCTTCCAATATCAAT…
Pinguicula alpina	Plastid	ycf15	ATGGGTGGTAGAGTGGTGGAAACGCTTCTTTCTTCCATATTTGGGACCTTAGCTCCATGGAACAATATGTTACTGCCGAAACACGGAAGAATTGAAATCTTAGATCAAAACACTATGTATGGATGGTATGAACTGCCCAAACAAGAATTCTTGAACAGCGAACAACCAGTTCAGATATTCACGACCAAGAAGTACTGGATTCTCTTTCGGATAGGCCCTGAAAGGAGAAGGAAGGGTGGAATGCCAACAGGCGTCTATTATGGAATTGACCCGACTCGATAG
Pinguicula alpina	Plastid	ndhB	ATGATCTGGCATGTACAGAATGAAAACTTCATTCTCGATTCTACGAGAATTTTTATGAAAGCCTTTCATTTGCTTCTCTTCGATGGAAGTTTGATTTTCCCAGAATGTATCCTAATTTTTGGCCTAATTCTTCTTCTGATGATCGATTTAACCTCTGATCAAAAAGATATACCTTGGTTCTATTTCATCTCTTCAACAAGTTTAGTAATGAGCATAACGGCCCTATTGTTCCGATGGAGAGAAGAACCTATGATTAGCTTTTCGGGAAATTTCCAAACGAACAATTTCAATGAAATCTTTCAATTTCTTATTTTACTATGCTCAACTCTATGTATTCCTCTATCCGTAGAGTACATTGAATGTACAGAAATGGCTATAACAGAGTTTCTCTTATTCGTA…
Pinguicula alpina	Plastid	rps7	ATGTCACGTCGAGGTACTGCAGAAGAAAAAACAGCAAAATCCGATCCAATTTATCGTAATCGATTAGTTAACATGTTGGTTAACCGTATTCTGAAACACGGAAAAAAATCATTGGCTTATCAAATTATCTATCGAGCCATGAAAAAAATTCAACAAAAGACAGAAACAAATCCATTATCTGTTTTACGTCAAGCAATACGTGGAGTAACTCCCGATATAGCAGTAAAAGCAAGACGTGTAGGCGGATCGACTCATCAAGTTCCCATTGAAATAGGATCCACACAAGGAAAAGCACTTGCCATTCGTTGGTTATTAGCGGCATCCCGAAAACGTCCGGGTCGAAATATGGCTTTCAAATTAAGTTCCGAATTAGTGGATGCTGCCAAAGGGAGTGGCGAT…
Pinguicula alpina	Plastid	ycf1	ATGATTTTTCAATCTTTTCTACTAGGTAATCTAGTATCCTTATGCATGAAGATAATCAATTCGGTCGTTTTGGTCGGACTCTATTATGGATTTCTGACCACATTCTCCATAGGGCCCTCTTATCTCTTCCTTCTCCGAGCTCAGGTTATGGAAGAAGGAACTGAGAAGAAGGTATCAGCAACAACCGGTTTTATTACGGGACAGCTCATGATCTTCATATCGATCTATTATGCGCCTCTCCATCTAGCATTGGGTAGACCTCATACAATAACTGTCCTAGCTCTACCATATCTTTTGGTTCAATTCTTCTGGAAGAATCACAAACACTTTTTTGATTCTGGATCTACTACCAGAAATTCAATGCGTAATTTCAGCATTCAATGGGTATTCCTGAATAAT…
Pinguicula alpina	Plastid	rpl32	ATGGCAGTTCCAAAAAAACGTACTTCTGCATTAAAAAAGCGTATTCGTAAAAATTTTTGGAAAAGGGAGGGTTCTTGGGCAGCGTTAAAAGCGTTTTCCTTAGCGAAATCGCTTTCTACCGGGAATTCAAAAAGTTTTTTTCTACGACAAACAAATAGAACAAGTAAGAAAACCTAA
Pinguicula alpina	Plastid	ccsA	ATGATATTTCCAACCTTAGAGCATATATTAACTCATATTTCTTTTTCAATCATTTCCATTATAATTACAATTCATTTGATAACCTTTTTAGTCGATGAAATCGTAAAACTTTATTATTCATCCGAAAAGGGCATGATAATGACTTTTTTATGTATAACAGGATTATTAATTACTCGTTGGATTTATTCGGGACATTTTCCACTAAGTAATTTATATGAATCGTTAATCTTTCTTTCATGGAGTTTTTCTTTTATTCATATAGTTCCGTATTTAAAAAAAAGAAAAAATGTTCTAAGCACAATAATTGGCCCAAGTGCTATTTTTACCCAGGGCTTTGCTACTTCAGGTCTTTTAAGTCAAATACACGAATCAACAATATTAGTCCCCGCTCTTCAATCC…
Pinguicula alpina	Plastid	psaC	ATGTCACATTCAGTAAAGATTTATGATACATGTATAGGATGTACTCAATGTGTCCGAGCGTGCCCCACCGATGTATTAGAAATGATACCCTGGGACGGTTGTAAAGCTAAACAAATCGCTTCGGCTCCAAGGACCGAGGACTGTGTTGGTTGTAAGAGATGCGAATCTGCCTGTCCAACGGATTTCTTGAGTGTTCGAGTTTATTTATGGCATGAAACAACCCGCAGTATGGGTCTAGCTTATTAA
Pinguicula alpina	Plastid	ndhG	ATGGATTTACCTGGACCAATACATTATTTTCTTTTAGCATTTCTGGGATTCGGTCTTCTATTAGGAAGTTTGGGAGTAGTATTACTCCCGAATCCAATTTATTTGGCCTTTTCATTAGGATTGGTTCTTTTTTCTATATCTTTATTCTATATTCTATCGAACTCATATTTTGTAGCTGCGCAGCAGCTACTTATTTATGTAGGAGCTATAAATGTTTTAATCATTTTTGCTGTGATGTTCATGAATGGTTCAGAATATTACAAAGATTTTCATCTTTGTACCGTTGGGGATCGAGTTACTTCAAAAGTTTCTACAAGTATTTTTATTTCACTAATTTCCACTATTTTAGATACGTCCTGGTATGGGATCGTTTGGACTACAAAATCTAATCAGATTCTA…
Pinguicula alpina	Plastid	ndhA	ATGGGGATCATATGGATGCTTGTCCCTATTTTGACTCTTGTATTAGGAATCACACTAGGTGTACTAGTAATTATTTGGTTAGAAAGAGAAATATCTGCAGGGATACAACAGCGTATTGGACCCGAATACACCGGGCCTTTTGGAATTCTTCAAGACGGTACAAAACTACTTTTCAAAGAGAATCTTCTTCCATCTCGAGGAGATACTCGTTTATTCAGCACAGGACCCTCCGTAGCAGTCATATCCATTTTACTAAGTTATTCAGTAATTCCTTTTAGCTATCGCTTTATTCTATCCGATCTTAGTATCGGTGTTTTTTTATGGATCTTTGTTTCGAGTCTTGCTCCGGTTGGACTTCTTATGTTAGGGTATGGATCAAATAATAAATTTGGTGGATTA…
Pinguicula alpina	Plastid	ndhH	ATGCATGGAAGAATTATTAAGGAAAAAACTTATGATTGCGCCAACTACGAGAAAAATCTAATGATAGTCAATATGGGCCCTCATCACCCATCAATGCATGGTGTTCTTCGACTTATTGTTACTCTCGATGGTCAAGATGTTATTGACTGCGAACCCATATTGGGTTATTTACATAGAGGGATGGAGAAAATTGCGGAAAATCTAACAATTATACAATATTTACCTTATGTAACGCGTTGGGATTATTTAGCTACTATGTTCACAGAAGCCATAACCGTAAATGGGCCCGAACAGCTAGGCAATATTCAAGTACCTAAAAGGGCTAGCTATATCAGAGCTATTATGTTGGAGTTGAGTCGTATCGCTTCCCATTTGTTATGGCTTAGTCCTTTTATGGCA…
Pinguicula alpina	Plastid	rps15	ATGATAAAAAATTCATTAATTTCGGTTATTTCTCAAAAAGAAAATGAAGAAAGCAGAGGTTCCGTTGAATTTCAAGTATTAAGTTTCACCACTAAAATAAGGGGACTTACTTCACATCTGGAATTGCACAAAAAAGACTATTCATCTCAGAGAGGTTTGCGTAAAATTTTGGGAAAACGTCAACGGCTGCTGAACTATTTGTCAAAAAAAAATATAGAACGCTACAAACAATTAATTGGTGAGTTGGATATTCGAGAGATAAAAACTCGTTAA
Utricularia tenuicaulis	Plastid	ndhC	ATGTTTTTGATTTACGAATATAACACTTTTTGGGCATTTCTAATAATATCAAGTTTTATTCCTATTTTGGCATTTTTAATTTCCGGGATTTTAGCACCGATTAGGAAAGGGCCGGAGAAACTTTCTAGTTATGAATCGGGTATAGAACCAATGGGCGACGCTTGGTTACAATTTAGAATCCGGTATTATATGTTTGCTCTCGTTTTTGTTGTTTTTGATGTTGAAGCGGTTTTTCTTTATCCATGGGCAATGAGTTTCGATATATTGGGTGTATCTGTATTTCTAGAAGCTTTTATTTTCGTGATTATTTTAATTCTGGGTTTAGTTTATGCATGGCGAAAGGGAGCATTGGAATGGTCTTAG
Utricularia tenuicaulis	Plastid	ndhD	CTGAGCCAAGTCTATCTTGTCTTTACCACGAATCATTTTCCGTGCTTAACAATAATTGTGGTTTTGCCAATAATTGCGGGTTCCTTAATTTTCTTTCTTCCGCATAGAGGAAATAGAGTAATACGTTTGTATACTATATGCATATGTATTTTAGAGCTGCTTCTAACGACTTATGCATTTTCTTATCATTTCCAATCGGATTATCCATTAATACAATTAGTCGAAGATTATAAGTGGATCCATTTTTTGGATTTCCATTGGAGATTGGGAATAGATGGACTATCTATAGGACCCATTTTACTGACAGGATTCATCACTACTTTAGCTACTTTAGCTGCATGGCCAATTACTCGGGATTCTAAATTATTTCATTTTCTGATGTTAGCAATGTACAGTGGA…
Utricularia tenuicaulis	Plastid	ndhE	ATGATGCCCGAAGATATACTTGTTTTGAGTGCCTATTTATTTGCTATTGGTATCTATGGATTAATCACAAGTCGAAATATGGTTAGAGCCCTTATGTGTCTTGAACTCATATTAAATTCAGTTAATATCAATTTTATAACATTTTCTAATATTTTAGATAATCGTCAATTAAGAGGCGACATTTTCTCTATTTTTGTTATCGCTATTGCAGCCGCTGAAGCAGCTATTGGGCCAGCTATTGTTTCATCAATTTATCGTAACAGAAAATCCATTCGTATTAACCAATCTAATTTGTTGAGTAAATAA
Utricularia tenuicaulis	Plastid	ndhF	ATGGAAACGACATATCAATATACGTGGATCATACCTTTGGTTCAACTTCCAGTTCCTATCTTAATAGGAACTGGGCTCCTTCTTTTCCCGACAGCAACAAAAAATATTCGTCGTATGTGTGCCTTTACGAGTATTTTATTGTTAACTATAGCCATGATTTTGTCAATTAATTTGTCGATTCAACAAATAAATAGCAATTCCATCTATCAATATATATGGTCTTGGGCCCTCGATAATGATTTTTCTTTAGAATTCGGTTATTTAATTGATCCGCTTACGTCCATTATGTTAATGTTAATAACTACTGTTGGAATTTTGGTTCTTATTTATAGTGACAATTATATGTCTCATGATCAAGGCTACTTGAGATTTTTTGTTTCTATGAGTTTTTTCAGTACT…
Utricularia tenuicaulis	Plastid	ndhI	ATGTTCCCTATATTAACTCAGGTCTCGAATTCTTTGCATCAAACAATACGAGCTGCCAGGTACATTGGTCAAGGGTTCATGATTACCCTGTACCACACGAATCGTTTACCTGTAACGATTCAATACCCCTACGAAAAATTGATCACATCGGAACGGTTCCGAGGACGAATTCACTTTGAATTTGATAAATGCATTGCTTGTGAGGTATGTATGCGTGTATGTCCTATAGATCTACCCGTTATTGATTGGAAATTGGAAACGGATATTAGAAAGAAACGATTACTTAATTACAGTATTGATTTTGGAATCTGTATATTTTGTGGTAATTGCGTTGAATATTGTCCGACCAATTGTTTATCAATGACTGAAGAGTATGAGCTTTCTACTTATGATCGTCAC…
Utricularia tenuicaulis	Plastid	ndhK	ATGAAGTCCATTAAGTTTCCTTTATTTGATCGAACGGCTGCCAATTCTGTTATTGCAACTACATTAAATGATTTTTCAAATTGGTCAACACTTTCTAGTTTATGGCCACTTCTCTACGGTACCAGTTGTTGCTTTATTGAATTTGCTTCACTCATAGGCTCGCGATTTGACTTTGATCGGTATGGATTAATACCAAGATCGAGTCCTAGACAAGCGGATCTAATTTTAACAGCCGGAACGGTAACAATGAAAATGGCCCCCTCCTTAGTGAGATTATATGAGCAAATGCCCGAACCTAAATATGTTATTGCTATGGGAGCCTGCACAATTACGGGGGGGATGTTCAGTACCGATTCTTATAGTACTGTTCGGGGGGTCGATAAGCTAGTCCCTGTGGAT…
Arabidopsis thaliana	Nuclear	ndhL	MSRCGSLGLYAPNALPSLSLKPRSVKSPFCITSHTKPNDTLLHNVNKMRAKACDILGAKKTILAAQLGAVLATIDHPALAITGVNNQQELSSVVLDIGIISVWYFLVMPPIIMNWLRVRWYRRKFFEMYLQFMFVFMFFPGLLLWAPFLNFRKFPRDPNMKNPWDKPTDPDSIKNVYLKYPYATPEDYDLD
Arabidopsis thaliana	Nuclear	ndhM	MVAAFSYTACTKLSLLHPSMVAQIRPRTTQKAFVVTNPEQDSTLEVQETETLKEEQSTEKMKKQPTPLRPVEKQLNVKSKGMGDFGGQWLSSVTRHVRIYAAYIDPETCEFDQSQMDKLTLILDPTEEFVWDDESCNKVYSYFQELVDHYEGAPLTEYTLRLIGSDVEHYIRKMLFDGEIQYNMDARVLNFSMGKPRVQFNTSNIEGGGDGQPQEDA
Arabidopsis thaliana	Nuclear	ndhN	MGSRAICIQRVAPPCFEASQVKKIKTVGSFLVNTRSKRRRSTGVKCSSIADYIGGDLVKPDIGQWLQDVEEHKAIAIYAPHEGGYEGRYLNRLKMQGYYFLDISARGLGDPETTLLKNYPVCPAHLGKQPIARWYYPPEVDYRLAALPPSAKGLVVWVLEAKVLSKSELQFLALLPSLRPNVRVIAECGNWRKFVWKPLAEIANLAAQE
Arabidopsis thaliana	Nuclear	ndhO	MAFSATVSQLSSLSTISSSLPISSRRLPHRSLPQFTVKAEAEKEKQSTQGKSDGEASPAATKTPKTLPKKPVYSMKKGQIVRVEKEKYLNSINYLSVGHPPFYKGLDYIYEDRGEVLDLRVFETGEYALVGWVGIPTAPAWLPTDMLIKCEKLVYERM
Arabidopsis thaliana	Nuclear	ndhS	MATSSITIPTIRTPIHRSKFLGQTHQFSTVNRSVFPPPKQQSKLYQVKAMGKFNLWEVMGGRGLCNGEKGIEKELQRNIEDEQETSKAENNETERESDDSNLSFKVPEDGFEKEMMGLTGGFPGGEKGLKTFIEKNPPPPPPPPPAKQGSDASAVATDKKPKAPKLPLLMPGMIAIVKNQNSPYHMYCGIVQRITDGKAGVLFEGGNWDRLITFRLEELERREKGPPGKNPKSCILEPLIEQMQKEEAAP
Arabidopsis thaliana	Nuclear	ndhT	MAYATSTYARTSCIILPKIQNGAHFTDDTKAFRRITARRVTRIYASQGPTKPSKPSPGVDTRIHWESPDEGWIGGRSDPAKSVDEDKTNLLSDEKFAELIKDSFDSHYQFLGVSTDADLEEIKSAYRRLSKEYHPDTTSLPLKTASEKFMKLREVYNVLSDEETRRFYDWTLAQEVASRQAEKMRMKLEDPKEQDFRGYESIPDMVDRLGGRNMELSDQAMTALTFDILIVLFAVCCIAFVIVFKDPSY
Arabidopsis thaliana	Nuclear	ndhU	MASLSTITQPSLVHIPGESVLHHVPSTCSFPWKPTINTKRIICSPARNSSEVSAEAETEGGSSTAVDEAPKESPSLISALNVERALRGLPITDVDHYGRLGIFRNCSYDQVTIGYKERVKELKEQGLDEEQLKTKMDLIKESYTILSTVEERRMYDWSLARSEKAERYVWPFEVDIMEPSREEPPPQEPEDVGPTRILGYFIGAWLVLGVALSVAFNR

## Sheet: Table S3. Morphological data
Table S3. Morphological data collection for Pinguicula species.
SPN	FS	TS	SS	SLM	temperate	life_form	Pollinator	Prey	flower_start	flower_end	Leaf color flower	flower color most	FSN	FSL (mm)	FL (mm)	UCAL (mm)	UCAW (mm)	LCAL (mm)	LCAW (mm)	TL (mm)	SL (mm)	CA (mm)	SLN	SLL (mm)	SLW (mm)	WLN	WLL (mm)	WLW (mm)	Leaf_length_flowering (mm)	Leaf_width_flowering (mm)	Leaf_number_flowering	Leaf_area_flowering (mm2）(Leaf_length_flowering * Leaf_width_flowering)	Leaves_total_area (mm2) (Leaf_length_flowering * Leaf_width_flowering * Leaf_number_flowering)
P.acuminata	subisolobate	subcylindrical	cylindrical	involute	Tropical	Heterophyllous	unknown	Diptera	winter leaves	summer leaves	green	white	3	112	19.5	6	5	7	5	6.5	4.5	17.5	3	43	49.5	27	12.5	6	43	49.5	3	2128.5	6385.5
P.agnata	subisolobate	cylindrical	cylindrical	revolute	Tropical	Heterophyllous	Myophily	Diptera	winter leaves	winter leaves	red	white	3	140	26	10.5	10.5	10.5	10.5	11.5	4.5	17.5	11	57.5	27.5	10	18.75	10	18.75	10	10	187.5	1875
P.caerulea	subisolobate	funnel	cylindrical	involute	Temperate	Homophyllous	unknown	Diptera	summer leaves	summer leaves	green	white/purple	3	21	29.5	12.5	14.5	12.5	14.5	10.5	6	25	13.5	35.5	10.5	13.5	35.5	10.5	35.5	10.5	13.5	372.75	5032.12
P.conzattii	subisolobate	cylindrical	subcylindrical	involute	Tropical	Heterophyllous	unknown	Diptera	summer leaves/winter leaves	summer leaves	green	white	3	120	24	7.5	8.5	7.5	8.5	14.5	4.5	22.5	4	39	36.5	85	7.5	3	39	36.5	4	1423.5	5694
P.crassifolia	bilabiate	funnel	subcylindrical	involute	Tropical	Heterophyllous	Ornithophily	Diptera	winter leaves	winter leaves	green	purple	2.5	66	36.5	8.75	7.5	10.5	8.5	11.5	16.5	25	6	74	40	40	7	3.25	7	3.25	40	22.75	910
P.cyclosecta	bilabiate	funnel	slender	involute	Tropical	Heterophyllous	unknown	Diptera	summer leaves	summer leaves	green	purple	3	55	36.5	9	8	9.5	9.25	2	22.5	22.5	9	50	17.5	50	7.5	3.5	50	17.5	9	875	7875
P.debbertiana	bilabiate	funnel	subcylindrical	involute	Tropical	Heterophyllous	unknown	Diptera	winter leaves	winter leaves	green/red	purple	2.5	65	22.5	2.5	1.625	2.5	1.625	12.5	9	14	25	14.5	8	100	8	4	8	4	100	32	3200
P.ehlersiae	bilabiate	funnel	slender	involute	Tropical	Heterophyllous	unknown	Diptera	winter leaves	winter leaves	green/red	purple	5	80	27.5	9.5	7	10	7.5	3.5	20.5	23	26	16	9	60	6.5	4	6.5	4	60	26	1560
P.elizabethiae	bilabiate	funnel	slender	involute	Tropical	Heterophyllous	unknown	Diptera	summer leaves	summer leaves	green	purple	3	100	41	8	8.75	10	10	4.5	21.5	26.5	5.5	61	39	62.5	11	3	61	39	5.5	2379	13084.5
P.emarginata	bilabiate	funnel	subcylindrical	involute	Tropical	Homophyllous	Psychophily	Diptera	summer leaves	summer leaves	green	white	3	70	12.25	3	4	4.9	3.5	2.5	7	13	10.5	30	13.5	10.5	30	13.5	30	13.5	10.5	405	4252.5
P.gigantea	bilabiate&subisolobate	cylindrical	cylindrical	flat	Tropical	Homophyllous	Myophily	Diptera	summer leaves	summer leaves	green	white	4	167.5	30.5	11.5	7	11.5	7	10	6.5	24	11.5	102.5	65	11.5	102.5	65	102.5	65	11.5	6662.5	76618.8
P.gypsicola	bilabiate	funnel	slender	flat	Tropical	Heterophyllous	unknown	Diptera	summer leaves	summer leaves	green/red	purple	4	100	37.5	8.5	4.75	8	5.75	3.5	22.5	11.5	15	75	6	135	11	2.75	75	6	15	450	6750
P.hemiepiphytica	bilabiate	funnel	slender	involute	Tropical	Heterophyllous	Ornithophily	Diptera	summer leaves	summer leaves	green	purple	2.5	100	57.5	14.5	11	15.5	15.5	18	21	42.5	8	50	37.5	100	17.5	2	50	37.5	8	1875	15000
P.heterophylla	bilabiate	subcylindrical	subcylindrical	revolute	Tropical	Heterophyllous	unknown	Diptera	summer leaves	summer leaves	green/red	white	2.5	125	22	8.75	6.5	8.75	6.5	8.75	4.5	21.5	12.5	130	2.5	100	12.5	2	130	2.5	12.5	325	4062.5
P.ibarrae	bilabiate&subisolobate	subcylindrical	cylindrical	involute	Tropical	Homophyllous	Myophily	Diptera	summer leaves	summer leaves	green	white	8.5	105	29.5	10.5	8.5	10.5	8.5	11.5	6.25	30	15.5	18.5	9.75	15.5	18.5	10	18.5	9.75	15.5	180.375	2795.81
P.immaculata	bilabiate	funnel	cylindrical	involute	Tropical	Heterophyllous	unknown	Diptera	winter leaves	winter leaves	red	white	2	37.5	30	2	1	4.25	5.5	1.5	6.25	8.5	7	6.5	2	12.5	6.75	2	6.75	2	12.5	13.5	168.75
P.kondoi	subisolobate	cylindrical	cylindrical	involute	Tropical	Heterophyllous	unknown	Diptera	winter leaves	winter leaves	red	white/purple	4	40	17.5	10	10	10	10	8	4	10	12.5	17.5	2	20	10.5	8	10.5	8	20	84	1680
P.laueana	bilabiate	funnel	slender	involute	Tropical	Heterophyllous	Ornithophily	Diptera	winter leaves	winter leaves	red	red	2.5	140	55	12.5	11.5	20	10	17.5	42.5	33	6.5	50	25	40	20	6.5	20	6.5	40	130	5200
P.laxifolia	bilabiate	subcylindrical	cylindrical	revolute	Tropical	Heterophyllous	unknown	Diptera	winter leaves	winter leaves	green	purple	2	76.5	34.5	8.5	7	9.5	8	7	13.5	20	31	54	9	31	13.5	2.5	13.5	2.5	31	33.75	1046.25
P.macrophylla	bilabiate	funnel	cylindrical	involute	Tropical	Heterophyllous	Psychophily	Diptera	winter leaves	summer leaves	green	purple	2.5	150	45	10	9	16	9	4	25	25	4	105	47.5	37.5	12.5	14	105	47.5	4	4987.5	19950
P.martinezii	subisolobate	cylindrical	cylindrical	flat	Tropical	Homophyllous	Myophily	Diptera	summer leaves	summer leaves	green	white	2.5	87.5	23.5	8.5	8.85	9	8	6.5	4.5	18	11	75	19	29	19	9.25	75	19	11	1425	15675
P.medusina	bilabiate&subisolobate	subcylindrical	subcylindrical	flat	Tropical	Heterophyllous	unknown	Diptera	summer leaves	summer leaves	green	white	2.5	90	19.5	7	3.75	7	3.75	7.5	4	19	80	16	14.5	8	130	2.5	16	14.5	80	232	18560
P.mesophytica	bilabiate	funnel	slender	involute	Tropical	Heterophyllous	Ornithophily	Diptera	summer leaves	summer leaves	green	purple	2.5	100	32.5	7	7.5	10	6	3.5	20	30	6	26.5	17.5	15	7	2.5	26.5	17.5	6	463.75	2782.5
P.moctezumae	bilabiate	funnel	slender	revolute	Tropical	Heterophyllous	Psychophily	Diptera	summer leaves	summer leaves	green	purple	3	105	50	10.5	12.5	12	11.5	6.5	31.5	50	10	80	6.5	25	17.5	5	80	6.5	10	520	5200
P.moranensis	bilabiate	funnel	slender	involute	Tropical	Heterophyllous	Psychophily	Diptera	winter leaves	summer leaves	green/red	purple	4	165	47	19	12.5	7.5	11.25	4.5	31	30	7.5	87.5	40	32.5	20	6.5	87.5	40	7.5	3500	26250
P.oblongiloba	bilabiate	funnel	slender	involute	Tropical	Heterophyllous	unknown	Diptera	summer leaves	summer leaves	green	purple	2	125	41.5	9	6.75	13	7.5	3.5	19	30	3.5	72.5	28.5	72.5	15	3.5	72.5	28.5	3.5	2066.25	7231.88
P.orchidioides	bilabiate	funnel	slender	involute	Tropical	Heterophyllous	unknown	Diptera	summer leaves	summer leaves	green	purple	2	145	39	12.5	6.5	14.5	5	3.5	23	30	4.5	56	12	100	8	2	56	12	4.5	672	3024
P.parvifolia	bilabiate	subcylindrical	subcylindrical	involute	Tropical	Heterophyllous	unknown	Diptera	summer leaves	summer leaves	green	white	1	65	15.5	6	2.75	6	2.75	3.5	3.5	16	5.5	18	2	20	18.5	2.5	18	2	5.5	36	198
P.rotundiflora	subisolobate	subcylindrical	cylindrical	involute	Tropical	Heterophyllous	unknown	Diptera	winter leaves	winter leaves	green	white	1.5	55	16	10.5	8.5	11.5	9	5.5	3.5	20	13	10.5	5.5	40	9	3	40	9	360	3	1080
P.robertiana	subisolobate	subcylindrical	subcylindrical	involute	Tropical	Heterophyllous	unknown	Diptera	winter leaves	summer leaves	green	white	2	105	20	4.5	4	6	4.5	7.5	4.5	9	13	150	3.5	100	32.5	4.5	150	3.5	13	525	6825
P.simulans	bilabiate	funnel	cylindrical	involute	Tropical	Heterophyllous	unknown	Diptera	winter leaves	winter leaves	green	white	1	37.5	12.5	4.25	2.5	4.75	2	2.15	4.25	9	13	26.5	4.5	15	6	1.75	6	1.75	15	10.5	157.5
P.zamudioana	bilabiate	funnel	slender	involute	Tropical	Homophyllous	unknown	Diptera	summer leaves	summer leaves	green/red	purple	2.5	50	32.5	12.5	7.5	14	7.5	3.5	25	26.5	6	52.5	32.5	6	52.5	32.5	52.5	32.5	6	1706.25	10237.5
Abbreviation	Description
SPN	Species name
temperate	Termperate
life_form
SLN	Summer leaf number
SLL	Summer leaf length
SLW	Summer leaf width
SLM	Summer leaf margin
WLN	Winter leaf number
WLL	Winter leaf length
WLW	Winter leaf width
WLM	Winter leaf margin
FSN	Flower scape number
FSL	Flower scape length
FL	Flower length
FS	Flower symmetry
FC	Flower color
CA	Flower corolla across
UCAL	Upper corolla length
UCAW	Upper corolla width
LCAL	Lower corolla length
LCAW	Lower corolla width
TS	Flower tube shape
TL	Flower tube length
SS	Flower spur shape
SL	Flower spur length
Leaf_length_flowering		Summer leaf measurement was used
Leaf_width_flowering		Winter leaf measurement was used
Leaf_number_flowering
Leaf_area_flowering	(Leaf_length_flowering * Leaf_width_flowering)
Leaves_total_area	(Leaf_length_flowering * Leaf_width_flowering * Leaf_number_flowering)

## Sheet: Table S4. Reads quality
Table S4. Quality summary of Illumina sequencing reads.
Sample	Species	Library_Flowcell_Lane	Raw reads	Raw data	Effective(%)	Error(%)	Q20(%)	Q30(%)	GC(%)
P01_1	Pinguicula acuminata	CSFP220005833-1a_HGFHWDSX3_L3	225468478	33.8	99.7	0.02	98.06	94.23	39.61
P02	Pinguicula agnata	CSFP220005813-1a_HGFV2DSX3_L4	216853986	32.5	99.69	0.03	97.81	93.7	39.88
P03_1	Pinguicula caerulea	CSFP220005837-1a_HGCCMDSX3_L1	201679324	30.3	99.57	0.03	97.48	92.9	39.3
P06_1	Pinguicula conzattii	CSFP220005839-1a_HG73KDSX3_L1	204228074	30.6	99.71	0.03	97.94	93.72	39.23
P07_1	Pinguicula crassifolia	CSFP220005828-1a_HGFHWDSX3_L2	237147470	35.6	99.75	0.03	97.89	93.88	43.43
P08	Pinguicula cyclosecta	CSFP220005814-1a_HGFV2DSX3_L4	298508334	44.8	99.74	0.03	97.86	93.72	39.9
P09	Pinguicula debbertiana	CSFP220005815-1a_HGFV2DSX3_L4	245964644	36.9	99.68	0.03	98.01	94.1	39.27
P10	Pinguicula ehlersiae	CSFP220005848-1a_HJYKFDSX3_L2	243688514	36.6	99.61	0.02	98.15	94.43	39.38
P11_1	Pinguicula elizabethiae	CSFP220005840-1a_HG73KDSX3_L1	199504334	29.9	99.73	0.03	97.98	93.89	40.03
PEM	Pinguicula emarginata	CSFP220005817-1a_HGFHWDSX3_L2	300266088	45	99.65	0.03	97.86	93.85	40.12
P13_1	Pinguicula gigantea	CSFP220005829-1a_HGFHWDSX3_L2	269250946	40.4	99.68	0.03	97.9	93.84	39.39
P14	Pinguicula gypsicola	CSFP220005818-1a_HGFV2DSX3_L4	309330870	46.4	99.7	0.03	97.8	93.57	40.04
P15_1	Pinguicula hemiepiphytica	CSFP220005831-1a_HGFHWDSX3_L3	249183282	37.4	99.73	0.03	97.89	93.82	39.98
P16	Pinguicula heterophylla	CSFP220005819-1a_HGFV2DSX3_L4	255563056	38.3	99.77	0.03	97.73	93.31	39.15
P17	Pinguicula ibarrae	CSFP220005820-1a_HGFV2DSX3_L4	222077956	33.3	99.7	0.03	97.88	93.87	40.64
P18	Pinguicula immaculata	CSFP220005821-1a_HGFHWDSX3_L2	208052474	31.2	99.75	0.02	98.11	94.33	42.73
P19	Pinguicula kondoi	CSFP220005849-1a_HJYKFDSX3_L2	220375878	33.1	99.72	0.02	98.13	94.41	39.39
P20_1	Pinguicula laueana	CSFP220005834-1a_HGFHWDSX3_L3	212420688	31.9	99.74	0.03	97.89	93.79	39.82
P21_1	Pinguicula laxifolia	CSFP220005835-1a_HGCCMDSX3_L1	201901430	30.3	99.68	0.03	97.46	92.94	40.34
P22	Pinguicula macrophylla	CSFP220005822-1a_HGFV2DSX3_L4	245932470	36.9	99.69	0.03	97.83	93.68	39.77
P23	Pinguicula martinezii	CSFP220005823-1a_HGFV2DSX3_L4	233789206	35.1	99.71	0.03	97.81	93.57	40.84
P24	Pinguicula medusina	CSFP220005824-1a_HGFV2DSX3_L4	248988182	37.3	99.78	0.03	97.61	93.02	39.24
P26_1	Pinguicula moctezumae	CSFP220005841-1a_HJYKFDSX3_L2	280186188	42	99.7	0.02	98.2	94.62	39.86
P27_1	Pinguicula moranensis	CSFP220005832-1a_HGFHWDSX3_L3	247890488	37.2	99.65	0.03	97.82	93.8	40.13
P29_1	Pinguicula oblongiloba	CSFP220005842-1a_HJYKFDSX3_L2	240197562	36	99.61	0.03	97.94	93.99	39.63
P30_1	Pinguicula orchidioides	CSFP220005843-1a_HJYKFDSX3_L2	226611654	34	99.48	0.02	98.19	94.57	39.9
P31_1	Pinguicula parvifolia	CSFP220005844-1a_HJYKFDSX3_L2	269307986	40.4	99.69	0.03	98.02	94.13	39.61
P32_1	Pinguicula rotundifolia	CSFP220005836-1a_HGCCMDSX3_L1	232190110	34.8	99.68	0.03	97.36	92.64	39.98
P33_1	Pinguicula robertiana	CSFP220005845-1a_HJYKFDSX3_L2	200050080	30	99.66	0.02	98.1	94.36	40.1
P35	Pinguicula simulans	CSFP220005847-1a_HJYKFDSX3_L2	207969652	31.2	99.48	0.02	98.06	94.22	40.68
P36_1	Pinguicula zamudioana	CSFP220005827-1a_HGFHWDSX3_L2	227142184	34.1	99.66	0.03	97.87	93.79	40.07
P37	Pinguicula mesophytica	CSFP220005825-1a_HGFV2DSX3_L4	243041382	36.5	99.84	0.03	97.96	93.92	40.68

## Sheet: Table S5. Assembly quality
Table S5. Quality summary of genome assemblies.
		Post-Haplotig																Pre-Haplotigs
		QUAST										BUSCO						QUAST
Sample	Species	GenomeScope Est.	# contigs	Largest contig	Total length	GC (%)	N50	N90	L50	L90	# N's per 100 kbp	Complete	Single-copy	Duplicated	Fragmented	Missing	Total	# contigs	Largest contig	Total length	GC (%)	N50	N90	L50	L90	# N's per 100 kbp
P01_1	Pinguicula acuminata	467217671	49089	176320	479312137	38.75	16124	4700	8572	29738	101.02	1445 (89.5%)	1275 (79.0%)	170 (10.5%)	99 (6.1%)	70 (4.4%)	1614	56836	176320	499740979	38.73	15445	4160	9207	33121	118.46
P02	Pinguicula agnata	533147764	75628	127163	553495755	38.48	12952	3466	12304	43760	97.63	1428 (88.5%)	1256 (77.8%)	172 (10.7%)	119 (7.4%)	67 (4.1%)	1614	104985	127163	619498944	38.46	11469	2591	14967	58273	96
P03_1	Pinguicula caerulea	557087420	104771	190033	521401762	39.52	10242	2138	14561	55428	81.97	1364 (84.5%)	1200 (74.3%)	164 (10.2%)	154 (9.5%)	96 (6.0%)	1614	147438	190033	636580397	39.62	8555	1757	20362	82356	79.01
P06_1	Pinguicula conzattii	495166366	47894	232597	515819020	38.47	18782	5246	7999	27859	64.59	1472 (91.2%)	1302 (80.7%)	170 (10.5%)	87 (5.4%)	55 (3.4%)	1614	53161	232597	526983709	38.45	18299	4771	8298	29687	64.63
P07_1	Pinguicula crassifolia	642445990	54527	905111	493692079	39.11	15181	3803	9244	36258	78.5	1446 (89.6%)	1241 (76.9%)	205 (12.7%)	102 (6.3%)	66 (4.1%)	1614	54527	905111	493692079	39.08	14549	3803	9901	36258	77.62
P08	Pinguicula cyclosecta	403282291	34854	236433	451272686	38.36	20577	6474	6346	21361	85.21	1467 (90.9%)	1308 (81.0%)	159 (9.9%)	87 (5.4%)	60 (3.7%)	1614	41536	236433	474939595	38.32	19548	5614	6926	24297	100.21
P09	Pinguicula debbertiana	400227802	36025	215365	453769004	38.18	19839	6452	6889	22208	49.2	1409 (87.3%)	1240 (76.8%)	169 (10.5%)	111 (6.9%)	94 (5.8%)	1614	46520	215365	504947487	38.15	17993	5354	8198	27825	46.82
P10	Pinguicula ehlersiae	776010202	81132	140057	562146909	38.22	12150	3329	13511	46821	71.1	1340 (83.0%)	1149 (71.2%)	191 (11.8%)	156 (9.7%)	118 (7.3%)	1614	147017	140057	750297761	38.09	9421	2205	21771	84995	71.34
P11_1	Pinguicula elizabethiae	473279050	49136	181859	481524673	38.75	16823	4730	8261	28817	59.07	1434 (88.8%)	1272 (78.8%)	162 (10.0%)	119 (7.4%)	61 (3.8%)	1614	57915	181859	505829939	38.72	16028	4133	8980	32649	57.74
P13_1	Pinguicula gigantea	484558683	31111	336450	522311043	38.24	29390	8249	5116	18000	61.21	1494 (92.5%)	1292 (80.0%)	202 (12.5%)	72 (4.5%)	48 (3.0%)	1614	34044	336450	530916202	38.23	28882	7724	5261	18883	81.53
P14	Pinguicula gypsicola	565898303	87951	148597	611923740	39.13	12685	3587	14204	48312	97.67	1405 (87.1%)	1252 (77.6%)	153 (9.5%)	138 (8.6%)	71 (4.3%)	1614	106731	148597	672975135	39.1	11667	3066	16591	58941	103
P15_1	Pinguicula hemiepiphytica	530975444	62733	183621	548628342	38.96	14284	4217	11132	38110	113.92	1415 (87.7%)	1228 (76.1%)	187 (11.6%)	123 (7.6%)	76 (4.7%)	1614	75364	188079	586119332	38.94	13375	3646	12440	44499	129.57
P16	Pinguicula heterophylla	374084226	26779	200074	387872276	38	26532	7362	4293	14875	96.55	1492 (92.5%)	1334 (82.7%)	158 (9.8%)	75 (4.6%)	47 (2.9%)	1614	28497	200074	393211290	37.99	26187	6952	4394	15474	99.57
P17	Pinguicula ibarrae	579346864	51078	1985066	534444619	38.76	17648	5102	8707	30234	68.12	1471 (91.1%)	1269 (78.6%)	202 (12.5%)	88 (5.5%)	55 (3.4%)	1614	58515	1985066	555672749	38.74	16951	4535	9312	33488	72.1
P18	Pinguicula immaculata	474855523	30889	852065	407998989	38.78	22918	6369	4988	18013	50.69	1459 (90.4%)	1291 (80.0%)	168 (10.4%)	92 (5.7%)	63 (3.9%)	1614	35689	852065	423438915	38.74	22010	5634	5330	20000	50.48
P19	Pinguicula kondoi	408685847	34172	217551	445692143	38.21	21000	6654	6120	20624	54.13	1431 (88.7%)	1263 (78.3%)	168 (10.4%)	116 (7.2%)	67 (4.1%)	1614	44291	217551	491862559	38.18	19108	5453	7251	25771	57.46
P20_1	Pinguicula laueana	537928455	81084	198114	564457701	39.16	11036	3344	14824	50199	111.1	1383 (85.7%)	1231 (76.3%)	152 (9.4%)	141 (8.7%)	90 (5.6%)	1614	103471	198114	625001577	39.12	10090	2799	17601	62450	108.54
P21_1	Pinguicula laxifolia	534788427	72516	1605234	537056633	39.05	12115	3543	12600	43958	72.9	1370 (84.9%)	1210 (75.0%)	160 (9.9%)	165 (10.2%)	79 (4.9%)	1614	91752	1605234	585256526	39	11053	2933	14656	53928	71.43
P22	Pinguicula macrophylla	512554439	58451	154630	494454686	38.96	13895	4072	10346	35461	95.47	1425 (88.3%)	1235 (76.5%)	190 (11.8%)	112 (6.9%)	77 (4.8%)	1614	68690	154630	519484287	38.95	13227	3531	11255	40151	98.99
P23	Pinguicula martinezii	532443243	68016	1393392	537389867	38.85	12287	3935	12914	42375	103.96	1397 (86.6%)	1238 (76.7%)	159 (9.9%)	144 (8.9%)	73 (4.5%)	1614	87202	1393392	596242315	38.81	11188	3281	15347	52742	104.43
P24	Pinguicula medusina	367410257	38138	208046	392791373	38	17705	4987	6315	22299	81.73	1450 (89.9%)	1294 (80.2%)	156 (9.7%)	101 (6.3%)	63 (3.8%)	1614	45456	208046	414155615	37.98	16765	4268	6926	25611	93.83
P26_1	Pinguicula moctezumae	452971197	29065	209074	470927830	38.72	27912	8149	5083	17020	53.02	1498 (92.8%)	1286 (79.7%)	212 (13.1%)	73 (4.5%)	43 (2.7%)	1614	30005	209074	473425962	38.72	27769	7962	5128	17282	60.79
P27_1	Pinguicula moranensis	537614351	220196	181065	835244693	38.95	11755	3935	36493	42375	97.32	1291 (80.0%)	1019 (63.1%)	272 (16.9%)	218 (13.5%)	105 (6.5%)	1614	87202	1393392	596242315	38.93	10620	3281	15347	52742	104.43
P29_1	Pinguicula oblongiloba	471721228	73249	144754	510233334	38.92	11436	3380	13058	44031	104.83	1343 (83.2%)	1248 (77.3%)	95 (5.9%)	173 (10.7%)	98 (6.1%)	1614	93896	144754	572837721	38.9	10397	2818	15792	55948	101.52
P30_1	Pinguicula orchidioides	560577463	77950	132053	568589676	38.72	12395	3429	13472	46618	83.79	1399 (86.6%)	1279 (79.2%)	120 (7.4%)	130 (8.1%)	85 (5.3%)	1614	84699	132053	580506850	38.7	12118	3172	13955	49429	83.68
P31_1	Pinguicula parvifolia	526217309	79662	102134	587665457	39	11548	3661	15483	49809	107.44	1298 (80.4%)	1201 (74.4%)	97 (6.0%)	209 (12.9%)	107 (6.7%)	1614	102281	102134	660798193	39.03	10507	3080	18659	62851	103.2
P32_1	Pinguicula rotundifolia	448852248	80597	120541	513286862	38.94	16302	5212	14256	8658	127.79	1390 (86.2%)	1210 (75.0%)	180 (11.2%)	148 (9.2%)	76 (4.6%)	1614	59767	201977	533317242	38.9	14852	4326	10211	35641	102.98
P33_1	Pinguicula robertiana	505762411	46746	201977	483907454	38.91	10448	3028	8658	49068	107.51	1412 (87.5%)	1222 (75.7%)	190 (11.8%)	114 (7.1%)	88 (5.4%)	1614	100730	120541	552710754	38.9	9705	2501	16190	58933	127.51
P35	Pinguicula simulans	435002322	47594	205421	460633932	39.09	16148	4751	8181	28355	39.8	1432 (88.7%)	1223 (75.8%)	209 (12.9%)	105 (6.5%)	77 (4.8%)	1614	59548	205421	499057472	39.04	14831	3960	9409	34351	42.24
P36_1	Pinguicula zamudioana	491441217	54284	648901	499815600	39.16	15933	4427	8992	31565	85.12	1441 (89.3%)	1298 (80.4%)	143 (8.9%)	104 (6.4%)	69 (4.3%)	1614	59409	648901	512148950	39.12	15505	4100	9380	33696	87.38
P37	Pinguicula mesophytica	491465494	50099	1378778	498473088	39.22	16176	4884	8987	30426	139.93	1448 (89.8%)	1313 (81.4%)	135 (8.4%)	95 (5.9%)	71 (4.3%)	1614	56808	1378778	516547715	39.2	15557	4386	9550	33342	148.83
PEM	Pinguicula emarginata	410066841	32870	242542	450822111	38.85	12699	3851	6035	46523	76.45	1480 (91.7%)	1310 (81.2%)	170 (10.5%)	78 (4.8%)	56 (3.5%)	1614	94972	138028	661649113	38.84	11668	3278	16416	57188	138.67

## Sheet: Table S6. Ploidy level
Table S6. Summary of estimated Pinguicula ploidy level.
Species number	Species	Ploidy level (Casper et al., 2009)	Genome size (Veleba et al., 2014)	Smudgeplot ploidy level	Proposed chromosome number
P01-1	Pinguicula acuminata	2n = 22	485	diploid	1n = 38
P02	Pinguicula agnata	2n = 22	604	diploid	1n = 16
P03-1	Pinguicula caerulea	4n = 32	624	diploid	1n = 31
P06-1	Pinguicula conzattii	unknown	512	diploid	1n = 32
P07-1	Pinguicula crassifolia	2n = 22	499	diploid	1n = 30
P08	Pinguicula cyclosecta	2n = 22	461	diploid	1n = 31
P09	Pinguicula debbertiana	2n = 22	490	diploid	1n = 27
P10	Pinguicula ehlersiae	2n = 22, 44	733	diploid	1n = 29
P11-1	Pinguicula elizabethiae	2n = 22	491	diploid	1n = 36
PEM	Pinguicula emarginata	2n = 22	643	diploid	1n = 26
P13-1	Pinguicula gigantea	2n = 22	515	diploid	1n = 42
P14	Pinguicula gypsicola	2n = 22	665	diploid	1n = 27
P15-1	Pinguicula hemipiephytica	2n = 22	570	diploid	1n = 36
P16	Pinguicula heterophylla	2n = 22	381	diploid	1n = 55
P17	Pinguicula ibarrae	2n = 22	539	diploid	1n = 32
P18	Pinguicula immaculata	unknown	411	diploid	1n = 40
P19	Pinguicula kondoi	2n = 22	477	diploid	1n = 31
P20-1	Pinguicula laueana	2n = 22	608	diploid	1n = 30
P21-1	Pinguicula laxifolia	unknown	570	diploid	1n = 30
P22	Pinguicula macrophylla	2n = 22	505	diploid	1n = 37
P23	Pinguicula martinezii	unkonwn	580	diploid	1n = 16
P24	Pinguicula medusina	2n = 22	402	diploid	1n = 26
P37	Pinguicula mesophytica	unknown	502	diploid	1n = 40
P26-1	Pinguicula moctezumae	2n = 22	459	diploid	1n = 47
P27-1	Pinguicula moranensis	2n = 22, 44	615	diploid	1n = 32
P29-1	Pinguicula oblongiloba	2n = 22	558	diploid	1n = 26
P30-1	Pinguicula orchidioides	2n = 22	565	diploid	1n = 31
P31-1	Pinguicula parvifolia	unknown	643	diploid	1n = 24
P32-1	Pinguicula rectifolia	2n = 22	518	diploid	1n = 27
P33-1	Pinguicula robertiana	unknown	542	diploid	1n = 30
P35	Pinguicula simulans	unknown	485	diploid	1n = 37
P36-1	Pinguicula zamudioana	unknown	497	diploid	1n = 34

## Sheet: Table S7. Missing BUSCO
Table S7. Missing BUSCOs.
busco_id	des
10362at71240	DNA topoisomerase
104389at71240	Coiled-coil domain-containing protein 22
10599at71240	D-alanine--D-alanine ligase, C-terminal
107327at71240	EF-hand domain
110801at71240	Snf7 family
115194at71240	Man1/Src1, C-terminal
11554at71240	Pentatricopeptide repeat
119339at71240	protein NDH-DEPENDENT CYCLIC ELECTRON FLOW 5
122915at71240	PsbP, C-terminal
123273at71240	DNA-binding protein RHL1
12329at71240	Leucine-rich repeat
12713at71240	Exportin-1/Importin-beta-like
127689at71240	Chlorophyll A-B binding protein
129552at71240	DnaJ domain
129938at71240	Mitochondrial ATP synthase D chain-related protein
133256at71240	Protein chlororespiratory reduction 6
133861at71240	Non-structural protein
135037at71240	THUMP domain
135370at71240	NAD(P)H-quinone oxidoreductase, subunit N
138217at71240	NAD(P)H-quinone oxidoreductase subunit U, chloroplastic
13833at71240	Pentatricopeptide repeat
13836at71240	Bulb-type lectin domain
139365at71240	Oxygen-evolving enhancer protein 3
14313at71240	Pentatricopeptide repeat
143360at71240	RecQ mediated genome instability protein, DUF1767
14348at71240	Phospholipase D
14375at71240	Pentatricopeptide repeat
146139at71240	Transmembrane protein 128
14634at71240	Fungal lipase-like domain
149230at71240	DNA-binding protein BIN4
14981at71240	Pentatricopeptide repeat
150248at71240	RNA recognition motif domain
150796at71240	Protein of unknown function DUF2996
15546at71240	Pentatricopeptide repeat
15837at71240	Leucine-rich repeat
16225at71240	Pentatricopeptide repeat
166458at71240	Protein of unknown function DUF688
16815at71240	Pentatricopeptide repeat
170428at71240	uncharacterized protein LOC107868333
173697at71240	Protein of unknown function DUF3148
17405at71240	Pentatricopeptide repeat
17at71240	Zinc finger, RING/FYVE/PHD-type
19245at71240	ATP-dependent DNA helicase
22621at71240	DNA topoisomerase 6 subunit B
22630at71240	Pentatricopeptide repeat
24817at71240	Pentatricopeptide repeat
24918at71240	Pentatricopeptide repeat
25047at71240	Protein kinase domain
27601at71240	Pentatricopeptide repeat
28331at71240	Pentatricopeptide repeat
28528at71240	Pentatricopeptide repeat
2956at71240	Leucine-rich repeat
29956at71240	Pentatricopeptide repeat
32276at71240	Pentatricopeptide repeat
35686at71240	Pentatricopeptide repeat
38332at71240	Leucine-rich repeat
38418at71240	Pentatricopeptide repeat
38955at71240	Xylanase inhibitor, C-terminal
40868at71240	Helicase, C-terminal
41590at71240	Pentatricopeptide repeat
4609at71240	Cellulose synthase
48367at71240	Pentatricopeptide repeat
49837at71240	Pentatricopeptide repeat
50041at71240	Pentatricopeptide repeat
50114at71240	Methyltransferase small domain
50524at71240	Pentatricopeptide repeat
53356at71240	Pentatricopeptide repeat
54245at71240	RGS domain
5656at71240	Protein of unknown function DUF2921
5730at71240	Pentatricopeptide repeat
57437at71240	XPG N-terminal
59074at71240	Pentatricopeptide repeat
62620at71240	Pentatricopeptide repeat
63334at71240	Pentatricopeptide repeat
6528at71240	DNA mismatch repair protein MutS, core
66769at71240	Pentatricopeptide repeat
68505at71240	Alkaline phosphatase D-related
75392at71240	BRCA1-associated 2
8041at71240	Importin-beta, N-terminal domain
83646at71240	AP2/ERF domain
8485at71240	C2 domain
85776at71240	Glycerol-3-phosphate dehydrogenase
90540at71240	F-box domain
906at71240	Putative zinc-finger domain
91118at71240	Kinetochore protein
91349at71240	Alpha/Beta hydrolase fold
92415at71240	GDSL lipase/esterase
95643at71240	PPM-type phosphatase domain

## Sheet: Table S8. Model test
Table S8. Phylogenetic linear model analyses.
Model	Relationship	AIC	R-squared	Adjusted R-squared	lamda	P-value
Model1	log(flower scape length [mm]) ~ log(carnivorous leaves area [mm2])	33.96	0.329	0.3067	0.433327	0.0005987
Model2	log(flower_scape_length [mm]) ~ log(Leaf_length_flowering [mm])	36.11	0.2817	0.2577	0.446048	0.001778
Model3	log(flower scape length [mm]) ~ log(carnivorous leaves area [mm2]) + log(leaf length [mm])	34.06	0.3676	0.324	0.435547	0.19318	log(Leaf_length_flowering [mm])
						0.05722	log(carnivorous leaves area [mm2])
Allometric scalling	resid_scapelength ~ log(Leaves_total_area [mm2])	33.92	0.06699	0.03589	0.38216	0.1526

## Sheet: Table S9. Ancestral state
Appendix S9. Phylogenetic ancestral state reconstruction analyses.
Flower spur model AIC test				Flower tube model AIC test
model	logL	AIC	delta.AIC	model	logL	AIC	delta.AIC
ER_sp	-33.2373	68.4747	3.43089	ER_tb	-28.3399	58.6798	0
ARD_sp	-28.3394	68.6788	3.63501	ARD_tb	-26.5646	65.1297	6.4494
SYM_sp	-29.5219	65.0438	0	SYM_tb	-27.4678	60.9357	2.25581

## Sheet: Table S10. Trait transition
Appendix S10. Pinguicula flower character transition model fitting test.
Flower spur transition model fitting test					Flower tube transition model fitting test
	k	logL	AIC	Akaike.w		k	logL	AIC	Akaike.w
ER_sp	1	-30.207	62.415	0.357	ER_tb	1	-27.416	56.832	0.607
SYM_sp	3	-27.8	61.599	0.536	SYM_tb	3	-25.939	57.879	0.36
ARD_sp	6	-26.413	64.826	0.107	ARD_tb	6	-25.344	62.688	0.033
