# Supplementary material for: Phylogenomics reveals the evolution of floral traits associated with pollinators and pollinator–prey conflict within the carnivorous Pinguicula subgenus Temnoceras
Source: Am J Bot. 2026 Jan 31;113(2):e70156. doi: 10.1002/ajb2.70156 (PMC12918848; doi:10.1002/ajb2.70156)
Supplement: Supplementary file 3 — Appendix S3. Shell scripts containing the full code of extracting BUSCO genes from genome assemblies, aligning, trimming, building gene phylogenetic reconstruction and final species phylogenetic reconstruction, adding branch lengths based on substitution rates. BUSCO alignment input for IQ TREE gene trees and ASTRAL consensus species tree, along with the resulting tree files, are included. [file AJB2-113-e70156-s003.zip]

Archive with 15 entries (14 files):
- AppendixS3/
- __MACOSX/._AppendixS3
- AppendixS3/01.Pinguicula.BUSCO_phylotree.extraction.sh
- __MACOSX/AppendixS3/._01.Pinguicula.BUSCO_phylotree.extraction.sh
- AppendixS3/BUSCO_gene_compilation_04_ASTRAL.zip
- AppendixS3/.DS_Store
- __MACOSX/AppendixS3/._.DS_Store
- AppendixS3/Pinguicula.iqtree_1.sh
- __MACOSX/AppendixS3/._Pinguicula.iqtree_1.sh
- AppendixS3/03.Pinguicula.BUSCO_phylotree.split.submit_iqtree.sh
- __MACOSX/AppendixS3/._03.Pinguicula.BUSCO_phylotree.split.submit_iqtree.sh
- AppendixS3/04.Pinguicula.BUSCO_phylotree.ASTRAL.sh
- __MACOSX/AppendixS3/._04.Pinguicula.BUSCO_phylotree.ASTRAL.sh
- AppendixS3/02.Pinguicula.BUSCO_phylotree.align.trim.iqtree.sh
- __MACOSX/AppendixS3/._02.Pinguicula.BUSCO_phylotree.align.trim.iqtree.sh
