# Supplementary material for: Phylogenomics reveals the evolution of floral traits associated with pollinators and pollinator–prey conflict within the carnivorous Pinguicula subgenus Temnoceras
Source: Am J Bot. 2026 Jan 31;113(2):e70156. doi: 10.1002/ajb2.70156 (PMC12918848; doi:10.1002/ajb2.70156)
Supplement: Supplementary file 3 — Appendix S3. Shell scripts containing the full code of extracting BUSCO genes from genome assemblies, aligning, trimming, building gene phylogenetic reconstruction and final species phylogenetic reconstruction, adding branch lengths based on substitution rates. BUSCO alignment input for IQ TREE gene trees and ASTRAL consensus species tree, along with the resulting tree files, are included. [file AJB2-113-e70156-s003.zip › AppendixS3/01.Pinguicula.BUSCO_phylotree.extraction.sh]

#!/bin/bash

#SBATCH --nodes=1
#SBATCH --ntasks-per-node=16
#SBATCH --mem=128GB
#Request less memory than total available on the node - The maximum available on a 512 GB RAM node is 500, for 256 GB RAM node is 250
#(tasks-per-node) * (mem-per-cpu) = GB allocated (64 for this script)
#SBATCH --time=48:00:00
#SBATCH --partition=open
#SBATCH --job-name=01.Pinguicula.BUSCO_phylotree.extraction.sh
#SBATCH --output=01.Pinguicula.BUSCO_phylotree.extraction.out
#SBATCH --error=01.Pinguicula.BUSCO_phylotree.extraction.err
#SBATCH --mail-user=yml5557@psu.edu
#SBATCH --mail-type=BEGIN,END,FAIL,REQUEUE
##SBATCH --requeue
#Specifies that the job will be requeued after a node failure.
#The default is that the job will not be requeued.


#########################################################################################################
##### Set Variables Info
#########################################################################################################

module_DIR="/path_to/MODULEFILES"
eudicots_odb10="path_to/eudicots_odb10"

RawReads="path_to/Raw_data"
Primary_genome="path_to/Primary_genome"
Curated_genome="path_to/Curated_genome"

BUSCO_DIR="path_to/BUSCO"
wk_DIR="path_to/ASTRAL"


#########################################################################################################
##### Set Data Info
#########################################################################################################


BUSCO_tree_taxa="spp_32"
ASTRAL_BUSCO_sum_DIR="$wrk_DIR/BUSCO_eudicots_summaries.$BUSCO_tree_taxa"


#########################################################################################################
#Loading modules
#########################################################################################################

#module load anaconda3

cd $wk_DIR
echo "working directory = "$wk_DIR
echo "Grab BUSCO genes sets!"

if [ -d "BUSCO_eudicots_summaries.$BUSCO_tree_taxa"/ ]

then 
    for dir in $(find $BUSCO_DIR -type d -name "*.curated.busco_eudicots"); do
    cp -r $dir "BUSCO_eudicots_summaries.$BUSCO_tree_taxa";
done

else 
    mkdir "BUSCO_eudicots_summaries.$BUSCO_tree_taxa";
    for dir in $(find $BUSCO_DIR -type d -name "*.curated.busco_eudicots"); do
    cp -r $dir "BUSCO_eudicots_summaries.$BUSCO_tree_taxa";
done
    
fi


#########################################################################################################
#The single copy BUSCO genes
#########################################################################################################

echo "Let's get single copy BUSCOs!"

cd "BUSCO_eudicots_summaries.$BUSCO_tree_taxa"/
ls -d */run_eudicots_odb10/busco_sequences/single_copy_busco_sequences | while read line;
do
	name=$(echo $line | cut -d "/" -f1)
	echo "Processing "$name;
	cd $line;
	if [ -d $PWD"/busco_aa" ]
	then
		echo $PWD"/busco_aa/ already exists. Let us check for busco_dup existence."
		cd ..; cd ..; cd ..; cd ..; #cd ..; #cd ..;
	else
		mkdir busco_aa;
		ls *.faa | cut -d "." -f1 | while read file;
		# $file is BUSCO genes ID, e.g.'busco_eudicots_100085at71240'
		do
		 	cp $file".faa" busco_aa/$name"_"$file".faa";
		done
		cd busco_aa;
		ls *.faa | while read file1;
		# $file1 is SampleNum.SampleName.BUSCO_genes_ID, e.g.P01_1.Pinguicula_acuminata.curated.busco_eudicots_100085at71240.faa
		do
			buscosngl=$(echo $file1 | cut -d "." -f 1-2)
			# cut '-f 1-2' indicates cut off the 1st and 2nd part of the dilemeter
			sed -i 's/^>.*/>'$buscosngl'/g' $file1;
		done
		cd ..; cd ..; cd ..; cd ..; cd ..; #cd ..; #cd ..;
	fi

done


#########################################################################################################
#The final part compile them for phylogeny
#########################################################################################################

echo "Melting all the species data into a single file"
cd $wk_DIR
if [ -d BUSCO_gene_compilation/ ]
then

	cat $eudicots_odb10/eudicots_odb10_BUSCO_genes.txt | while read line;
	do
		find "BUSCO_eudicots_summaries.$BUSCO_tree_taxa"/*/run_eudicots_odb10/busco_sequences/single_copy_busco_sequences/busco_aa/ -maxdepth 1 -name *"_"$line".faa" -exec cat {} \; > BUSCO_gene_compilation/$line"_combined.faa";
	done
	cd BUSCO_gene_compilation;
	ls *.faa | while read line; do grep ">" $line; done | sed -e 's/_/\t/g' -e 's/>//g' > busco_presence_absence.txt

else

	mkdir BUSCO_gene_compilation;
	cat $eudicots_odb10/eudicots_odb10_BUSCO_genes.txt | while read line; 
	do

		find "BUSCO_eudicots_summaries.$BUSCO_tree_taxa"/*/run_eudicots_odb10/busco_sequences/single_copy_busco_sequences/busco_aa/ -maxdepth 1 -name *"_"$line".faa" -exec cat {} \; > BUSCO_gene_compilation/$line"_combined.faa";
	done

	cd BUSCO_gene_compilation;
	ls *.faa | while read line; do grep ">" $line; done | sed -e 's/_/\t/g' -e 's/>//g' > busco_presence_absence.txt

fi


echo "All done!"
