# Supplementary material for: Phylogenomics reveals the evolution of floral traits associated with pollinators and pollinator–prey conflict within the carnivorous Pinguicula subgenus Temnoceras
Source: Am J Bot. 2026 Jan 31;113(2):e70156. doi: 10.1002/ajb2.70156 (PMC12918848; doi:10.1002/ajb2.70156)
Supplement: Supplementary file 3 — Appendix S3. Shell scripts containing the full code of extracting BUSCO genes from genome assemblies, aligning, trimming, building gene phylogenetic reconstruction and final species phylogenetic reconstruction, adding branch lengths based on substitution rates. BUSCO alignment input for IQ TREE gene trees and ASTRAL consensus species tree, along with the resulting tree files, are included. [file AJB2-113-e70156-s003.zip › AppendixS3/02.Pinguicula.BUSCO_phylotree.align.trim.iqtree.sh]

#!/bin/bash

#SBATCH --nodes=1
#SBATCH --ntasks-per-node=16
#SBATCH --mem=128GB
#Request less memory than total available on the node - The maximum available on a 512 GB RAM node is 500, for 256 GB RAM node is 250
#(tasks-per-node) * (mem-per-cpu) = GB allocated (64 for this script)
#SBATCH --time=48:00:00
#SBATCH --partition=open
#SBATCH --job-name=02.Pinguicula.BUSCO_phylotree.align.trim.iqtree.sh
#SBATCH --output=02.Pinguicula.BUSCO_phylotree.align.trim.iqtree.out
#SBATCH --error=02.Pinguicula.BUSCO_phylotree.align.trim.iqtree.err
#SBATCH --mail-user=yml5557@psu.edu
#SBATCH --mail-type=BEGIN,END,FAIL,REQUEUE
##SBATCH --requeue
#Specifies that the job will be requeued after a node failure.
#The default is that the job will not be requeued.


#########################################################################################################
##### Set Variables Info
#########################################################################################################

module_DIR="/path_to/MODULEFILES"
eudicots_odb10="path_to/eudicots_odb10"

RawReads="path_to/Raw_data"
Primary_genome="path_to/Primary_genome"
Curated_genome="path_to/Curated_genome"

BUSCO_DIR="path_to/BUSCO"
wk_DIR="path_to/ASTRAL"

#########################################################################################################
##### Set Data Info
#########################################################################################################


BUSCO_tree_taxa="spp_32"
ASTRAL_BUSCO_sum_DIR="$wrk_DIR/BUSCO_eudicots_summaries.$BUSCO_tree_taxa"

#########################################################################################################
#Loading modules
#########################################################################################################

module load anaconda3

CONDAPATH=`which conda`
eval "$(conda shell.bash hook)"
conda activate bioinfo

#########################################################################################
############################   STEP 1 - BACKUP FASTA FILES   ############################
#########################################################################################

cd BUSCO_gene_compilation
sed -i.bak *.faa

mkdir ../BUSCO_gene_compilation_01_backup_fasta
mv *.faa.bak ../BUSCO_gene_compilation_01_backup_fasta

#########################################################################################
####################### STEP 2 & 3 - ALIGN & TRIM ALL FASTA FILES #######################
#########################################################################################

cd BUSCO_gene_compilation

for i in $(ls *.faa); do mafft --thread 16 --inputorder --bl 62 $i > $i.mafft ; done
mkdir ../BUSCO_gene_compilation_02_aligned
mv *.mafft ../BUSCO_gene_compilation_02_aligned

#############################################

cd ../BUSCO_gene_compilation_02_aligned

for i in $(ls *.mafft); do trimal -in $i -out $i.trimal -automated1 ; done
mkdir ../BUSCO_gene_compilation_03_trimmed
mv *.trimal ../BUSCO_gene_compilation_03_trimmed

##########################################################################################
#################### STEP 4 - CREATE NEWICK TREES FOR ALL BUSCO GENES ####################
##########################################################################################

cd ../BUSCO_gene_compilation_03_trimmed
mkdir ../BUSCO_gene_compilation_04_ASTRAL
cp *.trimal ../BUSCO_gene_compilation_04_ASTRAL
cd ../BUSCO_gene_compilation_04_ASTRAL
rename .faa.mafft.trimal .fasta *.faa.mafft.trimal

wait
echo "All done!"
