# Supplementary material for: Phylogenomics reveals the evolution of floral traits associated with pollinators and pollinator–prey conflict within the carnivorous Pinguicula subgenus Temnoceras
Source: Am J Bot. 2026 Jan 31;113(2):e70156. doi: 10.1002/ajb2.70156 (PMC12918848; doi:10.1002/ajb2.70156)
Supplement: Supplementary file 4 — Appendix S4. Alignment of genes for plastid gene tree and resulting tree file. [file AJB2-113-e70156-s004.zip]

Archive with 26 entries (25 files):
- AppendixS4/
- __MACOSX/._AppendixS4
- AppendixS4/Pinguicula.plastid_genome.spp29_ref2.fas.treefile
- __MACOSX/AppendixS4/._Pinguicula.plastid_genome.spp29_ref2.fas.treefile
- AppendixS4/Pinguicula.plastid_genome.spp29_ref2.fas.model.gz
- __MACOSX/AppendixS4/._Pinguicula.plastid_genome.spp29_ref2.fas.model.gz
- AppendixS4/Pinguicula.plastid.concatenate.sh
- __MACOSX/AppendixS4/._Pinguicula.plastid.concatenate.sh
- AppendixS4/Pinguicula.plastid_genome.spp29_ref2.fas.bionj
- __MACOSX/AppendixS4/._Pinguicula.plastid_genome.spp29_ref2.fas.bionj
- AppendixS4/Pinguicula.plastid_genome.spp29_ref2.fas.mldist
- __MACOSX/AppendixS4/._Pinguicula.plastid_genome.spp29_ref2.fas.mldist
- AppendixS4/Pinguicula.plastid_genome.spp29_ref2.fas
- __MACOSX/AppendixS4/._Pinguicula.plastid_genome.spp29_ref2.fas
- AppendixS4/Pinguicula.plastid_genome.spp29_ref2.fas.splits.nex
- __MACOSX/AppendixS4/._Pinguicula.plastid_genome.spp29_ref2.fas.splits.nex
- AppendixS4/Pinguicula.plastid_genome.spp29_ref2.fas.ckp.gz
- __MACOSX/AppendixS4/._Pinguicula.plastid_genome.spp29_ref2.fas.ckp.gz
- AppendixS4/Pinguicula.plastid_genome.spp29_ref2.tre
- __MACOSX/AppendixS4/._Pinguicula.plastid_genome.spp29_ref2.tre
- AppendixS4/Pinguicula.plastid_genome.spp29_ref2.fas.log
- __MACOSX/AppendixS4/._Pinguicula.plastid_genome.spp29_ref2.fas.log
- AppendixS4/Pinguicula.plastid_genome.spp29_ref2.fas.iqtree
- __MACOSX/AppendixS4/._Pinguicula.plastid_genome.spp29_ref2.fas.iqtree
- AppendixS4/Pinguicula.plastid_genome.spp29_ref2.fas.contree
- __MACOSX/AppendixS4/._Pinguicula.plastid_genome.spp29_ref2.fas.contree
