# Supplementary material for: Phylogenomics reveals the evolution of floral traits associated with pollinators and pollinator–prey conflict within the carnivorous Pinguicula subgenus Temnoceras
Source: Am J Bot. 2026 Jan 31;113(2):e70156. doi: 10.1002/ajb2.70156 (PMC12918848; doi:10.1002/ajb2.70156)
Supplement: Supplementary file 4 — Appendix S4. Alignment of genes for plastid gene tree and resulting tree file. [file AJB2-113-e70156-s004.zip › AppendixS4/Pinguicula.plastid_genome.spp29_ref2.fas.treefile]

(G_aurea:0.0452877480,U_tenuicaulis:0.0358919354,((((P_ehlersiae:0.0007666299,P_debbertiana:0.0001998424)100/100:0.0024849903,(((P_acuminata:0.0010619106,((P_elizabethiae:0.0000363777,P_moctezumae:0.0000010000)100/100:0.0004410430,P_oblongiloba:0.0010105500)100/100:0.0003619731)100/100:0.0010451984,(((P_conzattii:0.0010562858,((P_heterophylla:0.0002396954,P_medusina:0.0002578635)100/100:0.0006230646,P_orchidioides:0.0010712604)28.6/61:0.0000544549)100/100:0.0003904316,((P_hemiepiphytica:0.0004215674,(P_laueana:0.0004974535,P_emarginata:0.0002143963)74.6/89:0.0000220798)100/100:0.0008949135,P_mesophytica:0.0019825542)75.3/81:0.0000306488)100/100:0.0006002063,((P_crassifolia:0.0007251484,P_parvifolia:0.0011799705)100/100:0.0005722147,(P_gypsicola:0.0002211993,P_moranensis:0.0001288998)100/100:0.0016362417)30.1/60:0.0000422017)100/100:0.0006098440)100/100:0.0009517044,(((P_agnata:0.0005639709,(P_gigantea:0.0009359011,((P_ibarrae:0.0005665315,P_martinezii:0.0006490796)41.8/73:0.0000171435,P_robertiana:0.0012996744)99.4/93:0.0001472113)35.4/55:0.0000201400)99.4/94:0.0002286241,P_cyclosecta:0.0011429588)98.5/93:0.0002944764,P_kondoi:0.0049757594)100/100:0.0007794751)52/67:0.0000896058)99.7/100:0.0005197883,(P_immaculata:0.0016495945,(P_rectifolia:0.0000723325,P_simulans:0.0002047863)100/100:0.0009431143)100/100:0.0021286204)100/100:0.0030143808,P_caerulea:0.0175713588)100/100:0.0254870047);
