# Supplementary material for: Phylogenomics reveals the evolution of floral traits associated with pollinators and pollinator–prey conflict within the carnivorous Pinguicula subgenus Temnoceras
Source: Am J Bot. 2026 Jan 31;113(2):e70156. doi: 10.1002/ajb2.70156 (PMC12918848; doi:10.1002/ajb2.70156)
Supplement: Supplementary file 4 — Appendix S4. Alignment of genes for plastid gene tree and resulting tree file. [file AJB2-113-e70156-s004.zip › AppendixS4/Pinguicula.plastid.concatenate.sh]

#!/bin/bash

#SBATCH --nodes=1
#SBATCH --ntasks-per-node=12
#SBATCH --mem=128GB
#Request less memory than total available on the node - The maximum available on a 512 GB RAM node is 500, for 256 GB RAM node is 250
#(tasks-per-node) * (mem-per-cpu) = GB allocated (64 for this script)
#SBATCH --time=48:00:00
#SBATCH --partition=open
#SBATCH --job-name=Pinguicula.plastid.concatenate.sh
#SBATCH --output=Pinguicula.plastid.concatenate.1.out
#SBATCH --error=Pinguicula.plastid.concatenate.1.err
#SBATCH --mail-user=yml5557@psu.edu
#SBATCH --mail-type=BEGIN,END,FAIL

#########################################################################################################
##### Set Variables Info
#########################################################################################################

wk_DIR="path_to/Plastid_tree"
module_DIR="path_to/MODULEFILES"
BUSCO_results="path_to/BUSCO"
BIN="path_to/BUSCO_phylogenomics"
supermatrix="path_to/Pinguicula.plastid_genome.spp29_ref2.fas"

#########################################################################################################
#Loading modules
#########################################################################################################

##module use /storage/icds/RISE/sw8/modules
module load anaconda3
##module load python

CONDAPATH=`which conda`
eval "$(${CONDAPATH} shell.bash hook)"

#cd $BIN

#conda env create -f conda_env.yaml
#source ~/.bashrc
#conda activate BUSCO_phylogenomics
conda activate bioinfo

#########################################################################################################
##### Concatenates FASTA files given a suffix present in all target files (e.g. "xxx.fasta")
#########################################################################################################

cd $wk_DIR
#python $BIN/BUSCO_phylogenomics.py -i $BUSCO_results -o output_busco_eudicots_phylogenomics -t 16  --percent_single_copy 70
#FastTree $supermatrix > Pinguicula.plastid_genome.spp29_ref2.tre

iqtree -s Pinguicula.plastid_genome.spp29_ref2.fas -st DNA -m TEST -bb 1000 -alrt 1000 -nt AUTO

#python BUSCO_phylogenomics.py --help

#usage: BUSCO_phylogenomics.py [-h] -i INPUT -o OUTPUT -t THREADS [--supermatrix_only] [--gene_trees_only] [-psc PSC] 
## [--trimal_strategy TRIMAL_STRATEGY] [--missing_character MISSING_CHARACTER] [--gene_tree_program GENE_TREE_PROGRAM] [--busco_version_3]

#Perform phylogenomic reconstruction using BUSCO proteins

#options:
#  -h, --help            show this help message and exit
#  -i INPUT, --input INPUT
#                        Input directory containing completed BUSCO runs
#  -o OUTPUT, --output OUTPUT
#                        Output directory to store results
#  -t THREADS, --threads THREADS
#                        Number of threads to use
#  --supermatrix_only    Don't generate gene trees
#  --gene_trees_only     Don't perform concatenated supermatrix analysis
#  -psc PSC, --percent_single_copy PSC
#                        BUSCO presence cut-off. BUSCOs that are complete and single-copy in at least [-psc] percent of species 
## will be included in the contatenated alignment [default=100.0]
#  --trimal_strategy TRIMAL_STRATEGY
#                        trimal trimming strategy (automated1, gappyout, strict, strictplus) [default=automated1]
#  --missing_character MISSING_CHARACTER
#                        Character to represent missing data [default='?']
#  --gene_tree_program GENE_TREE_PROGRAM
#                        Program to use to generate gene trees (fasttree or iqtree) [default=fasttree]
#  --busco_version_3     Flag to indicate that BUSCO version 3 was used (which has slighly different output structure)
