# Supplementary material for: Phylogenomics reveals the evolution of floral traits associated with pollinators and pollinator–prey conflict within the carnivorous Pinguicula subgenus Temnoceras
Source: Am J Bot. 2026 Jan 31;113(2):e70156. doi: 10.1002/ajb2.70156 (PMC12918848; doi:10.1002/ajb2.70156)
Supplement: Supplementary file 4 — Appendix S4. Alignment of genes for plastid gene tree and resulting tree file. [file AJB2-113-e70156-s004.zip › AppendixS4/Pinguicula.plastid_genome.spp29_ref2.fas.bionj]

(((((((((((G_aurea:1.0249827,U_tenuicaulis:0.46966353):0.26856634,P_agnata:-0.093429714):0.062256973,P_cyclosecta:-0.053700324):0.032482199,P_ibarrae:-0.028317256):0.015875783,P_martinezii:-0.012729067):0.0061395504,P_gigantea:-0.001078693):0.008860155,((P_simulans:0.0009389277,P_rectifolia:0.0002960469):0.0042227595,P_immaculata:0.0073592016):0.0093206959):0.0029749831,((P_ehlersiae:0.0074370918,P_debbertiana:-0.002438989):0.012833302,P_kondoi:0.029039193):-0.00083936355):0.0064397445,(((((P_emarginata:0.0015236811,P_laueana:0.0016291082):0.00031828519,P_hemiepiphytica:0.0016227537):0.0034851031,P_mesophytica:0.0090875365):-0.00073824974,((P_heterophylla:0.0012104899,P_medusina:0.00098210236):0.0033435556,(P_orchidioides:0.0047968654,P_conzattii:0.0044641355):-0.00036427833):0.0026785508):0.0027980725,(P_moranensis:0.00051536888,P_gypsicola:0.0010192053):0.0070503778):1.1153752e-05):9.5721567e-05,(P_crassifolia:0.0030228752,P_parvifolia:0.005387926):0.0021731697):0.0031353212,(P_caerulea:0.2075419,P_robertiana:-0.0022777766):0.011074718,(P_acuminata:0.0047608078,(P_oblongiloba:0.0046461965,(P_elizabethiae:0.00017254177,P_moctezumae:-1.2542252e-05):0.0017003388):0.0014117579):0.0027727331);
