# Supplementary material for: Phylogenomics reveals the evolution of floral traits associated with pollinators and pollinator–prey conflict within the carnivorous Pinguicula subgenus Temnoceras
Source: Am J Bot. 2026 Jan 31;113(2):e70156. doi: 10.1002/ajb2.70156 (PMC12918848; doi:10.1002/ajb2.70156)
Supplement: Supplementary file 4 — Appendix S4. Alignment of genes for plastid gene tree and resulting tree file. [file AJB2-113-e70156-s004.zip › AppendixS4/Pinguicula.plastid_genome.spp29_ref2.fas.mldist]

31
G_aurea          0.0000000 1.4946462 1.6418480 1.2018764 1.1320636 7.4099786 1.2376175 1.2070300 1.1456048 1.1884113 1.1886074 1.1600562 1.2235995 1.2257693 1.2666801 1.1492517 1.2324931 1.7132672 1.2286686 1.1483824 1.2360647 1.2532586 1.1859728 1.2177836 1.2127705 1.2527214 1.2163453 1.2139155 1.2093808 1.2232830 1.3574041 
U_tenuicaulis    1.4946462 0.0000000 0.9835665 0.7374123 0.7128558 4.8572393 0.7593012 0.7373663 0.7163163 0.7303866 0.7281312 0.7284078 0.7524357 0.7530121 0.7634351 0.7161685 0.7629931 0.9564888 0.7521303 0.7204853 0.7530764 0.7736944 0.7267045 0.7518859 0.7441161 0.7544922 0.7499407 0.7484031 0.7467380 0.7527623 0.8059050 
P_ehlersiae      1.6418480 0.9835665 0.0000000 0.0332938 0.0265250 0.2413888 0.0360699 0.0318594 0.0284051 0.0049981 0.0318334 0.0285899 0.0355424 0.0344909 0.0353280 0.0267337 0.0399246 0.0509737 0.0352772 0.0276953 0.0351357 0.0388178 0.0315996 0.0349635 0.0342045 0.0365402 0.0345580 0.0366153 0.0309286 0.0373507 0.0350362 
P_acuminata      1.2018764 0.7374123 0.0332938 0.0000000 0.0208253 0.2155013 0.0206188 0.0177899 0.0229320 0.0264189 0.0083299 0.0227766 0.0201558 0.0196329 0.0201424 0.0213518 0.0330365 0.0427868 0.0202185 0.0224457 0.0200951 0.0233538 0.0081632 0.0198964 0.0105251 0.0207033 0.0194524 0.0304395 0.0260232 0.0310095 0.0197272 
P_agnata         1.1320636 0.7128558 0.0265250 0.0208253 0.0000000 0.2023196 0.0234668 0.0206168 0.0086125 0.0194604 0.0199554 0.0066185 0.0230103 0.0226524 0.0230033 0.0056847 0.0268935 0.0295709 0.0232425 0.0060239 0.0229368 0.0262576 0.0197794 0.0225716 0.0224616 0.0235522 0.0225426 0.0242331 0.0091425 0.0249688 0.0230100 
P_caerulea       7.4099786 4.8572393 0.2413888 0.2155013 0.2023196 0.0000000 0.2277561 0.2143113 0.2067929 0.2089277 0.2145564 0.2064941 0.2242881 0.2246841 0.2291528 0.2032486 0.2169914 0.2375158 0.2266814 0.2052625 0.2245147 0.2315000 0.2139489 0.2226984 0.2205817 0.2292469 0.2225312 0.2142724 0.2052641 0.2162018 0.2360290 
P_conzattii      1.2376175 0.7593012 0.0360699 0.0206188 0.0234668 0.2277561 0.0000000 0.0143769 0.0249810 0.0280567 0.0196426 0.0255287 0.0168630 0.0118816 0.0088201 0.0238955 0.0355384 0.0460953 0.0126275 0.0249185 0.0088462 0.0156103 0.0194665 0.0165102 0.0224175 0.0092610 0.0166935 0.0321441 0.0286895 0.0327121 0.0115992 
P_crassifolia    1.2070300 0.7373663 0.0318594 0.0177899 0.0206168 0.2143113 0.0143769 0.0000000 0.0224371 0.0248345 0.0163994 0.0225328 0.0138997 0.0132552 0.0140430 0.0209543 0.0318172 0.0421318 0.0138349 0.0218721 0.0139571 0.0170231 0.0162261 0.0134752 0.0192136 0.0148869 0.0084108 0.0291597 0.0255499 0.0299289 0.0133556 
P_cyclosecta     1.1456048 0.7163163 0.0284051 0.0229320 0.0086125 0.2067929 0.0249810 0.0224371 0.0000000 0.0216208 0.0216830 0.0103044 0.0247825 0.0242330 0.0246858 0.0089190 0.0286082 0.0307102 0.0250081 0.0097741 0.0247029 0.0278777 0.0215053 0.0243399 0.0240395 0.0251457 0.0243058 0.0264508 0.0124903 0.0271933 0.0248226 
P_debbertiana    1.1884113 0.7303866 0.0049981 0.0264189 0.0194604 0.2089277 0.0280567 0.0248345 0.0216208 0.0000000 0.0246986 0.0211911 0.0273236 0.0269370 0.0276922 0.0198835 0.0313847 0.0377694 0.0275339 0.0206171 0.0275938 0.0308170 0.0245185 0.0268768 0.0271733 0.0284026 0.0271799 0.0287211 0.0232879 0.0293909 0.0271385 
P_elizabethiae   1.1886074 0.7281312 0.0318334 0.0083299 0.0199554 0.2145564 0.0196426 0.0163994 0.0216830 0.0246986 0.0000000 0.0219662 0.0187419 0.0190090 0.0191623 0.0202131 0.0321698 0.0409730 0.0194201 0.0210260 0.0191215 0.0227150 0.0001600 0.0181368 0.0065092 0.0201726 0.0185693 0.0295920 0.0242135 0.0303456 0.0190870 
P_gigantea       1.1600562 0.7284078 0.0285899 0.0227766 0.0066185 0.2064941 0.0255287 0.0225328 0.0103044 0.0211911 0.0219662 0.0000000 0.0249836 0.0247925 0.0253431 0.0071823 0.0289970 0.0306312 0.0253872 0.0077740 0.0252605 0.0284507 0.0217881 0.0245405 0.0245987 0.0255257 0.0246834 0.0265785 0.0106905 0.0273223 0.0252117 
P_gypsicola      1.2235995 0.7524357 0.0355424 0.0201558 0.0230103 0.2242881 0.0168630 0.0138997 0.0247825 0.0273236 0.0187419 0.0249836 0.0000000 0.0164162 0.0165400 0.0231737 0.0350944 0.0453161 0.0171740 0.0242850 0.0164214 0.0199370 0.0187425 0.0015346 0.0214071 0.0174632 0.0158783 0.0315015 0.0278675 0.0321704 0.0166907 
P_hemiepiphytica 1.2257693 0.7530121 0.0344909 0.0196329 0.0226524 0.2246841 0.0118816 0.0132552 0.0242330 0.0269370 0.0190090 0.0247925 0.0164162 0.0000000 0.0111972 0.0230799 0.0339430 0.0448772 0.0041309 0.0239173 0.0112082 0.0143141 0.0188336 0.0158154 0.0217718 0.0123015 0.0154871 0.0313778 0.0278421 0.0318566 0.0029039 
P_heterophylla   1.2666801 0.7634351 0.0353280 0.0201424 0.0230033 0.2291528 0.0088201 0.0140430 0.0246858 0.0276922 0.0191623 0.0253431 0.0165400 0.0111972 0.0000000 0.0234342 0.0351315 0.0453977 0.0114381 0.0241045 0.0021926 0.0147647 0.0189854 0.0161855 0.0217726 0.0085651 0.0160252 0.0320074 0.0281522 0.0325781 0.0105397 
P_ibarrae        1.1492517 0.7161685 0.0267337 0.0213518 0.0056847 0.2032486 0.0238955 0.0209543 0.0089190 0.0198835 0.0202131 0.0071823 0.0231737 0.0230799 0.0234342 0.0000000 0.0275317 0.0289741 0.0236702 0.0053501 0.0233650 0.0268704 0.0200369 0.0227351 0.0229808 0.0241580 0.0228848 0.0243312 0.0084413 0.0248828 0.0233584 
P_immaculata     1.2324931 0.7629931 0.0399246 0.0330365 0.0268935 0.2169914 0.0355384 0.0318172 0.0286082 0.0313847 0.0321698 0.0289970 0.0350944 0.0339430 0.0351315 0.0275317 0.0000000 0.0481701 0.0345442 0.0280295 0.0349798 0.0373082 0.0319830 0.0346345 0.0350263 0.0358082 0.0342712 0.0120683 0.0317672 0.0123306 0.0347241 
P_kondoi         1.7132672 0.9564888 0.0509737 0.0427868 0.0295709 0.2375158 0.0460953 0.0421318 0.0307102 0.0377694 0.0409730 0.0306312 0.0453161 0.0448772 0.0453977 0.0289741 0.0481701 0.0000000 0.0452391 0.0300147 0.0451466 0.0494971 0.0407622 0.0446931 0.0439059 0.0464060 0.0441233 0.0469528 0.0297324 0.0476174 0.0457637 
P_laueana        1.2286686 0.7521303 0.0352772 0.0202185 0.0232425 0.2266814 0.0126275 0.0138349 0.0250081 0.0275339 0.0194201 0.0253872 0.0171740 0.0041309 0.0114381 0.0236702 0.0345442 0.0452391 0.0000000 0.0246904 0.0114474 0.0147907 0.0192447 0.0165723 0.0221858 0.0127083 0.0158040 0.0321871 0.0282646 0.0326670 0.0031528 
P_martinezii     1.1483824 0.7204853 0.0276953 0.0224457 0.0060239 0.2052625 0.0249185 0.0218721 0.0097741 0.0206171 0.0210260 0.0077740 0.0242850 0.0239173 0.0241045 0.0053501 0.0280295 0.0300147 0.0246904 0.0000000 0.0242079 0.0277334 0.0208490 0.0238440 0.0237253 0.0251822 0.0238125 0.0253907 0.0087924 0.0261289 0.0244965 
P_medusina       1.2360647 0.7530764 0.0351357 0.0200951 0.0229368 0.2245147 0.0088462 0.0139571 0.0247029 0.0275938 0.0191215 0.0252605 0.0164214 0.0112082 0.0021926 0.0233650 0.0349798 0.0451466 0.0114474 0.0242079 0.0000000 0.0149234 0.0189459 0.0160695 0.0217142 0.0085929 0.0160061 0.0318739 0.0279548 0.0324402 0.0105564 
P_mesophytica    1.2532586 0.7736944 0.0388178 0.0233538 0.0262576 0.2315000 0.0156103 0.0170231 0.0278777 0.0308170 0.0227150 0.0284507 0.0199370 0.0143141 0.0147647 0.0268704 0.0373082 0.0494971 0.0147907 0.0277334 0.0149234 0.0000000 0.0225359 0.0195005 0.0251823 0.0158657 0.0188463 0.0342478 0.0317881 0.0348215 0.0139065 
P_moctezumae     1.1859728 0.7267045 0.0315996 0.0081632 0.0197794 0.2139489 0.0194665 0.0162261 0.0215053 0.0245185 0.0001600 0.0217881 0.0187425 0.0188336 0.0189854 0.0200369 0.0319830 0.0407622 0.0192447 0.0208490 0.0189459 0.0225359 0.0000000 0.0181374 0.0063439 0.0199960 0.0183943 0.0294024 0.0240315 0.0301554 0.0189069 
P_moranensis     1.2177836 0.7518859 0.0349635 0.0198964 0.0225716 0.2226984 0.0165102 0.0134752 0.0243399 0.0268768 0.0181368 0.0245405 0.0015346 0.0158154 0.0161855 0.0227351 0.0346345 0.0446931 0.0165723 0.0238440 0.0160695 0.0195005 0.0181374 0.0000000 0.0209707 0.0171095 0.0154507 0.0312233 0.0272322 0.0318916 0.0160733 
P_oblongiloba    1.2127705 0.7441161 0.0342045 0.0105251 0.0224616 0.2205817 0.0224175 0.0192136 0.0240395 0.0271733 0.0065092 0.0245987 0.0214071 0.0217718 0.0217726 0.0229808 0.0350263 0.0439059 0.0221858 0.0237253 0.0217142 0.0251823 0.0063439 0.0209707 0.0000000 0.0226040 0.0207078 0.0323988 0.0273736 0.0329736 0.0218347 
P_orchidioides   1.2527214 0.7544922 0.0365402 0.0207033 0.0235522 0.2292469 0.0092610 0.0148869 0.0251457 0.0284026 0.0201726 0.0255257 0.0174632 0.0123015 0.0085651 0.0241580 0.0358082 0.0464060 0.0127083 0.0251822 0.0085929 0.0158657 0.0199960 0.0171095 0.0226040 0.0000000 0.0166909 0.0330995 0.0289605 0.0334789 0.0119382 
P_parvifolia     1.2163453 0.7499407 0.0345580 0.0194524 0.0225426 0.2225312 0.0166935 0.0084108 0.0243058 0.0271799 0.0185693 0.0246834 0.0158783 0.0154871 0.0160252 0.0228848 0.0342712 0.0441233 0.0158040 0.0238125 0.0160061 0.0188463 0.0183943 0.0154507 0.0207078 0.0166909 0.0000000 0.0318097 0.0277280 0.0316299 0.0153831 
P_rectifolia     1.2139155 0.7484031 0.0366153 0.0304395 0.0242331 0.2142724 0.0321441 0.0291597 0.0264508 0.0287211 0.0295920 0.0265785 0.0315015 0.0313778 0.0320074 0.0243312 0.0120683 0.0469528 0.0321871 0.0253907 0.0318739 0.0342478 0.0294024 0.0312233 0.0323988 0.0330995 0.0318097 0.0000000 0.0291610 0.0012350 0.0321991 
P_robertiana     1.2093808 0.7467380 0.0309286 0.0260232 0.0091425 0.2052641 0.0286895 0.0255499 0.0124903 0.0232879 0.0242135 0.0106905 0.0278675 0.0278421 0.0281522 0.0084413 0.0317672 0.0297324 0.0282646 0.0087924 0.0279548 0.0317881 0.0240315 0.0272322 0.0273736 0.0289605 0.0277280 0.0291610 0.0000000 0.0299189 0.0283550 
P_simulans       1.2232830 0.7527623 0.0373507 0.0310095 0.0249688 0.2162018 0.0327121 0.0299289 0.0271933 0.0293909 0.0303456 0.0273223 0.0321704 0.0318566 0.0325781 0.0248828 0.0123306 0.0476174 0.0326670 0.0261289 0.0324402 0.0348215 0.0301554 0.0318916 0.0329736 0.0334789 0.0316299 0.0012350 0.0299189 0.0000000 0.0325955 
P_emarginata     1.3574041 0.8059050 0.0350362 0.0197272 0.0230100 0.2360290 0.0115992 0.0133556 0.0248226 0.0271385 0.0190870 0.0252117 0.0166907 0.0029039 0.0105397 0.0233584 0.0347241 0.0457637 0.0031528 0.0244965 0.0105564 0.0139065 0.0189069 0.0160733 0.0218347 0.0119382 0.0153831 0.0321991 0.0283550 0.0325955 0.0000000 
