# Supplementary material for: Phylogenomics reveals the evolution of floral traits associated with pollinators and pollinator–prey conflict within the carnivorous Pinguicula subgenus Temnoceras
Source: Am J Bot. 2026 Jan 31;113(2):e70156. doi: 10.1002/ajb2.70156 (PMC12918848; doi:10.1002/ajb2.70156)
Supplement: Supplementary file 4 — Appendix S4. Alignment of genes for plastid gene tree and resulting tree file. [file AJB2-113-e70156-s004.zip › AppendixS4/Pinguicula.plastid_genome.spp29_ref2.fas]

>G_aurea
ATG-----------------------------------------------
----GAAAGATGGTGGTTCAATTTACTGGTA---------GAATTAGAAC
GAAAGTATGGGATAAAGAAATCAACGGACAATCTTGGTCCTATTGAAAAT
ACTAGTGAAGAT------GCAAATAGTACAAATAGAAAGGGTAGGGATAA
AAACATTCAGAGT---TGGCGGGGTCGTGACTACCGTAATGCGGATCATT
TCTTTGGCGTCAAAGACATTCGGAATTTCCTCTTTGATGAGACTTTTTTA
GTTAGAGATAGTAATGGGAACAGTTATTCTATCTATTTTGATCCGAAAAA
TCCTAGTTTTGAAATTGACAACAATCATTCTTTTCTGAGTGAACTAGTA-
--GGTTTTTGTAGTTTGCGCAATTCTAGTTATATGAATAATCGCTCTACG
AATGAAGATTCTTTAGACAATCATTAC------ATGGACGATACTGAATC
TAGTTGTAGGGATCACATTACTAGTTGCATTGACAATTATCTTCAGTATC
AAAACTCTATTGATACTTCCAGTGGAAGTGGTAGTAGTACCTGTTACATT
TCTAGTTTCGTTTTTGATAAACGTAGAACTAGTCATGACAGCGGTGGGTC
CGTCATACGACCCCGCCTAAAGAGTATTGATTTAACCCTAAGAGAAAGAT
CTAATGATCTCGATGAAACTAAAAAATACAGGCATTTATGGGTTCAATGC
GAAAATTGTTATGGATTAAATTATAAGAAATTTTTGAAATCAAAAATGAA
TATTTGTGAACAATGTGGATATCATTTGAAAATGAGTAGTTCAGAAAGAC
TCGAAGTTTCGATTGACCACGGTACTTGGGAGCCTATGGATGAAGACATG
GTCTCTATGGATCCCATTGGATTTCATTCGGAAGAAGAGCCTTATAAAGA
TCGTATGGATTCTTATCAAAGAAAGACAGGATTAACGGAGGCAGTTCAAA
CAGGCATAGGCCGACTAAACGGTATTCCCGTAGCAATTGGGGTTATGGAT
TTTCAATTTATGGGGGGTAGTATGGGATCGGTAGTCGGGGAAAAAATCAC
TCGCTTGATTGAGTACGCTACCAACCAATTTCTCCCTCTTATTATAGTGT
CCGCCTCGGGAGGGGCGCGCATGCAAGAAGGAAGTTTGAGTTTGATGCAA
ATGGCTAAAATATCGTCTTCCTTATATGATTATCAATCAACTAAAAAGTT
ATTTTATGTAGCAATTCTTACATCTCCTACCACCGGTGGTGTAACAGCGA
GTTTTGGTATGTTGGGAGATATCATTATTGCCGAACCTAACTCCTACATT
GCATTTGCCGGTAAAAGAGTAATTGAACAAACATTGAATAAAACAGTACC
TGAAGGTTCACAAGCGGCTGAATATTTATTTCAGAAGGGGTTATTCGACC
TAATCGTACCCCGTAATCTTTTAAAAAGTGTTTTAAGTGAGTTATTTAAG
ATCCACGCCTTCTTTCCTTTGAATTCCAATTAT---------ATGGGAAC
CATTCGAGCCGACGAAATTAGTAATATTATACGTGAACGTATTGAAGAAT
ATAATAGAGAAGTCAAGATTATAAATACCGGGACTGTACTTCAAGTAGGC
GACGGCATTGCTCGTATTCATGGTCTTGATGAAGTCATGGCGGGTGAATT
AGTCGAATTTGAAGAAGGTACAATAGGTATTGCTCTTAATTTGGAATCAA
ATAATGTTGGTGTTGTATTAATGGGTGATGGTTTGATAATACAAGAAGGA
AGTTCTGTAAAAGCAACAGGACGAATTGCTCAGATACCGGTGGGCGAGGC
TTATTTGGGACGGGTTATAAACGCCCTGGCTAAACCAATTGATGGTAGAG
GTGAAATTTCAGCTTATGAATCTCGATTAATTGAATCTCCCGCTCCAGGT
ATTATTTCCCGTCGTTCAGTATACGAGCCTCTTCAAACCGGGCTTATTGC
TATCGATTCAATGATTCCTATCGGGCGTGGTCAGCGAGAATTAATTATTG
GAGATAGGCAGACCGGTAAAACAGCAGTAGCCACGGATACCATTCTCAAT
CAATATGGTCAAAATGTAATATGTGTTTATGTAGCTATTGGGCAAAAAGC
ATCTTCTGTGGCTCAGGTAGTAAATACTTTACAGGAAAGGGGGGCTATGG
AATACACTATTGTGGTAGCCGAAACGGCGGATTCGCCTGCTACATTACAA
TACCTCGCTCCTTATACAGGAGCGGCTTTGGCTGAATATTTTATGTACCG
TAAACAACACACTTTAATTATTTATGATGATCTCTCCAAACAAGCCCAAG
CTTATCGTCAAATGTCTCTTCTATTACGACGACCACCAGGTCGCGAAGCT
TATCCCGGGGATGTTTTTTATTTGCATTCACGCCTTTTGGAAAGAGCGGC
TAAATTAAGTTCTAATTTAGGTGAAGGAAGTATGACCGCTTTACCAATAG
TGGAAACGCAATCAGGAGATGTTTCTGCTTATATTCCTACTAATGTAATT
TCCATTACGGATGGACAAATATTTTTATCTGCCGATCTTTTTAATGCTGG
AATCAGACCAGCGATTAATGTGGGTATTTCCGTTTCCAGAGTAGGGTCTG
CAGCTCAAATTAAAGCCATGAAGCAAGTAGCTGGTAAATTAAAATTGGAA
CTGGCGCAATTTGCCGAATTAGAAGCCTTTGCACAATTTGCTTCAGATCT
TGATAAAGCTACTCAGAATCAATTGGCAAGAGGTCAACGATTACGTGAAT
TGCTTAAACAATCCCAATCTGCTCCTCTTACGGTAGAAGAACAGATAATA
ACTATTTATACCGGAACAAATGGTTATCTGGATTCATTAGAAATTGGACA
GGTAAGGAAATTTCTTGTTGAATTACGTACTTACTTAAAAAGTCATAAAC
CTCAGTTTCACGAAATCATCTCTTCTACTAAGAGATTTACTGAGGAAGCA
GAAGCTCTTTTGAAAGACGCTATTCAGGAGCAAATGGATCGGTTTCTCCT
TCAG---------TAAATGAGAATTAATCCGACTACTTCCGGTTCGGGGG
TTTCCACGCTGGAAAAAAAAAACCTGGGGCGAATCGTCCAAATCATCGGT
CCGGTACTAGACGTAGCCTTTACGCCAGGAAAGATGCCTAATATTTATAA
CGCTCTGATAGTTAAAGGTCGAGATACTGTTGATCAACCAATTAATGTAA
CTTGTGAAGTCCAGCAATTATTAGGAAATAATCGAGTTCGAGCTGTGGCT
ATGAGTGCTACAGAAGGTCTGATGAGAGGAATGGAAGTAATTGATACGGG
AGCTCCTCTAAGTGTTCCGGTCGGTGGATCGACTCTTGGACGAATTTTCA
ATGTGCTTGGAGAGCCTATTGATAATTTAGGACCTGTAGATACTTCTACA
ACATCTCCTATTCATCGATCTGCGCCCGCGTTTATACAGTTAGATACAAA
ATTGTCTATTTTTGAAACAGGAATTAAAGTAGTAGATCTTTTAGCCCCTT
ATCGTCGTGGGGGAAAAATAGGACTATTTGGAGGAGCTGGGGTTGGTAAA
ACGGTACTCATTATGGAATTAATTAATAATATTGCCAAAGCCCATGGGGG
CGTATCCGTATTTGGCGGCGTAGGTGAACGTACTCGGGAAGGAAATGATC
TTTACATGGAAATGAAAGAATCAGGAGTTATTAATGAAGAAAATATTGCA
GAATCAAAAGTGGCTTTAGTTTACGGCCAGATGAACGAACCGCCGGGAGC
TCGGATGAGAGTTGGTTTGACTGCCCTAACGATGGCGGAATATTTCCGAG
ATGTTAATGAACAAGACGTACTTCTATTTATCGACAATATCTTCCGTTTC
GTCCAAGCAGGATCCGAAGTATCTGCCTTATTGGGTAGAATGCCTTCTGC
TGTCGGTTACCAACCCACTCTGAGTACCGAAATGGGCTCGTTACAAGAAA
GAATCACTTCTACCAAAGTAGGGTCCATAACTTCTATCCAAGCAGTCTAT
GTACCTGCAGACGATTTGACCGATCCTGCTCCTGCTACGACATTTGCACA
TTTAGATGCTACTACCGTACTATCAAGAGGATTAGCTGCCAAAGGTATCT
ATCCAGCAGTAGATCCTTTAGATTCAACTTCAACCATGCTTCAACCTCGG
ATCGTCGGCGAGGAACATTATGAAACTGCGCAAAGAGTTAAGCAAACTTT
ACAACGTTATAAAGAACTTCAGGACATTATAGCTATTCTTGGGTTGGACG
AATTATCCGAAGAGGATCGTTTAACCGTAGCAAGAGCGCGAAAAATTGAG
CGTTTCTTATCACAACCCTTTTTTGTAGCCGAAGTATTTACCGGTTCTCC
AGGAAAATATGTTGGTCTAGTAGAAACCATTAGAGGGTTTCAATTGATCC
TTTCCGGAGAATTAGATGGTCTTCCAGAGCAGGCCTTTTATTTGGTAGGT
AATATTGATGAAGCTACCGCGAAGGCTATCAAATTAGAAATGGAGAGCAA
TGTGAAGAAATGAATGACCTTAAATCTTTGTGTATTGACCCCTAATCGAA
TTGTTTGGGATTCCGAAGTGCAAGAAATCATTTTAGCCACAAATAGTGGT
CAAATTGGCGTATTACCAAACCATGCTCCTATTGCTACAGCTGTAGATAT
AGGTATTTTGAGAATACGACGGAAGGATCAATGGTTAACAATGGCTCTGA
TGGGTGGTTTTGCGAGAATAGGCAATAATGAGATCACTGTTTTAGTCAAT
GATGCAGAAAGGGGTAATACTATTGATCCACAAGAAGCTCAGCAAACTCT
TGAAAAAGCCGAAGCTAATTTCAGAAAAGCGGAAGGAAAGAGACAAATAA
TTGAGGCAAATCTAGCTCTCCGACGAGCTAGGACAAGAGTAGAAGCTGTC
AATGTGTTT---TGAATGAAAAATGTAACCGATTCTTTCGTTTCTTTGGA
CTACTGGCCATCCGCCGGGAGTTTCGGATTTAATACCAATATTTTAGCAA
CAAATCTAATAAATCTAAGTGTAGTCATTGGTGTATTAATTTTTTTTGGA
AAGGGAGTGTTTGTAAGGGATTTATTAGATAATCGAAAGCAGAGGATCTT
GAATGCTATCCGAAATTCAGAAGAACTGCGTGGGGGAGCCGTTGAACAGC
TGGAAAACGCCCGGGCACGCTTGGGAAAAGTGCAAACAGAAGCAGATGAG
TTTCGGATAAATGGATATTGTGAGATAGAGCGAGAAAAAGTGAATTTGAT
TAATTCAACTTATAAGACTTTGGAACAACTAGAAAATTACAAAAATGAAA
CGATTAAGTTTGAACAACAAAGGGTAATTAATCAAGTACGACAGCGGATT
TTCCAACAAGCTTTACAGGGAGCTCTAGGGTCGCTAACTAGTCGTTTGAA
CAACGAGTTACATTTACGTACTATTAAGGCCAATATTGGCATATTGGGAG
GGATGAACAAAAAAACGGATTAGATGAATCCACTGATTTCTGCTGCTTCC
GTTATTGCTGCTGGATTGGCTGTAGGACTTGCTTCTATTGGACCTGGGGT
TGGCCAAGGGACTGCTGCGGGCCAAGCTGTCGAAGGTATCGCGCGACAAC
CCGAGGCAGAGGGAAAAATAAGAGGTACTCTATTGCTTAGTCTAGCTTTT
ATGGAAGCCTTAACGATTTATGGATTGGTTGTAGCATTAGCACTTTTATT
TGCGAATCCTTTTGTTTAAATGAATGTGCTATCATGTTCCATGAACACAC
CTAAAGGGTTCTATGATATAGCCGGTGTGGAAGTAGGCCAACATTTCTAT
TGGCAAATAGGCGGTTTCCAAGTCCACGGACAAGTACTTATTACTTCGTG
GGTTGTAATTGCTATCTTATTAGGTTCAGCTACGATAGCTGTTCGGAACC
CACAAACTATTCCACCAAGAGGTCAGAATTTCTTCGAATATGTTCTTGAA
TTCATTCGAGATGTGAGTAAAACTCAAATTGGAGAAGAATACAGCCCTTG
GGTTCCGTTTATTGGAACTATGTTTCTATTTATTTTTGTTTCGAATTGGT
CAGGAGCTCTTTTACCTTGGAAAATCGTAGAATTACCTCGTGGAGAGTTA
GCGGCACCAACGAATGATATAAATACGACAGTTGCTTTGGCTTTACTCAC
CTCAGGCGCATATTTCTATGCGGGTCTTACCAAAAAAGGATTAAGCTATT
TCGGTAAATATATTCAACCAACCCCAATCCTTTTACCTATTAATCTTTTA
GAAGATTTCACAAAGCCGTTATCACTTAGTTTTCGACTTTTTGGGAATAT
CTTAGCAGATGAATTAGTAGTTGTTGTTCTTGTTTCTTTAGTACCTTTAG
TGGTTCCTCTCCCTGTCATGTTCCTTGGCTTATTTACAAGTGGTATTCAA
GCTCTTATTTTTGCAACTTTAGCTGCGGCTTATATAGGTGAATCCATGGA
AGTACATCATTGAATGATAGTTTTAACCCTAGAGCGTATATTAAGTCATA
TTACCTTTTCAATCGTTTTAATTCTAATTACAATTCATTTGATAACCTTT
GTTCTTGATGAAATCGTAAAACTCTATTATTCATGTGAAAAAGGGATGCT
AATAACTTTTTTAGCTATAACAGGATTATTACTTACTCGTTGGATTTATG
TAGGACATTTTCCATTAAGTAATTTATATGAATCGTTAATCTTGCTTTCA
TGGAGTGTTTCTCTTATTCATATAGTTCCATATGTGACAAAGACAAAAAA
TATTGTAAGCACAATAATTGGCCCAAGTGCTATTTTTACCCAGGGTTTTG
CTACTTCAGGTCTTTTAAGTCCAATACACCAATCACTAATATTAGCCCCC
GCCCTTCAATCCGAGTGGCTAATAATGCACGTAAGTATGATGATATTAGG
CTATGCGGGACTCATCAGTGGATCATTATTATCTGTATCGCTTCTAGCCA
TTACAGTTAGAAAAAACCTTTCTATTTTTTCTAACTGTACCCAGTTTTTA
AATTTTAATGAG---------TCATCTTTTTTTGGTGAAATCGACTACAT
GATGGAACGAGGTATTATTTTACAAAATACTTCTTTTTTTTATAAAAAGA
ATTTTTACACATCACAATTAATTCAGCAATTGGATTATTGGAGTTATCGG
GTTATTAGTCTAGGGTTTATTTTTTTAACCATCGGTATTCTTTCTGGGGC
AGTATGGGCTAATGAAGCATGGGACTCCTATTGGAGTTGGGACCCAAAAG
AAACTTGGGCTTTTATTACTTGGATTGTATTCGCGATTTATTTACATATT
AGAACAAATAAAAAATGGACGGGAAGAAATTCATCAATTGTAGCGACTAT
TGGATTTTTTATAATTTGGATATGCTATTTTGGGGTCAATCTTTTCGGAA
TAGGCCTACATAGTTATGGTTCATTTCCACTA---------TAAATGGCA
AAAACAAAAGCATTCAATACTCTTTTCTATCTTGCCTCTATATTATTTTT
GCCCTGGTGGCTTTCTCTCTCATTTACTAAAAGTATTGAATCCTGGGTTA
CTAATTGGTCCACTACCTATAAATCCGAAATTTTCTTGAATGATATGCAC
GAAAAAAGTCTTCTAGAAAAGTTCATAGAATTAGAGGAAATCCTCTTCGT
GGACCAAATAATCAAGGAATACTCGGAAAGAGATCTCCAAAAGTTGACTA
TCGAAATCCACAAAGAAACGCTCCAATTAATCAAGATACACAACGCGGAT
CGTATCCATATGATTTTGCACTTCTCGACAAATCTAATTTGTTTTGTTAT
TCTAATCGGTTATTCTATCTTCGGTACTAAAGAACTTGTTAGGCTTAATT
CTTGGGTTCAGGAATTACTATATAACTTAAGTGATACAGTAAAAGCTTTT
TCGATTCTTTTATTAACCGATTTGTGTATCGGATTTCATTCACCCCACGG
GTGGGAACTGCTGATTGGTTCTGTCTATAATGATTTTGGATTTGTTAATA
ATGATCAAATAGTATCTGGTCTTGTTTCCACTTTTCCAGTTATTCTTGAT
ACGATTTTTAAATATTGGATTTTCCGTTATTTAAATCGGCTATCTCCTTC
ACTTGTAGTTATTTATCATGCAATGAATGATTGAATGCCTATTGGTGTTC
CAAAAGTTCCTTTCCGAATTCCTGGAGAGGAAGATGCAACTTGGGTTGAC
GTACTATTCAATCGACTTTATCACGAAAGATTACTTTTTTTAGGCCAAGA
AGTTGATAGCGAGATCTCAAATCAACTTGTTGGTCTTATGATATATCTCA
GTCTTGAGAATAATACCAAAGACCTGTATTTATTTATAAATTCTCCAGGT
GGATGGGTCGTACCCGGAATAGCTATTTATGATACTATGCAGTTTGTAGG
GCCAGAGATCCATACAATATGCATCGGATTAGCCGCATCAATGGGCTCTT
TTCTCCTGGTTGGGGGAGCAATTACTAAACGTCTAGCATTCCCGCACGCT
AGGGTAATGATTCATCAACCTGCTAGTTCTTTTTATGAAGCGCAAACGGG
AGAATTTATCCTGGAAGCGGAAGAATTGCTCAAACTACGCGAAACCCTCA
CAATGGTTTATGTACAAAGAACTGGAAAACCCTTATGGGTTGTATCTGAA
GATATGGAAAGAGACGTTTTTATGTCAGCAAACGAAGCACAAGCTTATGG
AATTGTTGATCTGGTAGCAATTAACTGAATGAAAGAACAAAAGTGGATTC
ATGAAGGTTTAATTACTGAATCGCTTCCAAATGGCATGTTCCGAGTTCGT
TTAGATAATGAAAATTTGATTTTAGGTTATGTTTCAGGAAAGATTCGACG
TAGTTTTATACGGATACTACCGGGGGATAAAGTCAAAATTGAAGTAAGTC
GTTATGATTCGACCCGAGGGCGAATAATTTATCGACTCAGAAACAAGGAT
TCGAAAGATTAGATG---GAA---AAAACCCATTTAAAGCCCGAGCGATT
TCAACAACACGACCTTCTTTATCCCCTTTTATTTCAAGAGTCTATTTATG
CATTTGCTCATGATCGTGGTTTCAGTCGAGCAAATTTT---------CTG
GGTTATGACAATAAATACAGTTTATTGATTATAAAACGGATAATTACTAA
AATGTATCAACAGAATAATTTGATTATTTCTTATAATGATAGGAACCAAA
ATCCATTTTGCGTGTTCAACAAGAATTTGTATTCTCGAATTATATCAGAG
GGGTTTGTTTTTATTGTAGAGATTCCATTTTATCTACGAGTAGTATCTTG
TCTAGACCCTAAAAAGATAATCAAATCTCAGAATTTACGATCAATTCATT
CAATATTTCCTTTTGTAGAGGAAAATTTGTCGCATTTAAATTTTCTATTA
GATATACGAATACCACATCCTGTCCATGCGGAAGTCTTGGCTCAAGCTAT
TCGCTATTGGTTCAAAGATGTCTCTTCTTTGCATTTCTTACGATTTTTTC
TCAGCGAGTCTCGTAATCGTAATATTTTTATTAATTCAAAAAAAATAGAT
GAC---------------------------TCTTTTTCAAAAATAAATCA
ACGATTATTCTTATTCTTATATAATTCTTATGTATATGAATATGAATCTA
TTTTCGACTTTCTACGTAACCAATCCTTTCATTTAGGATCAACATCTTCT
GAACTTTTTCTTGAAAGAATCTCTTTCTATCGAAAAACGGAATCCTTTGT
GAACATCTTTTGGAAGGTTACGGATTTTCAGGGGAATCTATGGTTAGTCA
GGGAACCTTGTATACATTATATGCGTTACCAAAGAAAAGCTATTCTGGTT
TCCAAGGGGATGTCTCTTTTCCTGAATAAATGGAAATCTTACCTTATCCA
TTTTTGGCAATGGTATTTTTCGATGTGGTTTTCGCCAAGAAAGATTTTTA
TGAACCAATTGGTTGGCCATTCCAACCATTCGATGGAATTTTTGGGCTAT
TGTTCAAATGTCCGAATGAATCTTTTGGTGGTACGGAGTCAAATTTTACA
AAATTCATTTGTAATGAATAATACTATTCATAAGTTTGATACGCGTGTTT
CAATTATTCCTTTGATTAGGGCATTGTCTAAATCAAAATTATGTAACATA
GTAGGACATCCCATTAGTAACCCGGCTTGGGCTGCTTTAGCAGATTACAC
TATTATAGAGCAATTTGGGCGGATATATCGCAATCTTGCTCATTTTCATA
GTGGGTCTTCCAAAAAAAAAAGTTTGTATCGAATTAAATATCTACTCCAA
CTTTCTTGTGCTAGAACTTTGGCTCGCAAACACAAAAGTACTGTACGTAC
TATTTTAAAAAGACTGGGCTCGGGATTTTTGCGCGAATTTTTTATATCGA
CA---------------------------------GAAGACGTTCTTTTT
GTTACCTTTCCAAAAGTTTCTTATCCGGTGCGGGGGGTATATAAAAGTAG
GATTTGGCATTTCGATATTTGTTCTATCGACGCTCTGTTTAATCAAAAGA
AAATGCAAACCAGAACTACTTTTTATTGGATAAAGGAAGAGATTACTCGA
GCTATTTCGGTATCGCTCATGATATATATCCTAACGTGGACATCCATTTC
AAGTGCATATCCCGTTTTTGCCCAACAGGGTTATGAAAATCCACGAGAAG
CAACTGGGCGTATTGTCTGCGCCAATTGTCATTTAGCTAATAAGCCCGTG
GATATTGAGGTTCCCCAAGCCGTACTTCCGAATACTATATTCGAAGCGGT
TGTTCGAATTCCTTATGATAAGCAAGTGAAACAAGTTCTTGCTAATGGTA
AGAAGGGGGGTTTGAATGTGGGAGCTGTTCTTATTTTACCGGAGGGGTTT
GAATTAGCTCCTGCCGATCGTATTTCTCCCGAGATAAAAGAAAAGATAGG
CAATTTGTCTTTTCAAAGCTATCGCCCTAATCAAAAAAACATTATTGTGA
TAGGGCCTGTCCCTGGTCAAAAATATACTGAAATTACCTTTCCTATTCTT
TCGCCAGACCCCGCTAATAAGAAAGATGTTTACTTCTTAAAATATCCTAT
ATATGTAGGGGGAAATCGGGGTCGGGGTCAAATTTATCCTGACGGAAGCA
AGAGTAACAATACGGTTTATAATGCTACAGGAGCGGGCATAGTAAGTAAA
ATTTTACGAAAAGAAAAAGGGGGATACGAAATATCCATAACAGATCCATC
GGATGGACGTCAAGTGCTTGATATTATCCCTCCCGGACCAGAACTTCTTG
TTTCCGAGGGTGAATCCATCAAATTTGATCAACCATTAACGAGTAATCCT
AATGTGGGTGGATTTGGTCAAGGAGAGGTCGAAATAGTACTTCAAGATCC
ATTACGGATCCAAGTCCTTTTGGTGTTCTTCGCGTCTGTTATTTTGGCAC
AAATTTTTTTGGTTCTTAAAAAGAAACAGTTCGAGAAGGTTCAATTGGCC
GAAATGAATTTCTAGATGAGTAAAGTTTATGATTGGTTCGAAGAACGTCT
CGAGATTCAGACCATTGCGGACGATATAACTAGTAAATATGTTCCGCCCC
ATGTCAATATATTTTATTGTTTAGGTGGCATTACGCTTACTTGTTTTTTA
GTCCAAGTAGCTACGGGGTTTGCTATGACGTTTTACTATCGTCCGACCGT
TACTGAAGCCTTTTCCTCTGTTCAATACATAATGACAGAAGCTAACTTTG
GTTGGTTAATCCGATCGGTTCATCGATGGTCGGCCAGTATGATGGTTCTA
ATGATGATTCTACATGTTTTTCGTGTGTATCTCACAGGTGGGTTTAAAAA
ACCCCGCGAGTTAACTTGGGTTACCGGCGTGGTTCTGGCAGTATTGACCG
CATCTTTTGGTGTAACTGGTTATTCTTTACCTCGGGACCAAATTGGCTAT
TGGGCAGTCAAAATTGTAACGGGTGTACCTGAGGCTATTCCTGTAATAGG
CTCCCCTTTGGTAGAATTATTGCGTGGAAGTGCTAGTGTGGGCCAATCCA
CCTTGACTCGCTTTTATAGTTTACACACTTTTGTATTGCCGCTTCTTACT
GCTGTATTTATGTTAATGCACTTTCCAATGATACGTAAACAAGGTATTTC
TGGGCCTTTATAAATGGGAGTGACAAAAAAGCCGGATTTGAATGATCCTG
TATTAAGAGCTAAATTGGCTAAAGGTATGGGTCATAATTATTATGGCGAA
CCCGCATGGCCCAACGACCTTTTATATATTTTTCCCGTCGTAATCCTTGG
TACTATTGCATGTAACGTAGGCTTAGCTGTTCTAGAACCATCAATGATAG
GTGAACCGGCCGATCCATTTGCAACTCCTTTGGAAATATTACCGGAATGG
TATTTCTTTCCCGTATTTCAAATACTTCGTACAGTGCCAAATAAATTATT
GGGTGTTCTTTTAATGGTTTCAGTACCTGCAGGATTATTAACAGTGCCTT
TTTTAGAAAATGTTAATAAATTCCAAAATCCATTTCGACGTCCAGTAGCA
ACAGCTGTCTTTTTGATTGGTACCGCAGCCGCTCTTTGGTTGGGTATTGG
TGCAACATTACCTATTGATAAATCCCTAACTTTAGGTCTTTTTTAAATGA
TTGAAGTTTTTTTATTTGGAATCGTGTTAGGTCTAATTCCTATTACTTTG
GCCGGATTATTCATAACTGCATATTTACAATACCGGCGTGGTGATCAGTT
AGACCTTTGAATGCTTACTATAACTAGTTATTTCGCTTTTCTCCTAGTGG
CTTTAACTCTAACTTCAGCTCTATTTATTAGTCTGAGAAAGATACGACTT
ATTTAAATGGATATAGTAAGTCTTGCTTGGGCTGCTTTAATGGTAGTTTT
TACATTTTCTCTTTCACTCGTAGTGTGGGGAAGAAGTGGGCTCTAGATGA
TTATTCGTTCGCCGGAACCAGAAGTCAAAATTTTGGTGGATAAGGATCCC
GTACAAACTTCTTTCGAGGAATGGGCCAAACCGGGTCATTTCTCAAGAAC
AATAGCCAAAGGACCTGATACTACCACTTGGATCTGGAACCTACATGCCG
ATGCTCACGATTTTGATAGCCATACTAGTGATTTGGAGGAGATTTCTCGA
AAAGTGTTTAGTGCCCATTTCGGTCAACTCTCCATCATCTTTCTTTGGCT
GAGCGGCATGTATTTCCACGGTGCTCGTTTTTCCAATTATGAAGCATGGC
TAAGTGATCCAACTCGCATTGGGCCAAGTGCCCAGGTAGTTTGGCCAATA
GTGGGCCAAGAAATATTGAATGGTGATGTGGGTGGGGGTTTCCGAGGAAT
CCAAATAACCTCGGGATTTTTTCAGATTTGGCGAGCAGCGGGAATAACTA
GTGAATTACAACTCTATTGTACCGCAATTGGTGCATTGGTCTTTGCAGCC
TTAATGCTTTTTGCTGGTTGGTTTCATTATCATAAAGCGGCCCCTAAATT
GGCTTGGTTTCAAGATGTAGAATCTATGTTGAATCATCATTTAGCGGGAC
TACTAGGACTTGGTTCTCTCTCTTGGGCGGGTCATCAAGTACATGTATCT
TTACCGATTAACCAATTTCTAAACGCTGGAGTAGATCCTAAAGAGATACC
GCTTCCTCATGAATTTATTTTGAATCGTGATCTTGTGGCTCAACTTTATC
CAAGTTTTGCCGAGGGGGCAACACCTTTTTTTACCTTGAATTGGTCAAAA
TATGCGGAATTTCTGACTTTTCGTGGAGGATTAGACCCAGTAACTGGAGG
TCTATGGTTGACCGATATTGCACACCATCATTTAGCTATTGCAATTCTCT
TCCTGTTAGCGGGTCACATGTATAGGACCAACTGGGGCATTGGTCATGGT
TTAAAAGATATTTTAGAAACTCATAAAGGTCCATTTACCGGTCAGGGCCA
TAAAGGACTATATGAGATCCTAACAACATCATGGCATGCTCAATTAGCTC
TTAACCTAGCCATGTTAGGCTCTTTAACCATTGTCGTAGCGCACCATATG
TATTCCATGCCCCCTTATCCATACCTAGCTACTGACTATGGTACACAACT
GTCATTGTTCACCCATCACATGTGGATTGGTGGCTTTCTAATAGTTGGTG
CGGCTGCGCATGCAGCCATTTTTATGGTAAGAGACTATGATCCAACTACT
CGATACAATGATCTATTAGATCGTGTCCTTAGACATCGTGATGCAATCAT
ATCACATCTCAACTGGGCGTGTATATTTCTGGGCTTTCACAGTTTTGGTT
TGTATATTCATAATGATACCATGAGCGCCTTAGGGCGTCCTCAAGATATG
TTTTCCGATACGTCTATACAATTACAACCCGTTTTTGCTCAATGGATACA
AAATACCCACGCTTTAGCGCCCGGTGCAACGGCACCGGGTGCAATGGCAA
GCACTAGTTTAACCTGGGGGGGTGGTGATTTAGTAGCCGTTGGTGGCAAA
GTGGCTTTATTACCTATTCCGTTAGGAACCGCAGATTTTTTGGTACATCA
CATCCATGCATTTACGATTCATGTCACCGTATTGATACTCCTGAAAGGAG
TTCTATTTGCTCGTAGCTCCCGTTTGATACCGGATAAAGCAAATCTTGGT
TTTCGTTTTCCTTGTGATGGGCCTGGAAGAGGGGGGACATGCCAAGTATC
GGCTTGGGATCATGTCTTCTTAGGACTATTCTGGATGTACAACTCTATTT
CAGTAGTAATATTCCATTTCAGTTGGAAAATGCAGTCAGATGTTTGGGGC
AATATAAGTGATCAAGGGGTAGTAACTCATATCACGGGCGGAAACTTCGC
CCAGAGTTCTGTTACTATTAATGGGTGGCTCAGAGATTTCTTATGGGCAC
AGGCATCCCAAGTAATTCAGTCTTATGGTTCGTCATTATCTGCATATGGC
CTTTTTTTCCTCGGTGCTCATTTTGTATGGGCTTTTAGTTTAATGTTTCT
ATTCAGTGGACGAGGTTATTGGCAAGAACTTATTGAATCCATCGTTTGGG
CTCATAATAAATTAAAAGTTGCTCCTGCTACTCAGCCGCGAGCCTTGAGT
ATTGTACAAGGGCGTGCTGTAGGAGTAACCCATTACCTTCTGGGTGGAAT
TGCCACAACATGGGCGTTCTTCTTAGCAAGAATTATTGCAGTAGGATAAA
TGGCATTAAGATTTCCAAGGTTTAGCCAAGGATTAGCTCAGGACCCCACT
ACTCGTCGTATTTGGTTTGGTATTGCTACCGCACATGACTTTGAAAGTCA
TGATGATATTACTGAGGAACGTCTTTATCAGAATATTTTTGCTTCTCACT
TCGGCCAATTAGCAATAATTTTTCTGTGGACTTCCGGAAATCTGTTTCAT
GTAGCTTGGCAAGGAAACTTTGAATCATGGGTACAGGACCCTTTACATGT
AAGACCTATTGCCCATGCGATTTGGGATCCTCATTTTGGTCAACCCGCCG
TAGAGGTTTTTACTAGAGGAGGTGCTCCTGGACCTGTGAATATCGCTTAT
TCGGGTGTTTATCAATGGTGGTATACAATCGGTTTACGCACTAATGAAGA
TCTTTATACGGGAGCTCTTTTTCTATTATTTCTTTCGGGTATATCTTTAC
TAGCGGGATGGCTACACTTACAACCGAAATGGAAACCGAGTGTTTCTTGG
TTCAAAAATGCCGAATCTCGTCTGAATCATCATTTGTCAGGGCTCTTCGG
CGTAAGTTCCCTGGCTTGGACAGGGCATTTAGTCCATGTCGCGATTCCTG
GATCCCGAGGAGAGTATGTTCGCTGGAATAATTTTTTAGACGTATTACCG
CATCCACAAGGGCTAGGCCCACTTTTTACAGGTCAGTGGAATCTTTATGC
TGAAAATACTGATTCAAGTAGTCATTTATTTGGATTTGGGACCTCTCAAG
GAGCAGGAACGGCCATTCTAACTCTTCTTGGGGGATTCCATCCACAAACA
CAAAGTTTATGGTTGACCGATATTGCTCATCATCATTTAGCTATTGCCTT
TATTTTTCTTGTTGCTGGTCATATGTATAGAACAAATTTCGGGATTGGAC
ACAGTATCAAGGAGCTTTTAGATGCACATATTCCTCCGGGAGGTCGATTG
GGGCGTGGACATAGGGGTCTTTATGATACAATTAACAATTCGCTTCATTT
TCAATTAGGTCTTGCTCTAGCTTCTTTAGGGGTTATTACATCCTTAGTAG
CTCAACACATGTACTCGTTACCAGCTTATGCATTCATAGCACAAGACTTT
ACTACTCAAGCTGCATTATATACTCATCACCAATATATCGCAGGATTTAT
CATGACAGGGGCTTTTGCTCATGGAGCGATATTTTTCATTCGAGATTACA
ACCCGGAGCAGAATGAAGATAATGTATTGGCAAGAATGTTAGACCATAAG
GAAGCTATCATATCTCATTTAAGTTGGGCCAGTCTGTTTCTGGGATTTCA
TACCTTGGGACTTTATGTTCATAATGATGTCATGCTTGCTTTTGGTACTC
CGGAAAAGCAAATTTTGATCGAACCCATATTTGCTCAATGGATCCAATCG
GCTCATGGGAAAACTTCATATGGGTTTGATGTACTGTTATCTTCAACTAG
TGGACCGGCATTCAATGCGGGTCGAAGCATCTGGTTGCCTGGTTGGTTAA
ATGCTATTAATGAAAATACTAATTCATTATTCTTAACAATAGGTCCTGGA
GACTTTTTGGTTCATCATGCTATTGCTCTAGGTTTACATACAACTACATT
GATTTTAGTCAAAGGGGCTTTAGATGCACGCAGCTCCAAGTTAATGCCAG
ATAAAAAGGATTTCGGTTATAGTTTTCCGTGCGATGGCCCGGGCCGAGGG
GGTACTTGTGATATCTCGGCATGGGACGCATTTTATTTGGCCGTTTTTTG
GATGTTAAATACTATTGGATGGGTTACTTTTTATTGGCATTGGAAGCACA
TCACATTATGGCAGGGTAACGTTTCGCAGTTTAATGAATCTTCCACTTAT
TTGATGGGCTGGCTAAGAGATTATTTATGGTTAAACTCTTCCCAACTTAT
CAATGGATATAACCCTTTTGGTATGAATAGTTTATCGGTCTGGGCATGGA
TGTTCTTATTTGGACATCTTGTTTGGGCTACTGGGTTTATGTTTTTAATC
TCCTGGCGCGGATATTGGCAGGAATTGATAGAAACTTTAGCATGGGCTCA
TGAACAGACACCCTTAGCCAATTTGATTCGCTGGAGAGATAAACCTGTGG
CACTTTCGATTGTCCAAGCAAGATTGGTTGGATTAGCCCATTTTTCGGTA
GGTTATATTTTCACGTATGCAGCTTTCTTGATTGCCTCTACATCGGGAAA
ATTTGGCTAAATGGCACATTCAGTAAAGATTTATGATACATGTATAGGAT
GTACTCAATGTGTCCGAGCCTGTCCCACCGATGTATTAGAAATGATACCC
TGGGATGGTTGTAAAGCTAAACAAATTGCGTCGGCTCCTCGGACCGAGGA
CTGTGTTGGTTGTAAGAGATGTGAATCCGCTTGTCCGACGGATTTCTTGA
GTGTTCGAGTTTATTTATGGCATGAAACAACTCGCAGTATGGGTCTAGCT
TATTGAATGATAACTTTCAATCTT---CCACCTATTTTTGTGCCTTTAAT
AGGCCTAGTATTTCCGGCACTTGCGATGGCTTCTTTATTTCTTCATGTTC
AAAAAAACAAAATTGTTTAGATGCGAGACCTAAAAACATATCTCTCTGTG
GCCCCAGTACTAAGTACGCTCTGGTTCGGGTTGTTAGCAGGTCTATTGAT
AGAGATTAATCGTTTTTTCCCGGATGCGTTGACATTTCCCTTTTTTTCAT
TCTAGATGACTGCAATTTTAGAGAGACGCGAAAGCGAAAACCTATGGGGC
CGTTTCTGTAACTGGATAACCAGCACTGAAAATCGTCTTTATATTGGATG
GTTTGGTGTTTTGATGATCCCTACCTTATTGACCGCAACTTCTGTATTTA
TTATTGCTTTCATTGCTGCTCCTCCAGTAGATATTGATGGTATTCGTGAA
CCTGTTTCTGGATCTCTACTTTATGGAAACAATATTATTTCTGGTGCCAT
TATTCCTACTTCTGCAGCTATCGGTTTGCACTTTTATCCAATTTGGGAAG
CAGCATCCGTTGATGAATGGTTATACAATGGAGGTCCTTATGAACTAATT
GTTCTACACTTCTTACTTGGTGTAGCTTGTTACATGGGGCGGGAGTGGGA
GCTTAGTTTCCGTCTGGGTATGCGACCTTGGATTGCTGTTGCATATTCAG
CTCCTGTTGCAGCTGCTACCGCAGTTTTCTTGATCTACCCAATAGGTCAA
GGAAGTTTTTCTGATGGTATGCCTCTAGGTATTTCGGGTACTTTCAATTT
CATGATTGTATTTCAGGCTGAGCACAACATCCTTATGCACCCATTTCACA
TGTTAGGCGTAGCTGGTGTATTCGGCGGCTCCCTATTCAGTGCTATGCAT
GGTTCCTTGGTAACTTCAAGTTTGATCAGGGAAACCACCGAAAATGAATC
TGCTAATGAAGGTTACAGATTTGGTCAAGAGGAAGAAACTTATAATATCG
TAGCTGCTCATGGTTATTTTGGACGATTGATCTTCCAATATGCTAGTTTC
AACAACTCTCGTTCATTACACTTCTTTCTAGCTGCTTGGCCGGTAGTGGG
TATCTGGTTTACCGCTTTAGGTATCAGCACTATGGCTTTTAACTTAAATG
GTTTCAATTTCAACCAATCTGTAGTTGATAGTCAAGGTCGTGTAATTAAT
ACTTGGGCTGATATCATTAACCGTGCTAACCTTGGGATGGAAGTTATGCA
TGAACGTAATGCTCACAACTTCCCTCTAGACTTAGCTGCTATCGAAGCTC
CAATCAATGTCTAAATGGGTTTGCCTTGGTATCGTGTTCATACCGTTGTA
TTGAATGATCCCGGCCGGTTACTTGCTGTTCATATAATGCATACAGCTTT
GGTTGCTGGTTGGGCCGGCTCAATGGCTCTGTATGAATTAGCAGTTTTTG
ATCCTTCTGACTCTGTTCTTGATCCAATGTGGAGACAGGGTATGTTCGTT
ATACCCTTCATGACTCGTTTAGGAATCACTAATTCATGGGGAGGTTGGAG
TATCACAGGAGGAGCGGTAACGAATCCGGGGATTTGGAGTTACGAGGGTG
TAGCTGGAGCGCATATTGTCTTTTCGGGCTTATGCTTTTTGGCATCTATC
TGGCATTGGGTCTATTGGGATCTAGAAATCTTTTGTGATGAACGGACAGG
AAAACCCGCTTTGGATTTGCCCAAGATCTTCGGAATTCATTTATTTCTCG
CCGGCGCGGCTTGCTTTGGCTTTGGGGCATTTCATGTAACAGGCTTATAT
GGCCCTGGAATATGGGTATCCGATCCTTATGGACTAACGGGAAAAGTGCA
ACCTGTAAATCCGTCGTGGGGGGTAGAGGGTTTTGATCCTTTTGCCCCGG
GAGGCATAGCTTCTCATCATATTGCAGCAGGTACATTGGGAATATTAGCG
GGTCTATTCCATCTTAGTGTCCGACCGCCCCAACGTCTATACAAAGGATT
GCGTATGGGAAATATTGAAACCGTACTCTCCAGTAGTCTCGCGGCTGTTT
TTTTTGCAGCGTTTGTTGTTGCTGGAACTATGTGGTATGGTTCAGCAACA
ACCCCCATCGAATTATTTGGGCCCACTCGTTATCAATGGGATCAGGGTTA
CTTCCAGCAAGAGATATATAGAAGAGTTAGTGCCGGACTGGCTGAAAAGC
AAAGTTTATCAGAAGCCTGGTCTAAAATTCCGGAAAAATTAGCTTTTTAT
GATTATATCGGTAATAATCCGGCAAAAGGAGGGTTGTTCAGGGCAGGATC
AATGGATAGCGGAGATGGAATAGCAGTTGGATGGTTGGGACATCCGGTTT
TTAGAGACAAAGAAGGTCGTGAGCTTTTTGTCCGTCGTATGCCTACTTTT
TTTGAAACATTTCCAGTGGTTTTGGTAGACGACGATGGAATTGTTAGAGC
GGATGTTCCTTTTCGAAGGGCAGAATCGAAGTATAGTGTTGAACAGGTGG
GTGTAACCGTTGAGTTCTATGGCGGCGAACTCAATGGTGTCAGTTATAGC
GATCCTGCTACTGTGAAAAAATATGCGAGACGTGCTCAATTGGGTGAAAT
TTTTGAATTAGATCGTGCGACTTTGAAATCCGACGGTGTTTTTCGTAGCA
GCCCGCGAGGTTGGTTTACTTTTGGACATGCTTCTTTTGCTTTGCTCTTC
TTCTTCGGACACATTTGGCATGGTGCTAGAACATTGTTCCGAGATGTTTT
TGCTGGTATTGACCCCGATTTGGATGCTCAAGTCGAATTTGGCGCATTCC
AAAAACTTGGGGATCCAACTACAATAAGACAGGTAGTCTAAATGAAAACC
TTATATTCCCTGAGGAGGTTCTACCACGTGGAAACGCTCTTTAATGGAAC
TTTAGCTGTAGCTGGTCGTGACCAAGAAACCACCGGTTTTGCTTGGTGGG
CCGGAAATGCACGACTTATTAATTTATCCGGTAAATTACTAGGAGCTCAT
GTAGCCCATGCCGGATTAATCGTATTCTGGGCCGGAGCAATGAACCTATT
TGAAGTGGCCCATTTCGTACCAGAGAAACCTATGTATGAACAAGGATTAA
TCTTACTTCCACATCTAGCTACTCTAGGTTGGGGGGTAGGGCCTGGGGGG
GAAGTTCTCGATACCTTTCCATACTTTGTATCTGGAGTACTTCATTTAAT
TTCCTCTGCCGTATTGGGCTTTGGTGGTATTTATCATGCACTTCTTGGGC
CTGAGACGCTAGAAGAATCTTTTCCATTCTTCGGTTATGTATGGAAAGAT
AGAAATAAAATGACCACAATTTTAGGGATTCACTTAATTTTGTTGGGTCT
AGGTGCTTTTCTTCTAGTCTTCAAGTCTCTTTATTTTGGGGGAGTATATG
ATACTTGGGCTCCGGGAGGAGGCGATGTAAGAAAAATTACCAACTTAACC
CTTAGCCCAAGTATCATATTTGGTTATTTACTAAAATCTCCTTTTGGTGG
GGAAGGGTGGATTGTTAGTGTCGACGATTTAGAAGATATAATTGGAGGAC
ATGTATGGTTAGGTTCCATTTGTATATTTGGTGGAATCTGGCATATATTA
ACTAAACCCTTCGCGTGGGCTCGACGCGCCCTTGTATGGTCTGGAGAGGC
GTACTTATCTTATAGTTTAGGGGCTGTATCCGTCTTTGGTTTCATTGCTT
GTTGTTTTGTCTGGTTCAATAATACAGCTTATCCTAGCGAGTTTTACGGA
CCTACGGGACCAGAAGCTTCTCAGGCTCAAGCATTTACTTTTCTAGTTAG
AGACCAACGTCTTGGGGCTAATGTAGGATCCGCTCAAGGACCTACAGGTT
TAGGTAAATATCTAATGCGTTCCCCCACCGGGGAAGTCATTTTTGGGGGG
GAAACTATGCGTTTTTGGGATCTTCGTGCTCCTTGGTTAGAACCTTTAAG
AGGCCCAAATGGATTGGACTTGAGTAGGTTGAAAAAGGACATACAACCTT
GGCAAGAAAGGCGTTCCGCAGAGTATATGACGCATGCTCCTTTAGGTTCT
TTAAATTCGGTGGGTGGCGTAGCTACCGAGATTAATGCAGTGAATTATGT
CTCTCCAAGAAGTTGGTTAGCTACCTCTCATTTTGTTTTAGGATTCTTCT
TCTTCGTAGGTCATTTGTGGCACGCGGGAAGGGCTCGTGCAGCTGCAGCA
GGATTTGAAAAAGGTATTGATCGTGATTTTGAACCTGTTCTTTCCATGAC
CCCTCTTAATTAAATGACTATAGCCCTTGGTAAATTTACCAAAGATGAAA
ACGATTTATTTGATATTATGGATGACTGGTTACGCAGGGACCGTTTTGTT
TTTGTAGGCTGGTCTGGCCTATTGCTCTTCCCTTGTGCCTATTTTGCTTT
AGGGGGGTGGTTCACGGGTACAACCTTTGTAACTTCATGGTATACCCATG
GGCTGGCCAGTTCCTATTTGGAAGGCTGTAATTTTTTAACGGCCGCAGTT
TCTACTCCTGCGAATAGTTTAGCACACTCTTTATTGTTACTATGGGGTCC
TGAAGCACAAGGGGATTTTACTCGTTGGTGTCAATTAGGTGGTCTGTGGA
CTTTTGTTGCTCTGCATGGTGCTTTCGGACTAATAGGTTTCATGCTACGT
CAATTTGAACTTGCTCGATCTGTTCAATTGCGACCTTATAACGCAATCGC
ATTCTCTGGTCCAATTGCGGTTTTTGTTTCTGTATTTCTAATTTATCCGC
TAGGGCAGTCCGGTTGGTTCTTTGCACCTAGTTTTGGTGTAGCAGCTATA
TTTCGATTCATCCTCTTTTTTCAAGGATTTCATAATTGGACGCTGAACCC
TTTTCATATGATGGGGGTTGCCGGTGTATTGGGGGCTGCGTTGCTATGCG
CTATTCATGGTGCTACCGTAGAAAATACTTTATTTGAAGATGGTGATGGT
GCAAATACATTTCGTGCTTTTAACCCAACTCAAGCGGAAGAAACTTATTC
CATGGTCACCGCTAACCGATTTTGGTCCCAAATCTTTGGGGTTGCTTTTT
CCAATAAACGTTGGTTACATTTCTTTATGTTATTTGTACCAGTAACCGGT
TTGTGGATGAGTGCTCTTGGAGTAGTTGGCTTGGCCCTAAACCTACGGGC
CTATGACTTCGTTTCTCAGGAAATTCGCGCGGCGGAAGATCCAGAATTTG
AGACTTTCTACACAAAAAATATTCTATTAAACGAAGGTATTCGTGCTTGG
ATGGCGGCTCAAGATCAGCCTCATGAAAACCTTATATTCCCTGAGGAGGT
TCTACCACGTGGAAACGCTCTTTAAATGTCTGGAAGCACAGGAGAACGTT
CTTTTGCTGATATTATTACTAGTATTCGCTATTGGGTCATTCATAGCATT
ACTATACCTTCCCTATTCATTGCAGGGTGGTTATTCGTCAGCACCGGCTT
AGCTTACGATGTTTTTGGAAGCCCTCGGCCCAACGAGTATTTCACAGAGA
GCCGACAGGGGATTCCATTAATAACAGGTCGTTTTGATTCTTTGGAACAA
CTCGCTGAATTTAGTAAATCGTTTTAGATGACTATAGATCGAACCTATCC
AATTTTTACAGTACGATGGTTGGCTGTTCATGGCCTAGCTGTACCTACCG
TCTTTTTTTTGGGGTCAATATCAGCAATGCAGTTCATCCAACGATAAATG
GCTACAAAAACTGTTGAGAACAGTTCTAGATCGAACCCAAGACGAACTAA
TGCAGGTGGTTTATTAAAACCACTGAATTCGGAATATGGGAAAGTAGCTC
CCGGATGGGGAACAACTCCTTTGATGGGTGTCGTAATGTCTCTATTTGCA
GTATTTCTATCGATTATTTTAGAGATTTATAATTCTTCCGTTTTATTGGA
TGGAATTTCAATGAATTAAATGCTTACTCTGAAACTCTTCGTTTATACCG
TAGTAATATTTTTTGTTTCTCTCTTTATCTTTGGATTCCTATCTAATGAT
CCGGGACGGAATCCTGGACGGGAAGAATAAATGGCCGACACTACTGGAAG
GATTCCTCTTTGGATAATAGGTACTGTAACTGGTATTCTTGTGATTGGCT
TAATAGGTATTTTCTTTTATGGGTCATATTCCGGATTAGGTTCATCCCTG
TAGATG------CTTAATCTCGTTAGTTTGATCTGGATTTCTATAAATTC
TGCCCTTTATTCGAGTAGCTTTTTATTCGGAAAATTGCCCGAAGCCTATG
CTTTTTTGAATCCAATTGTAAATGTTATGCCAGTCATACCTGTGTTTTTT
TTCCTCTTAGCTTTTGTTTGGCAAGCTGCTGTAAGTTTTCGATGAATGAC
ACAATCAAATCCGAACGAACAAAATGTTGAATTGAATCGGACCAGTCTCT
ACTGGGGGCTATTACTCATTTTTGTCCTTGCTGTTTTATTTTCCAACTAT
TTTTTCAATTAGATGGAAGTAAATATTCTTGCATTTATTGCTACTGCACT
ATTCATTCTAGTTCCTACCGCGTTTCTACTTATCATTTACGTAAAAACAG
TCAGTCAAACTGATTGAATGGAAACAGCAACCCTAGTCGCTATCTTTATA
TCTGGTTTACTTGTAAGTTTTACCGGGTACGCCTTATATACCGCTTTTGG
GCAACCTTCTCAACAACTAAGAGATCCGTTCGAGGAACACGGGGACTAGA
TGGAAGCATTGGTTTATACATTCCTTTTAGTCTCGACTCTAGGGATAATT
TTTTTCGCTATCTTTTTTCGAGAACCACCTAAAGTTCCAACTAAAAAGAT
GAAATGAATGACTCTTGTTTTCCAATTAGCTGTTTTTGCATTAATTGCTA
CTTCATTAATCTTATTGATTAGTGTACCCGTCGTATTTGCTTTTCCTGAT
GGTTGGTCAAGTAACAAAAATGTTGTATTTTCCGGTACATCATTATGGAT
TGGGTTAGTTTTTCTGGTAGGGATCCTTAATTCTCTCATCTCTTGAATGT
CACCACAAACAGAGACTAAAGCAAGTGTTGGATTCAAAGCGGGTGTTAAA
GAGTACAAATTGACTTATTATACTCCTGAATACGAAACCAAAGATACTGA
TATCTTGGCTGCATTCCGAGTAACTCCTCAACCAGGGGTTCCACCTGAAG
AAGCAGGGGCCGCGGTAGCTGCTGAATCTTCTACTGGTACGTGGACAACT
GTGTGGACCGATGGACTTACCAGCCTTGATCGTTACAAAGGACGATGCTA
CAACATCGAGCCCGTTCCTGGCGAAACCGATCAATACATCTGTTATGTAG
CTTATCCTTTAGACCTTTTTGAAGAAGGTTCTGTTACTAACATGTTTACT
TCCATTGTAGGAAATGTATTTGGATTCAAAGCCCTGCGTGCTCTACGTCT
GGAGGATCTGCGAATTCCTCCTGCTTATGTTAAAACCTTCCAGGGCCCAC
CACATGGAATCCAAGTTGAGAGAGATAAATTGAACAAGTATGGTCGTCCC
CTGTTGGGTTGTACTATTAAACCAAAATTGGGGTTATCGGCTAAAAACTA
TGGGAGAGCGGTTTATGAATGTCTTCGCGGTGGTCTTGATTTTACCAAAG
ATGATGAGAACGTGAACTCTCAGCCCTTTATGCGTTGGAGAGATCGTTTC
TTATTTTGTGCCGAAGGCATTTATAAAGCCCAGGCTGAAACAGGTGAAAT
CAAAGGGCATTACTTGAATGCTACTGCGGGTACATGCGAAGAAATGATCA
AAAGAGCTGTATTTGCCAGAGAATTGGGAGTTCCCATCATAATGCATGAC
TACTTAACAGGAGGATTCACTGCAAATACTAGCTTGGCTCATTATTGCCG
AGATAATGGCCTACTTCTTCACATTCACCGCGCAATGCACGCAGTTATTG
ATAGACAGAAGAATCATGGTATACACTTCCGTGTACTAGCTAAAGCGTTA
CGTATGTCTGGTGGAGATCATATTCACTCGGGTACCGTAGTAGGTAAACT
TGAAGGAGAAAGAGACATCACTTTGGGCTTTGTTGATTTACTGCGTGATG
ATTTTATTGAAAAAGATCGAAGTCGCGGTATTTATTTCGCTCAAGATTGG
GTCTCTCTGCCAGGTGTTATCCCCGTGGCTTCAGGGGGTATTCACGTTTG
GCATATGCCTGCTTTGACTGAGATCTTTCAGGATGATTCCGTACTACAGT
TTGGTGGAGGAACTTTAGGACACCCTTGGGGTAATGCACCAGGTGCCGTA
GCTAACCGAGTAGCTCTAGAAGCATGTGTACAAGCTCGTAATGAAGGACG
TGATCTTGCTGCTGAGGGTAATGCAATTATTCGTGAGGCTAGTAAATGGA
GTCCTGAACTAGCGGCGGCTTGTGAGGTATGGAAAGAGATCAAATTTGAG
TTTAAAGCAGTGGATACTTTGGATAAATAAATGGCGATACATTTATACAA
AACTTCTACCCCGAGCACACGCAATGGAACCGTAGACATTCAAGTGAAAT
CA---------AAAAATTTGATCTATGGACAGCATCATTGTGGTAAAGGT
CGTAATGCCAGAGGAATCATTACCGCAAGGCATAGAGGGGGAGGTCATAA
GCGTCTATACCGTAAAATCGATTTTCGACGGAATGAAAAAGAC------A
TCTATGGTAGAATCGTAACCATAGAATACGACCCTAATCGAAATGCATAC
ATTTGTCTCATACACTATGGGGATGGTGAGAAGAGATATATTTTACATCC
CAGAGGGGCTATAATTGGAGATACCATTGTTTCTGGTACAGAAGTTCCTA
TAAAAATGGGAAATGCCCTACCTTTGAGTACCGATATGCCCTTAGGCACG
ACCATACATAACATAGAAATCACACTTGGAAAGGGTGGACAATTAGTTAG
AGCAGCGGGTGCTGTAGCGAAACTTATTGCAAAAGAGGGGAAATCAGCCA
CATTAAAATTACCTTCTGGGGAGGTCCGTTTGATATCGAAAAACTGTTCA
GCAACAGTCGGACAAGTGGGGAATGTTGGGGCGAACCAGAGAAGT-----
----TTGGGTAGAGCCGGATCCAAGCGTTGGCTAGGGAAGCGTCCTGTAG
TAAGAGGAGTAGTTATGAACCCTGTAGACCATCCCCATGGGGGTGGTGAA
GGGAGAGCCCCAATTGGTCGAAAAAAACCCACAACCCCTTGGGGTTATCC
GGCACTTGGAAGAAGAAGTAGAAAAAGGAAGAAATATAGTGAAATTTTTA
TTGTTCGCCGCCGTAGTAAATAGATGATTCAACCACAGACCCGTTTAAAT
GTCGCAGATAATAGCGGGGCTCGAGAATTGATGTGTATTCGAATCATAGG
GGCTAACAATCGTCGATATGCTCATATTGGTGACATAATTGTTGCTGTGA
TCAAAGAAGCAGTACCTAATATGCCCCTAGAAAAATCTGAAATAGTCAGA
GCCGTAGTTGTCCGAACCTGTAAAGAACTTCAACGTGATAATGGTATGCT
AATAAGATATGATGACAATGCTGCCGTTGTGATTGATCACGAAGGAAATC
CAAAGGGAACGCGAATCTTTGGTGCACTCCCCCGCGAATTGAGACAATTC
AATTTTACTAAAATAGTTTCATTGGCGCCCGAGGTATTATAAATGCTTAG
TAACCCCAAAAGAACTAGATTCCGTAAACAACATAGAGGAAGAATGAAGG
GAATGTCTTATCGAGGTAATCATATTTGTTTTGGTAAATATGCTCTTCAG
GCACTTGAACCCGCTTGGATCACATCTAGACAAATCGAAGCCGGGCGGCG
AGCAATGACACGAAATGCACGCCGTGGTGGAAAAATTTGGGTCCGTATAT
TTCCAGACAAACCAGTTACAATAAGACCTGCTGAAACACGTATGGGTTCG
GGTAAAGGATCCCCCGAGTATTGGGTAGCTATTGTAAAACCGGGTCGAAT
CCTATACGAAATGGGCGGAGTAAACGAAAATCTAGCTAGAAGGTCTATTT
TAATAGCAGCGTCCAAAATGCCTATACGAACGAAATTTGTGATTTCGGGA
TAAATGACCAGGATTAAACGCGGATATATAGCTCGAAGACGCAGAACAAA
AATTCATTTATTTGCATCAAGTTTTCGAGGGGCTCATTCAAGACTTACTC
GAACTAGTACTCAACAGAGAATAAGAGCTTTGGTTTCGTCTCATCGGGAT
AGGGAAAAGCAAAAGATCAATTTTCGTCGGTTGTGGATCACCCGTATAAA
TGCAGTAATTCGAGAAAAGGGAGTATTATATAGTTATAGTAAATTAATAC
ATGATCTCTACAAAAGTCAGTTGCTTCTTAATCGGAAAATACTGTCCCAA
CTAGCTATATCAAATAGTAATTGTCTTGATATGATTTCCAACGAAATAAA
AAAG---------------------------------TAG----------
--------------------------------------------------
------------------TTGCTAAAGAAAAAAAAAACTGAAGTATATGC
TTCAGGTCAACATATATCTATATCGGACGACAAAGCACGAAGAATAATTG
ATCAAATCCGCGGCCGTTCCTACGAGGAAACACTTATTATACTAGAACTC
ATGTCCTATAGAGCATGTTATCCAATTTTAAAATTGGTTTATTCCGCAGC
ATCGAATGCCCGGTGCATTCTGGGTTCCGACAAAGCCAATTTAGTAATTA
GTAAAGCTGAGGTTAACAAAGGTACTACCAGGAAAAAATTCCAAACTCGA
GCTAGAGGGCGGAGTTCAGCAATAAAAAAAGCTACCTGTCATATAACTAT
TGTAGTGAAAGATATATCGTTAGATGAATATGAAGAT-------------
-----ATGTATCCTGTAAAATAA---------------------------
--------------------------------------------------
-------------------ATGGATGGAATAAAAAATGCAGTATTTACAG
ACAAAAGTATTCGGTTATTGGGGAAAAATCAATATACTTCTAATGTCGAA
TCAGGATCAACTAGGACAGAACTAAAGCATTGGGTCGAACTCTTCTTTGG
TGTCAAGATAATAGCTATGACTAGTCATCGACTTCCGGGAAAGGGTAGAA
GAATGGGAACTATTATGGGACATACAATGCATTACAGACGTATGATCATT
ACGCTTCAACCGGGTTATTCTATTCCACCTCTTAGAAATAAAAGAACTTA
AATGGCAGTTCCAAAAAAACGCACTTCCGCATCAAAAAAGCGGATTCGTA
AACATTTTTTGAAAGTGAACAACTCTTTGGCAGCGTTAAAAGCGGTTTCC
TTAGCTAAATCGCTTTCTACGGGTAATGCAAAAAGTTTTGTT---TGTAC
AACAAAGAAA------TATAACAAGTAAATGGCAAAAAGGAAAGATGCGC
GAATAAGAGTGATTTTGGAATGTACCTGTTGTATCCGAAACGGTGTTAAG
AAAGTATCACCGGGCATTTCGAGATATATTACTCAGAAGAACCGGCACAA
TACACCTAATCAATTAGAATTAAGAAAATTCTGTCCTTATTGTTACAAAC
ATATGATTCATGGGGAAATAAAGAACTAGATGAAAATAAGAGCTTCCATT
CGTAAAATTTGTGACAAATGTCGACTAATACGTAGGCGAGGTCGCATTAT
AGTAATTTGTTCCAACTCGAGACATAAACAAAGACAAGGATAAATGGTTC
GAGCGAAAGTCACAGTATCTACTCGGACACTAGAGTGGAAGTGTCTTGAA
TCAAGACCAGACAGTAAACGTCTTTATTATGGACGCTTTATTCTGTCTCC
ACTTAGGAAAGGCCAAGCCGAGACAATAGGTATTGCGATACGAAAAGCTT
TGCTTGGAGAAATAGAAGGAACATGTATCACACGTGTAAAATCTGAGAAT
GTCCCCCACGAGTATTCTACTAGAACGGGTATTCAAGAATCTGTACATGA
AATTTTAATGAATTTGAAAGACATTGTATTGAGAAGTAAACTATATGGAA
CTTGCGAGGCGTCTATTTGTGCCCGAGGTCCGGGGTATGTAACTGCTCAA
GATATAATCTTACCAACTTATGTAGAAATCGTTGACAATACACAACATAT
AGCTAGCTTGATCGAACCAATTCAGTTTTGTATTGGATTAGAAATCGAAA
GAAGTCGCGGATATCTTCACAAAATACCGCAGAGCTGTCAAGCTCGAAGT
TATCCTATAGATGCTGTATTCACGCCTGTTCGAAATGTAAATCATAGTAT
TCATTCCTATGGGAATGAGAACGAAAAAGAAGAGATACTTTTTCTCGAAA
TATGGACAAATGGGAGTTTAACTCCGAAAGAAGCACTTCATGAAGCCTCC
AGAAATTTGATTGATTTGGTTCTTCGATTTTTACATAAGGAAGAAGAAAA
GTGTCCTTTTGAGAACAATCAGCACCCGATTGCTTTATCTCCT-------
-----TTTCACGATAAATTGAATAAACTCAGAAAAACCCAA---------
GAATCTATTTTTATTGATCAATCAGAATTATCTCCTAGAGTATATAATTG
CCTCAAAAGGTCCAACATATATACCTTATTGGACCTTTTGAATAATAGTC
AAGAAAATCTTATGAAAATTCAGCATTTGCACCTAGAAGATATAAAACAG
ATATTAGGTATTCTAGAAAACGATTTCAAGATTGATTTTCCAAACACTAC
GTTTGAATTACGATGAAAACTCGGGGCCGAAAATAAGCCAATGTCTACAA
TACCTGGATTTAATCAAATACAAGTTGAGGGATTTTCTAGGTTCATTGAT
CAGGGTTTGACAGAAGAACTTTTTAAGTTTCCAAAAATTGAAGATACCGA
TCATGAAATTGAGTTTCAATTATTTGTTGAAAGCTATCAATTGGTAGAAC
CATTGATAAAAGAACGAAATGCTGTGTATGAATCACTCACATATTCTTCT
GAATTATATGTATCCGCGGGATTAATTTGGAAAACTAGTAGGGATATGCA
AGAACAAACGATATTGATTGGAAACATTCCTCTAATGAATTCCCTAGGAA
CTTCTATAGTAAATGGAATATATAGAATTGTGATCAATCAAATACTGCAA
AGTCCCGGTATTTATTACCAGTCAGAATTGGACCATAACGGAATTGCCGT
CTATACCGGCACGATAATATCAGATTGGGGAGGAAGATCACAATTAGAGA
TTGATAGAAAAGCAAGGATATGGGCTCGCGTGAGTAGGAAACAAAAAATC
TCTATTCTAGTTCTATCATCAGCTATGGGTTTGAATCTAAGAGAAATTCT
AGACAATGTTTATTATTCTGAAATTGTTTTGTCTTTTTTGAACCATAAGG
AGAGAATCAAAATAGGATCAAAAGAAAATGCCATTTTGGAGTTTTATCAA
CAATTTGCTTGCGTAGGTGGGGAGCCAGTATTTTCTGAATTCTTATGTAA
GGAATTACAAAAGAAGTTCTTTCAACAAAGATGTGAATTAGGAAGGATTG
GTCGACGAAATATGAATCGAAGACTGAACCTTGATCTACCCCCGAACAAT
ACATTTTTGGTACCACGAGATATATTGGCCGCCACTGATCAGTTGATTGG
ACTAAAATTTCGGATGGGTGCACTTGACGATATGAATCATTTGAAAAATA
AGCGCATTCGTTCGGTAGCGGATCTTTTACAAGATCAATTCGGATTATCT
ATGGTTCGGTTAGAAAATGTGGTTAGAGGAACTATATGTGGAGCAATTCG
GCATAAATTGAGACCAACTCCTCAGAATTTGGTAACGTCAACTCCATTAA
CAACCACTTATGAATCTTTTTTTGGTTTACATCCCTTATCTCAAGTTTTA
GATCGAACTAATCCATTGACACAAATAGTTCATGGGAGAAAATTGAGTTA
TTTAGGTCCGGGAGGACTAACAGGGCGAACTGCTAGTTTTAGGATACGAG
ATATCCATCCTAGCCACTATGGTCGTAGTTGTCCAATTGACACATCTGAG
GGAATTAATGTTGGACTTATTGGATCCTTAACAATTCACGCGAGGATGGA
TCCTTGGGGAGCCCTAGAAAGTCCGTTTTATGAAATTTCGGAAAGATCGA
CGGGGTTACGATTGCTTTATTTAGCACCAGGTAGAGATGAATATTATATG
TTAGTATCCGGAAATGCTTTGTCATTGAATCAGGATATTCCGGAAGAACA
GGTTGTTCCAGCTCGATACCGTCAAGAATTTCTGACTATTGCATGGGAAC
GGGCTCATCTTCGAACTATTTGCCCTTTCCAATATTTTTCTATTGGAGCT
TCCCTCATTCCTTTTATTGAACATAATGATGCGAATAGGGCTTTAATGAG
TTCTAATATGCAACGACAGGCAGTTCCTCTTTCTAGGGCGGAGAAATGCA
TTGTTGGAACTGGTTTGGAACGACAAACAGCTCTAGATTCTGGGGTTATT
GCTATAGCTGAACGTGGGGGAAAAATCATTTCTATAGATACTGACAAGAT
CCTTTTCTCAGGGAATGGAGATACTCTAAGCATCCCATTAGTTATGTATC
AACGTTCCAACAAAAATACTTGTATGCATCAAAAACCCCAGGTTTCACGG
GGTAACTACATTAAAAGGGGACAAATAGTAGCAGATGGCGCTGCTACAGT
TGGTGGCGAACTTGCTTTGGGGAAAAACGTATTAGTAGCTTATATGCCAT
GGGAAGGTTACAATTCTGAAGATGCAGTACTCATTAGTGAGCGTTTGGTC
TATGAGGATATTTATACGTCTTTTCACATACGTCAATATGAGATTCAGAC
TCATGTGACAAGCCAAGGTCCTGAAAGGATCACTAACAAAATACCACATT
TAGAAACCCATTTACTTCGCAATCTAGATAAAAATGGAATTGTGATGTTG
GGCTCTTGGGTAGAGACTGGTGATATTTTAGTAGGTAAATTAACGCCCCA
AATGGTGAAAGAATCGTCCTATGCCCCCGAAGATAGATTGTTACGAGCCA
TCCTTGGCATTCAGGTATCTACTTTGAAAGAAACTTCTTTAAAACTACCG
ATAGGTGGCAGGGGCTGGGTTATTGATGTGAGGTGGATTCAGAAAAGCGG
AAGTTCTCGTTATAATTCAGAAATTATTCGTGTATATATTTCACAGAAAC
GCGAAATAAAGGTAGGCGATAAAGTAGCCGGAAGACACGGAAATAAAGGT
ATCGTTTCAAAAATTTTGCCCAGACAAGATATGCCTTATCTGCAAGATGG
AAGACCCCTTGATATGGTCTTCAACCCATTAGGAGTACCTTCGCGAATGA
ATGTAGGACAGCTATTTGAATGTTCGCTCGGGTTAGCCGGTTGTTTGCTA
GACAGACATTATAGAATAGCGCCTTTTGATGAGCGATATGAACAAGAAGC
TTCCAGAAAACTCGTTTTTTCTGAATTATATGAAGCCAGTAAGCAAACAG
CAAATCCGTGGGTATTTGAACCCGAGTATCCAGGAAAAAGCAGAATATTT
GATGGAAGGACGGGGAATCCTTTTGAACAACCCGTTATAATAGGAAAGCC
GTATATCTTGAAATTAATTCATCAAGTTGATGATAAAATACACGGACGTT
CTAGTGGACATTACGCGCTTGTTACACAACAACCCCTTAGAGGAAGGGCC
AAACAGGGGGGCCAGCGGGTGGGAGAAATGGAGGTTTGGGCTTTAGAAGG
ATTTGGTGTTGCTCATATTTTACAAGAGATGCTTACTTATAAATCTGATC
ATATTAGAGCGCGCCAAGAAGTACTTGGTACGACCATTATTGGCGGAACA
ATACCTAATCCCCAGGATACTCCAGAATCATTTCGATTGCTTGTTCGAGA
ACTACGATCTTTAGCTCTGGAACTGAATCATTGCCTTGTATCTGAGAAAA
ACTTCCGGATTAATAGGAAGAGAGTTTAAATGATTGATCGGTATAAACAT
CAACAGCTACGAATTGGCTTAGTTTCTCCTGAACAAATAAGGGCTTGGGC
TACTAAAATCCTGCCTAATGGAAAGATAGTTGGAGAGGTGACAAAACCCT
ATACTTTTCATTACAAAACCAATAAACCAGAAATGGATGGATTGTTTTGT
GAAAGAATTTTTGGACCTATCAAAAGTGGAATTTGTGCTTGTGGAAATTA
TCGAGTGATCAGAGATGAAAAAGATGGCCCTAATTTTTGTGAACAATGCG
GAGTCGAATTTGTTGATTCACGCATACGAAGATATCAAATGGGCTACATC
AAACTCGCCTGCCCAGTAACCCATGTGTGGTATTTAAAATGTCTTCCCAG
TTATATTGCGAACCTTTTAGATAAACCTCTTAAAGAACTCGAGGGTCTAG
TATACTGTGATGTGTATCCCGATTTTGCTTTTGCTAGACCCCTAATGAAA
AAACCCACTTTTTTGCGCGTACGTGGTTTATTGGCATATGAAATCCAATC
TTGGAAATACAGTATCCCACTCTTTTTTACTACCCAAGGCTTCGATACAT
TTCGCAATCGCGAAATCTCTACCGGTGCGGGGGCTATTCGAGAACAATTA
TCTGATCTTGATTTACACATTATTCTAGACAATTCCTTGCTAGAATGGAA
AGAATTGGGGGAAGAAGGACCCACAGGGAATGAATGGGACGATCGAAGGG
TTGGAAGAAGAAAGGATTTTTTGGTTCGACGCATGGAATTGGCTAAGCAT
TTTCTTCGAACAAATATAGAACCAGAATGGATGGTTTTGTGTCTATTACC
AGTTCTTCCGCCTGAGTTAAGACCCATTATTCAGATAGATGGGGGTAAAT
TAATGAGCTCGGATATTAATGAACTCTATAGAAGGGTTATCTATCGGAAC
AATACTCTTACCGATCTATTAACAACAAGTAGATCTACGCCAGGAGAATT
AGTAATGTGCCAGGAAAAATTAGTACAAGAAGCCGTGGATACACTTCTTG
ATAATGGAATCCGTGGGCAACCAATGAGGGATGGGCATAATAAAGTTTAC
AAGTCATTTTCAGATGTAATTGAAGGCAAAGAGGGCAGATTTCGGGAGAC
TCTGCTTGGCAAACGGGTCGATTACTCAGGGCGCTCCGTCATTGTCGTCG
GTCCTTCACTTTCCTTACATCGATGTGGATTGCCACGCGAAATAGCAATA
GAGCTTTTCCAAACATTTGTAATTCGTGGCCTAATTAGGCAACATCTTGC
TTCGAACATAGGAGTTGCGAAGAGTCAAATTCAGGAAAAAGAACCCATAG
TATGGGAAATACTTCAGGAAGTTATGCAGGGACATCCTGTATTGCTGAAT
AGAGCACCCACTCTGCATAAATTAGGCATACAGGCATTTCAGCCCGTTTT
AGTGGAGGGTCGCGCGGTTTGTTTACATCCATTAGTTTGTAAGGGATTCA
ATGCAGATTTTGATGGGGATCAAATGGCTGTTCATGTACCTTTGTCTTTG
GAGGCGCAAACGGAGGCCCGTTTACTTATGTTTTCTCATATGAATCTTTT
GTCTCCCGCGATTGGGGATCCCATTTCCGTACCAACTCAAGATATGCTTA
TTGGACTCTATGTATTAACGAGCGGGAAGCGTCGAGGTATTTCGGTAAAT
AGGTATAATCCATGGAATTGCATAAACTCTCAAAAACAAAGAAAT-----
-GACAATAATAACTCTAGTTATTGGAAA------------GAGCCTTTTT
TTTCTAATGCCTATGATGCAATTCGAGCTTATCGTCACAAAGCAATCCTT
TTAGATATGCCGTTGTGGCTCCGATGGAGACTAGATCAGCGAGTTATTGC
GTTAAGAGAAACTCCTGTCGAAGTTCACTATGAATCTGTAGGTACTTGTT
ATGAGATTTATGGACACTATCTAATAGTCAGAAGTCTAAAAAAAGAAATT
CTTGTTCTATACATTAGAACCACTGCTGGTCATATTTATCTTTATCGAGA
AATCGAAGAAGCCATCCAGGGGTTTGCTCAAGCCTGTTCATATGGT----
--ATGGCAGAACGGGCCAATCTGGCATTTCACAATAAAATCATAGATGGA
ACTGCTATGAAACGACTTATTAGTAGATTAATAGATCACTTCGGAATGGC
ATATACATCCCACATCCTGGATCAAGTCAAGACTCTGGGTTTTCAACAAG
CTACTGCTACAGCCATTTCATTAGGAATTGATGATCTTTTAACAATACCC
TCGAAGAGATGGCTAGTTCAAGATGCTGAAGAACAAAGTTTTATTTTAGA
AAAGCATTATCATTATGGGAATGTACACGCGGTAGAAAAATTACGCCAAT
CCATTGAAATATGGTATTCCACAAGTGAATATTTGCGACAAGAAATGAAT
CCTAATTTTAGGATAACTGACCCCCTTAATCCAGTTCATATGATGTCTTT
TTCGGGAGCCAGAGGAAATGTCTCTCAAGTCCATCAATTAGTAGGTATGC
GAGGATTAATGTCGGACCCTCAAGGCCAAATGATTGATTTACCCATTCAA
AGCAATTTACGCGAAGGACTTTCTTTAACAGAATATATCATTTCGTGCTA
CGGAGCCCGTAAAGGGGTTGTGGATACTGCCGTACGAACATCAGATGCTG
GATATCTCACGCGCCGACTTGTCGAAGTAGTTCAACACATTGTTGTACGC
CGAACGGATTGTGGTACCGTTCGTGCGAGTTCTGTGAGTCGTACGGATGG
GATGATACCGGAAAGAATTTTGATACAAACATTAATGGGTCGTGTATTAG
CTCATGATATCTATATTGGCACCCGGTGTATAGCCACCCGAAATCACGAC
ATTGGAATTGGACTTATGAATCAATTCCTAACCCTTCGAGTCCAAACGAT
AGCTATTCGAACTCCTTTTACTTGTAGGAGTGCATCTTGGATCTGTCGAT
TATGTTATGGGCGGAGTCCTACTCATGGTAACCTGGTTGAGTTGGGAGAA
GCTGTAGGTATTATTGCCGGCCAATCGATTGGAGAACCGGGTACTCAATT
AACATTAAGAACTTTTCATACGGGTGGAGTTTTCACGGGGGGTACTGCAG
AACATTTGCGGGCCCCATCTAATGGAAAAATCAAATTCAACGCGGATTTG
GTTCATCCGACACGTACACGCCATGGACATCCCGCGTTTATATGTTCTCT
AAACTTGTTAGTAACGATTGAAACTGAAGATATTCGACATTATGTAAATA
TTCCATCTCAAAGTTGTATTTTAGTTCAAACCGATCAATATGTCCAATCA
GAACAAGTGATTGCTGAGATTCGCGCGCGAACATCCACTTTTAATTTTCA
AGAGAAAGTTCGGAAACATATTTATGCTGACTCAGACGGAGAAATGCACT
GGAGCAGCGATGTGTATCATGCACCCGAATTTACATACGGTAATGTTCAT
CTATTACCAAAAACAAGCCATTTATGGGTATTATTAGGCGAACCGTGCGG
ATCCTGTTTAGTCTCACTTTCGCTACACAAGGATCAAGATCAAATGAGTA
CGCATTCTTGGTCTAGCGGAAGAAGATCC------ACTTCAAACTTCTCA
GGAACAAAAGATCATTCGAGAAAAAAAGTACTTCCTTGGTTTTTTTCGGG
TAACATTCAAAAAGACGATAGGATTTATGATTATTCAGCCCTTAGCCGAA
TTATCTGTACTCGTCGTTCTAATCTCAATGATCCGACCATTCTCTACCCG
AATTTGAATTTATTCTCAAAGAGGCGAAGAAATCGATTCATCATTCCACT
GCATTCGATTCAAGAACGCGAGAACACACTAAAGCCCCCTTCAGGCATCT
CTGGTGAAATCCCTATGAACGGCATTTTCCGTAGAAATAGCATTCTGGCT
TATTTCGACGATCCTCGATACAGAAGAAAGAGTTCGGGCATTACTAAATA
TCGGACGATAGAAATGCACTCCATAGCCAAAAAAGAGGATTTACTTGAGT
ATCGAGGAGGCAAGGAATTTAGGACAAAATCCCAAATGCAAATGAAAGTC
GATCCGTTTTTTTTTATTCCCGAGGAAGTGCATATCTTACCGGGATCTTC
TTCCATAATGGTACGGAACAATAGTCTTATTGGCGTAGATACACAAATTA
CTTTAAATCTAAGAAGCCGGGTAGGTGGGTTGGTCCGGGTGGAGAGAAAA
AACAAAAGAATTGAACTTAAAATACTTGCCGGAGATATCCATTTTCCTGG
CGAGATGGATAAGATATCCCGACATAGCGGCGTTTTGATAACCCGAGGAA
CACGAAAACCAACTGCCTCAGAATACAAAAAAAGGAAAAATTGGATGTAT
GTTCAACGGATCACGCCTCGGAAG------AAAAAGTATTTTGTTTTGGT
TCGGCCTGTCGTCACATATGAAATAAAGGACGGTATAACTTTCGGAACGC
TTTTCCCACCGGATATATTTCCGGAAAGGGATAATGTGAAACTGCAAGTT
GTCAATTATATCCTTTATCGAAAT------GGTAAACCTATTCGAGGAAT
TTCGCATACAACTATTCAATTAGTTCGAACTTGTTTAGTATTGAATTGGG
AGCAAGAC------CAAAAAAGTTCGTCTAGTCAAGAAGCCCGTGCTTAC
TTTGTTGAA------CTACGGTCAAAGGGTTTGAGTCAACATTTTCTAAG
AATCAACTTATCGAAATCCACTCTTTCATATATCGTAAAAAGAAATGATC
CGGCGGTCTCTGGACTGCTATCTCATAATGGATCGGATTTCACCAATATG
AATCCGTTTTCTTCCCTTTATTCCAAGGCAAGAATTGAACAACCCTTTAA
TCAAAATCAA------CGAACTATTCATACCCGATTGAATCGAAATACGG
GATCACAGTTGTTGATAATTCTGTCATCATATAATTGTTTTAGAATGGAG
CCA---------GTAAACTATGCCAATTTGTTAAAA------GAATCAAT
TCAAATTACAAAAGATCCTCTAATTCCAATTAAGAATTCGACAGGTCTTT
TAGGAACAGTCTTTCTAATTACGAATGGTTATACATTGTACGATTTACTA
ACTCATAATCCG---------ATGAAACTGGAAAATTTAAAACATACTTT
TCAAGTAATTCAA---AATTATTAT------TTAATGGATGAAAACGCGA
CAATTTATAAACCCGCCCCGGAAAGTAACACTATTTTGAATTTGAATTGG
TACTTTCTCCAGCCCAATTATTGTCAAGAAAGATCTATAATAATGAGTCT
TGGGCAGTTTATTTGTGACAATATATGTATAGCCAAAAACGGACCACGCC
TAAAATCAGGTCAAATTCTACTTATTGAAGTTGACTCTGTAGTAATCCGA
TTAGCTAAGCCTTATTTGGCCACTCCGGGAGCAACTGTTCATGGACATTA
TGGGGAAATCCTGTATGAAGGAGATCCTTTAATTACCTTTATATATGAAA
AATCGAGATCTGGTGATATAACCCAGGGACTTCCAAAAGTAGAACAGGTG
TTAGAAGTTCGTTCGGTTGATTCAATATCGATGAATTTAGAAAAGAGGTT
TAAGGGGTGGAACGAACGTATAACAAGAATTGTTGGAATTCCATGGGCAT
TCTTAATTGGTGCTGAGCTAACGATAGTGCAAAGTCGTATCTCTTTGGTT
AATAAGATTCAAAAGGTTTATCGATCTCAGGGGGTGCAGATTCATAATAA
GCATATAGAAATTATTGTACGTCAAATAACAGCAAAGGTGTTGGTTTCGG
AAGATGGAATGTCTAATGTTTTTTCACCCGGAGAATTAATTGGAGTGTTT
AGAGCAGAACGACTGGGTCGCGTGTTGGAAGAAGCAATTTGTTACCGAGC
CCTCTTATTGGGAATAACTCGAGCATCGCTCAATACTCAAAGTTTCATAG
CGGAAGCCAGTTTTCAAGAAACTGCTAGAGTTTTAGCAAAAGCAGCTCTC
CGGGGTCGAATCGATTGGTTGAAAGGTCTGAAAGAGAACGTTGTTTTGGG
TGGTATGATACCCGTTGGTACTGGATTGAAAGGATTAGTG---CCCTCA-
-----CCCAAGAGCTCTTTTGACAAAAAAAACATGACAAGAAGATATTCG
ACCACCGACTTAGAAGAAATGATGAAGGCAGGAGTTCATTTTGGCCATGG
TACTAGAAAATGGAATCCTAAAATGGCACCTTATATCTCTGCAAAGCGTA
ACGGTATTCATATTACAAATCTTACTAGAACTGCTCGTTTTTTATCCGAA
GCCTGTGATTTGGTTTTTGAGGCAGCACATAAAGGAAAACAATTCTTAAT
TGTTGGTACC---AAAACAAAAGCAGCTGATTCAGTAGCACGGGCGGCAG
TAAGGGCCAGGTGTCATTGTGTTAATAAAAAATGGCTCGGCGGAATGTTA
ACAAATTGGTCTACTACAGAAACGAGACTTCAAACGTTCAGGGATTTGAG
AATGGAACAAAAAATGGGAAGGTTCACCCGGCTTCCAAAA---AGAGATG
CGGCTATGGTGAAAAGACAATTATATCGCTTGCAAACATATCTGGGCGGA
ATTAAATATATGACAGGATTGCCCGATATTGTAATCATCGTCGATCAGCA
TGAAGAATATACGGCCCTGCGCGAGTGTATAACCCTGGGAATTCCAACAA
TTTCTTTAATCGATACAAATTGTGATCCTGATCTTGCAGATATTTCGATT
CCATCAAATGATGACGCTATATCTTCAATCCGCTTAATTCTTAACAAATT
AGTATTTGCTATTTGTGAGGGCCGTTCTAACGATCTAAGAAATCCT---T
GAATGGGACAAAAAATAAATCCACTTGGTTTCAGACTTGGTACAACTCAA
AGTCATTATTCCATTTGGTTTTCACAACCAAAAAAGTATTCGAAAGATTT
ACAAGAAGATCAAAAAATAAGAGATTTTTTAAAAAATTATATACAAAAAA
AGATAAGAATAACTTCTGGGAACGAAGGAATTGCCCGTATAGAGATTCAA
AAACGAATCGATTTAATCCAGGTCATAATTTTTATGGGATTTCCAAAGTT
ATTAATTGAAAATAGACCGCGAGGAATCGAAGAATTACAGATGAATATAC
AAAAGGAATTTCCTTATGTAAACCGAAAACTGAACATTGCTATCACAAGA
ATCCCCAAACCTTATGGTAACCCAACTATTCTTGCCGAATTTTTAGCCGG
ACAATTAAAGAATAGAGTTTCATTTCGAAAAGCGATAAAAAAGGCTATTG
AATTAACTGAACAAGCCGATACAAAAGGAATTCAAGTGCAAATTTCCGGA
CGTATTGACGGAAAAGAAATTGCACGTGTCGAATGGATGCGAGAGGGTAG
GGTTCCGCTACAAACCATTCGAGCTAAAATTGATTATTGTTCGTATACAG
CTCGAACTATATATGGGGTATTAGGAATAAAAATTTGGATTTGTATTAAT
---AAAGAAGCATAGATGTCGCGTTACCGAGGTCCTCGTTTCAAAAAAAT
ACGTCGCCTGGGGGCTTTACCAGGACTAACTAAAAAAAGTCCTAAATCCG
GAAGTGATCTTAAAAATCAATTACGCTCCGGTAAAAAATCTCAATATCGT
ATTCGTCTAGAAGAAAAACAAAAATTGCGGTTTCATTATGGTCTTACGGA
ACGACAATTAATTAAATACGTTCGTATCGCCCGAAAAGCAAAGGGGTCAA
CAGGTCAAGTTTTACTCCAATTACTTGAAATGCGTTTGGATAACATCCTT
TTTCGATTGGGCATGGCTTCGACTATTCCCGCAGCTCGCCAATTAGTTAA
CCATAGACATATTTTAGTAAATGGGCGTATAGTCGATATACCAAGTTATC
GCTGCAAACCCCAAGATATCATTACGGCAAAAGATGAACAAAAATCCAGA
ACTCTGATTCAAAATTCTCTAAACTCTTACCCGCATGAAGAAGTGCCAAG
CCATTTGACCCTGCGACCATTCCAATATAAAGGATTAGTCAATCAAATAA
TAGATAGTAAA------TGGTTTGGTTTGAAACTAAATGAATTGCTAGTC
GTAGAATATTATTCTCGTCAGACTTAAATGTCACGTCGAGGTACTGCAGA
AGAAAAAACAGCAAAATCCGATCCAATTTATCGTAATCGATTAGTTAACA
TGTTGGTTAACCGTATTCTGAAACACGGAAAAAAATCATTGGCTTATCAA
ATTATCTATCGAGCCATGAAAAAAATTCAACAAAAGACAGAAACAAATCC
ATTATCTGTTTTACGTCAAGCAATACGTGGAGTAACTCCCGATATAGCAG
TAAAAGCAAGACGTGTAGGTGGATCGACTCATCAAGTTCCCATTGAAATA
GGATCCACACAAGGAAAAGCACTTGCCGTTCGTTGGTTATTAGCGGCATC
CCGAAAACGTCCGGGGCGAAATATGGCTTTCAAATTAAGTTCCGAATTAG
TGGATGCTGCCAAAGGGAGTGGCGATGCCATACGCAAAAAAGAAGAGACT
CATAAAATGGCAGAGGCAAATAGAGCTTTTGCACATTTTCGTTAAATGAG
TAGAGACACTATTTCCGAGATAATAACCTCTATACGAAATGCTGATATGG
ATAAAAAAAGAGTTCTTCGTATAGGCTCTACTAATATTGCCCAAAATATT
GTTCAAATACTTTTCCGAGAAGGTTTTATCGAAAACGTCAGAAAACATCA
CGAAAAAGACAAATCGTTTTTTGTTTTAACCCTGCATCATAGAAGGAATA
GGAAAAGACCTTATCGAAATTTGTTAAATTTAAAACGGATCAGTCGTCCC
GGCCTACGAATCTACTCGAACTCTCAACGAATTCCTAGAATTTTGGGTGG
GATGGGTATTGTAATTCTTTCTACTGCTCAAGGTATAATGACAGACCGGG
AGGCTCGACTAGAAGGACTTGGGGGAGAAATTTTGTGTTATATATGGTAA
ATGGCAAAAGCTATACCAAGAACGGGTTCGCGTAGGAATGTACGT-----
-TTACGTAAAAATGCAGGTAGAATA---TCAAAAGGGATTATTCATGTTC
AAGCAAGTTTCAATAATACCATTGTTGCGGTTACCGATGTACGAGGTCGG
GTGATTTCCTGGTCCTCGGCCGGTACTTGTGGATTCACAGGTACGCGAAG
AGGGACACCCTTTGCCGCCCAAACTGCCGCAGCAAATGCTATTCGGACAG
TACTTGGTCAAGGTATGCAACGAGCCGAAGTAATGATAAAAGGTCCCGGT
CTGGGGAGAGACGCAGCATTACGAGCTATTCGTAGAAGTGGTATACTCTT
AACTTTTGTACGAGATGTAACCCCTATTCCACATAATGGCTGTAGACCTC
CGAAAAAAAGACGTGTGTAGATGGCAAGGAAAAGTTTGATTCAGAGAGAG
AAGAAGAAGCAAAAATTGGAACATAAATATCAGTTGATTCGTCGATCCTC
AAAAAAAGAAATAAGTAAAGTGTCCTCATTGAATGATAAATGGGAATTTT
ATGGAAAGTTACAATCGCCACCCCGGAATAGTGCACCTACACGCCTCCAT
CGTCGTTGTTGGTTGACCGGAAGACCCAGAGCTAACTATCGAGACTTTGG
ACTATCCGGACACATACTTCGTGAAATGGTTCACGCGTGTTTGTTGCCAG
GAGCAACAAGATCGAGTTGGTAAATGCCAACCATTAAACAACTTATTAGA
AATACAAGACAGCCAATTCGAAATGTCACGAAATCCCCCGCCCTTGGGGG
ATGTCCTCAACGTCGAGGAACATGTACTAGGGTGTATACTATCACCCCCA
AAAAACCAAACTCTGCCTTACGTAAAGTTGCCAGAGTACGATTAACCTCT
GGATTTGAAATCACTGCTTATATACCCGGTATTGGCCATAATTCACAAGA
ACATTCTTCAGTCTTAGTAAGAGGGGGAAGGGTTAAGGATTTACCCGGTG
TAAGATATCACATTGTTCGAGGAACCCTAGATGCTGTCGGAGTAAAGGAT
CGTCAACAAGGGCGTTCTCAATATGGGGTAAAAAAGCCAAAATAAATGGT
AAAAAAT------GCATTCAGTTCACAAAAAAAACAAACAAATACAAATA
AGGGGTCCGTTGAATCTCAAGTATTCGGCTTCACCACTCAAATACGGCGA
CTTTCTTCACATTTGGAATTGCACAAAAAAGACTCTTCATCTCAGAGGGG
TTTGCGAAAAATTTTGGGAAAACGACAACGACTGCTGAACTATTTCTCAA
AAAAAAATAAA------GAAAGCTATAACCAATTAATTCGGGAGTTAGCT
AGTCAAGAGTTTAAAATTAGTTAAATGGTAAAACTTCGTTTGAAACGATG
TGGTAGAAAGCAACGTGCCATCTATCGAATCGTTGCAATTGATGTTCGAG
CTCGAAGAGAAGGAAAAGATCTTAGAAAAATTGGCTTTTATCATCCAATG
ACAAAGCAAATTTATTTAAATGTTCCTCTGGTTTTAGATTTCCTCAAAAA
AGGTGCTCAACCCACAGCAACTGTTCAGAATCTTTTAACCAAAGCAGAAG
TTTTTAAAGAACTTACGTCAAAA---------TATCCGTAAATGGATAAA
TCTAACCGACCTTTTCTTAAATCCAAGCGATCTTTTCGTAGGCGTTTGCC
CCCAATTGAAGCGGGGGATCGAATTGATTATAGAAACATGAGTTTAATTA
GTCGATTTATTAGTGAACAAGGAAAAATATTATCTAGACGGGTTAATAGA
TTGACCTTGAAAGAACAACGATTAATTACTATTGCTATAAAACAAGCTCG
CATTTTATCGTTGTTACCTTTTCTCAACGTGATACGTTCACTAAAAAAAA
ATCCTTTTGTAGCAAATCATCTAGTCAAAAAAATAGATCAACTTAATCAA
AAAGCAGAAAAAGAAATAGTAAAAACTTTTTCCCGGGCATCTACCATTAT
ACCCATAATGATCGGACATATAATTGCCATTCATAATGGCAAAGAACATT
TCCCTATTTATATAACAGATCGGATGGTAGGTCACAAATTAGGAGAATTT
GTAAGCACTTTTAATTTCCGAGGACACGCAAAAAATGATAATCGATCCCG
TCGTTAAATGATTTTTCAATCTTTTCTACTAGGTAATCTAGTAGCCTTCT
GGATGAAGATAATCCAGTCGGTCATTGTGGTCGGACTCTATTATGGATTT
CTGACCACATTCTCCATAGGTCCCTCTTATCTCTTCCTTCTCCGAGCTCA
GGTTATGGAAGAAGGAACTGAGAAGAAGGTATCAGCAACAACCGGTTTTA
TTATAGGACAGTTCATGATCTTCCTATCAATCTATTATGCGCCTTTGCAT
CTAGCATTGGATAGACCTCATACAATAACTGTCCTAGCTCTACCATATCT
TTTGTTTCAATTCTTCTGGAAGAATCACAAAAACTTTTTTGATTCTGGAT
CGACATCGACTACATCATCGACTACATCTTGA------------------
--------------------------------------------------
--------------------------------------------------
--------------------------------------------------
--------------------------------------------------
--------------------------------------------------
--------------------------------------------------
--------------------------------------------------
--------------------------------------------------
--------------------------------------------------
--------------------------------------------------
--------------------------------------------------
--------------------------------------------------
--------------------------------------------------
--------------------------------------------------
--------------------------------------------------
--------------------------------------------------
--------------------------------------------------
--------------------------------------------------
--------------------------------------------------
--------------------------------------------------
--------------------------------------------------
--------------------------------------------------
--------------------------------------------------
--------------------------------------------------
--------------------------------------------------
----------------------------------------ATGAGAGGAC
ATCCCTTCAAATCCTGGATTTTCGAATTGAGAGAGATATTGAGAGAGATC
AAGAATTCTCACTATTTCTTAAATTCATGGACCGAATTCAATTCAGTGGG
GTCTTTCATTCACATTTTTTTCCACCAAGAACGTTTTCTAAAACTCTTTG
ATCTCCGAATTTTGAGTATCCTACTTTCACGCCATTCACAGGGTTCAACA
AGCAATCGATATTTCACGATCAAGGGTGTAATACTGTTTGTAGTAGCGGT
CCTTATATATCGTATTAACAATCGAAATATGGGCGAAAGCAAAAATCTCT
ATTTGAGGGGGCTTCTTCCTATCCCTATGAATTCCATTGGACCCAGAAAT
GATACATTGGAAGAATCGGTTGGGTCTTCCAATATCAATAGGTTGGTTGT
TTCGCTCCTGTATTTTCCAAAAGGGAAAAAGATCTCTGAGAGTTGTTTCC
TGAATCCGAAAGAGAGTACTTCAGTTCTCCCAATAACTAAA------AAG
TGTAGCATGCCTGAATCTAACTGGGGTTCGCGGTGGTGGAGGAACTGGAT
CGGAAAAAAGAGGGATTCTAGTTGTAAGATATCGAAC------GCCGCTG
GAATTGAGATCTTATTCAAAGAGAAAGATATCAAATATCTGGGGTTTCTT
TTTGTATATTATATGGATGATCCGATCCGCAAGGACCATGATTGGGAATT
GTTTGATCGTCTTTCTATGAGTAAGAGGCGAAATAGAATCAACTTGAATT
CGGGACCGCTATTCGAAATCTTAGTGAACCACTGGATTTCTTATCTCATG
TCTGCTTTTCGTGAAAAAATACCAATTGAAGTGGAGGGTTTCTTCAAACA
ACAAAGGGCTGGGTCAACTATTCAATCAAATGATATTGAGCATGTTTCCC
ATCTCTTCTCGAAAAACAGGTGGACTATTTCTTTGCAAAATTGTGCTCAA
TTTCATATGTGGCAATTTTGCCAAGACCTCTTCGTTAGTTGGGGGACGAA
TCCGCACGAATCGGATTTTTTGAGGAACGTCTCGAGAGAGCATTTTATTT
GGTTAGAC------AATGTGTGGTTGGTAAACAAGGATCGGTTTTTTAGA
AAGAGAAAGGTACGGAATGTATCGTCAAATATTCAATATGATTCCACAAG
ATCTAGTTTA---------ACGGATTCTAGCCAACGGAAAGGATCTTCTG
ATCAATCCCGAGATCATTTGGATTCCATTAGTAATGAGGATTCGGAATAT
CACACATTGATAAATCAAAGAGAGATTCAACCACTAAAAGAAAGATCGAT
TCTTTGGGATCCTTCCTTTCTTCAAACGGAAGGAACAGAGATAGAATCGG
ACCGATTCCCGAAATGCCCTTCTGGATATTCCTCAATGTCTCGGCTATTC
ACGGAACGTGAGAAGCAGATGATTAATCATCTGCTTCCGGAAGAAATCGA
AGAATTTCTTGGGAATCCTACAAGATCGGTTCGTTCTTTTTTCTCTGAT-
--AGA---TGGTCAGAACTTCATCTGGGTTCGAATCCTACTGAGAGGTCC
ACTAGAGATCAGAATTTCTTGCAGAAAGAACAAGATCTTTCTTTTGTCCC
TTCCAGGCGATCGGAAAAAAAAGAACTGGTTACTATATTCAAGATAATTA
CGTATTTACAAAATACTGTCTCAATTCATCCTATTTCATCAGATCCGGGG
TGTGATAGGGTTCTGAAGGATGAACCGGATATGGACAGTTCCCATAAGAT
TTCATTCTTGAACAAAAATCCATTTTTTGATTTATTTCATCTATTCCCTG
ACCGGAACAGGGGAGGATACACGTTACACCACGATTTTGAATCCGAAGAG
ATATTTCAAGAAATGGCAGATCTATTCACTCTATCAATAACCGAGCCGGA
TCTGGTGTATCATAAGGGATTTGCCTCTTCTATTGATTCCTACGGATTGG
ATCAAAAACAATTCTTGAACGAGGCCAGG---GATGAA---TCGAAAAAG
AAATCTTTATTGGTTCTACCTCCTATTTTTTATGAAGAGGGTGAATCTTT
TTCTCGAAGGATCAGAAAAAAATGGGTCCAGATCTCCTGCGGTAATGATT
TGGAAGATCCAAAACCAAAAATAGTGGTATTTGCTAGCAACAACATAATG
GAGGCAGTCAATCAATATAGATTCATCCGAAATCGGATTCAAATCCAA--
----TATAGTACCTATGGGTACATAAGCAATCTATTGAATCGATTCTTTT
TAATGAATAGATCCGATCGCAACTTCGAATATGGAATTCAAATTCAAGGG
GATCCAATAGGAAAGGATACTCTGAATGATAGAACTATAATGAAATATAC
GATCAACCTACATTTATCGAATTTGAAAAAGAGTCAGAAGAAATGGTTCG
ATCCTCTTATCTTGATTTCTCGAACCGAGAGATCCATGAATCGGGATCCT
GGTGCATATAGATACAAATGGTCCAATGGGAGCAAGAATTTCCAGGAACA
TTTGGAACATTTCGTTTCGGAGCAGAAGAGCCATTTTCAAATAGTGTTCG
GTCGATTA---CGTATTAATCAATATTCGATTGATTGGTCTGAGGTTATC
GACAAAAAAGATTTGTCTAAGCCGCTT---CGTTTCTTTTTGTCCAAGTC
AGTTCTTTTTTTGTCCAAGTTGCTTTTCTTTTTGTCTAACTCACTTCCTT
TTTTCTGTGTGAGTTTCGGGAATATCCCCATT---------CATAGGTCC
GAGATCTACATCTATGAATTGAAAGGTCCGAATGATCAACTCTGCAATCA
GTTG---------TTAGAATCA---------ATAGGTCTTCAAATTGTTC
AT---------------------TTGAAAAAATGGAAACCCTTCTTATTG
GATGATCATGATACTTCCCGAAAATCGAAATTATTGATCAATGGAGGAAC
ACCCTTTTTGTTCAATAAGATACCAAAGTGGATGATTGACGTATTCCATA
CTAGA------CGCAGCAAATCCTTTGATAACGCGGATTCCTATTTCTCA
ATGATATTCCACAATCAAGACAATTGGCTGAATCCCGTGAAACCTTTTCA
TAGAAGTTCATTGATATCTTATTTTTATAAAGCAAATCGACTTCGATTCT
TGAATAATCCACATCACTTCGGCTTCTATTGTAACACAAAATTCCCCTTT
TCTGTGGAAAAGGACCGTATCAATAATTATGATTTTACGTATGGACAATT
CCTCAATATCTTGTTCATTCGCAACAAAATATTTTCTTTGTGCGTCGGCA
AAAAAAAACATGCTTTTGGGGGGAGAGATACTAGTTCATCAATCGAGTCA
CAGGTATCTAACATATTC------AACGATTTTCCACAAAGTGTTGACGA
AACGTATAACTTGTGCAAATCTTTCCATTTTCCAAGTCGATACGATCTAT
TCGTTCGTAGAATTATTTACTCGATCCCAGACATTTCTGGAACACCTCTA
ACAGAGGGACAAATAGTCCATTTTGAAAGAACTTATTGTCAACCTCTTTC
CGATATGAATCTATCTGATTCAGAAGGCAAGAACTTCCATCAGTATCTCA
ATTCAAACATGGGTTTGATTCACACTCCATGTTCTGAGAAATATTTACCA
TCCGAAAAGAGGAAAAAACGGAGTCTTTGTCTAAAGAAATGCGTTGAGAA
AGGGCAGATGTATAGAACCTTTCAACGAGATAGTGCTTTTTCAACTCTCT
CAAAATGGAATCTATTCCAAACATATATGCCGTGGTTCCTTACTTCGACA
GGGTACAAATATCTCAATTTTCTATTTTTAGATACTTTTTCAGACCTATT
GCCGATACTAAGTAGCAGTCAAAAATTTGTATCCATTTTTCATGATATTA
TGCACGGATCAAGTATATCATGTCAAATTCTTCAGAAAAAATGGTGTCTT
CCGCAATGGAATCTGATAAGTGAGATTTCGAGTAAGTGTTTACATAATCT
TCTTCTGTCCGAAGAAATGATTCATCGAAATAATGAGTCACCGTTGATAT
CTACACATCTGAGATCGCCAAACGTTCGGGAGTTCCTCTATTCAATCCTT
TTCCTTCTTCTTGTTGCTGGATATCTCGTTCGCACACATCTTCTCTTTGT
TTCCCGGGCCTCTAGTGAGTTACAGACAGAGTTCGAAAGGGTCAAATCTT
TGATGATTCCATCATCTATGATGCAGTTGCGAAAACTTCTGGATAGGTAT
CCTACATCTGCACCGAATTCTTTCTGGTTAAAGAATCTCTTTCTAGTTGC
TCTAGAACAATTAGGAGATTCTCTAGAAGAAATATGGGCTTCTGGCGGAA
ACGTGCTTGGTGCCGCTTATGGGGTCAAACCAATACGTTCTAAGAAGAAA
TATTTGAATATCAATCTCATCGATATCATCGATCTCATACCAAATCCCAT
CAATCGAATCACTTTTTCGAAAAATACGAGACATCTAAGTCATACAAGTA
AAGAGATCTATTCATTGATAAGAAAAAGAAAAAAGGTGAATGGGGATTGG
ATTGATGATAAAATACAATCCTGGGTCGCGAACAGTGATTCGATTGATGA
TGAAGAAAGAGAATTCTTGGTTCAGTTCTCCGCCTTAACGACAGAAAAAA
GGATTGATCAAATTCTATTGAGCCTGACTCATAGTGATCATTTATCAAAG
AATGACTCTGGTTATCAAATGATTGAACAACCGGGAGCATTTTACTTACG
ATACTTAGTTGACATTCATAAAAAGTATCTATTGAATTATGAGTTCAATA
CATCCTGTTTAGCAGAAAGACGGGTATTTCTTGCTCATTATCAGACAATC
ACTTATTCACAAACTTCGTGTGGGACTAATACTTTGCATTTACCATCTCA
TGGAAAACCCTTTTCGCTCCGCTTAGCCTTATCCCCCTCTAGGGGGATTT
TAGTGATAGGTTCTATAGGAACTGGCCGATCTTATTTGGTCAAATACCTA
GCGACAAACTCCTATGTTCCTTTCATTACGGTATTTCTGAACAAGTTCCT
GGATACCAAGCCTAAATTT------ATTATTGATGATATC---GAT----
--------------------------------------------ATTGAT
GATAGTGACGATATTGAT------GCTAGTGACGATATCGATCGTGACCT
TGCTACGGAACTGGACCTGCTAACTATGATGAATGCGCTAACT------A
GGGATATG---ATGCCG------GAAATAGACCGATTTTCTATCACCCTT
CAATTCGAATTAGCAAAAGCAATGTCTCCTTGCATAATATGGATTCCAAA
CATTCATGATCTGGATGTAAATGAGTCGAATTACTTAACCCTCGGTCTAT
TAGTGAACCATCTCTCTGAAAGATGTTGCACTAGACAAATTCTTGTTATT
GCTTCGACTCATATTCCCCAAAAAGTGGATCCCGCTCTACTAGCTCCGAA
TAAATTAAATACGTGCATTAAGATACGAAGGCTTCTTATTCCACAACAAC
GAAAGCACTTTTTCACTCTTTCATATACTAGGGGATTTCACTTGGAAAAG
AAAATGTTCCATACTAACGGATTCGGGTCCATAAAGATGGGTTCCAATGC
AAGAGATCTTGTAGCACTTATCAATGAGGCCCTATCGATTAGTATTACAC
AGAAGAAATCAATTCTAGACACGAATACAATTAGATCCGCTCTTCATAGA
CAAACTTGGGATTTGCGATCCCAGGTAAGATCGGTTCAGGATCATGGGAT
CCTTTTCTATCAGATAGGAAGGGCTGTAGCACAAAATGTACTTCTAAGAA
ATTGCCCCATAGATCCTATATCTAGCTATATGAAGAAGAAATCATGTAAC
GAAGGGGATTCTTATTTGTACAAATGGTACTTCGAACTTGGAACGAGCAT
GAAGAAATTAACGATACTTCTTTATCTTTTGAGTTGTTCTGCCGGATCGG
TCGCTCAAGATCTTTGGTCTCTGCCCGGACCCGATGAAAAAAATGGGATC
ACTTCTTATGGACTCGTTGAGAATGATTCGGATCTAGTTCATGGCCTATT
AGAAATAGGAGGCGCTCTGGCGGGATCTTCACGGACAGAAAAAGATTGCA
GTTGGTTTGATAATGATCGAGTTACATTGCTTCTTCGGCCCGAACCGAGG
AATCCCTTAGATATGATCCATTTTGGATCTTGTTCTATCTTTGATCAGAG
ATTTCTCTATGAAAAATACGAATCGGAGTTTGAAGAAGGGGAGGGG----
--------------------------GAAGGAGCGCTTGACCCGCAACAG
ATAGAGGAGGATTTATTCAATCACATAGTTTGGGCTCCTAGAATATGGCG
CCCTTGGGGCTTTCGATACAATCAAATCGAAAGCCCCAATGAATTGGGAT
TTGCCTATTGGTCCAGGTCATTTCGGGGCAAGCGGATCATTTATGATGAA
GAGGATGAGCTTCAAGAGAATGATTCGGAGTTCTTGCAGAGTGGAACCAT
GCAGTACCAGACACGAGATAGATCTTCCAAAGAACAAGGCCCTTTTCAAA
AAAGCCAATTCATTTGGGACCCCGCAGATCCGTCCTTTTTCCTATTCAAA
GATCAGCCCCCTGACTCTGTGTTTTCACATCGAGAACTATTTGCAAATGA
AGAGATGTCAAAGGGGCTTCTTACTTCCCAAACAGATCCTCCTACATCTA
TATATAAACGCTGGTTTATCAAGAATACACAAGAAAAGCACTTCGAATTG
TTGATTAATCGTCAGAGATGGCTTAGAACCAATAGTTCATTATCTAATGG
ATCTTTCCGTTCTAATACTCTATCCGAGAGTTATCAGTATTTATCAACTC
TCTTCTTATCTAACAGAACGCTATTGGATCAAATGACAAAGACATTGTTA
AGAAAAAGATGGCTTTTCCCGGATGAAATGCAAATTGGATTCATGGAACA
GGAGAAAGATTTCCCATTCCTTAGCCGGAAAGATATGTAGATGCCTAGAT
CGCGGATAAATGGGAATTTTATTGATAAAACATTTTCAATTGTAGCCAAT
ATCTTATTGCAAATAATTCCGACAACTTCAGGAGAAAAGGAGGCATTTAC
CTATTACAGAGATGGTGTGATGTCGGCTCAATCCGAAGGAAATTATGCGG
AAGCTTTACAGAATTATTATGAAGCTATGCGACTCGAAATTGATCCCTAC
GATCGAAGCTATATACTCTATAATATAGGTCTTATCCATACAAGTAATGG
AGAACATACGAAAGCTTTGGAATATTATTTTCGAGCACTAGAACGAAATC
CATTCTTACCACAAGCTTTTAATAATATGGCCGTGATCTGTCATTACCGG
GGAGAACAGGCCATTCGCCAGGGCGATTCTGAAATCGCGGAAGTTTGGTT
TGATCAAGCCGCTCAGTATTGGAAACAGGCTATAGCACTTACTCCTGGAA
ACTATATTGAAGCCCAAAATTGGTTGAAGATTACACGTCGTTTCGACTAA
ATGAGTTGTCGATCAGAACATATATGGCTAGAACTTATAACGGGGTCTCG
CAAATTCAGTAATTTTTGCTGGGCTCTTATCATTTTTTTAGGTTCATTAG
GATTCTTATTGGTTGGAATTTCCAGTTATCTTGATAGAAATTTGATAGCT
TTTGTTCCGTCTCAGCAAATCGTTTTTTTTCCACAAGGGCTCGTTATGTC
TTTCTACGGGATCGCGGGTCTCTTTATTAGTTACTATTTGTGGTGCACAA
TCTGCTGGAATGTAGGTAGTGGGTATAATCGATTCGATAGAAAGGAAGGA
CTAGTGTGCATTTTTCGTTGGGGATTTCCTGGAAAAAATCGTCGCATATT
CCTCCGATTCTTTCTAAAAGATATTCAATCTGTTAGAATAGAAGTAAAAG
AGGGTCTTTATGCTCGCCGTGTACTTTATATGGGAATCAGGGGTGGGGAG
GCTATTCCATTAACCCCTACTGATGAAAATTTGACTAGCCGCGAAATTGA
ACAAAAGGCTGCGGAATTGGCCTATTTCTTGCGCGTACCAATTGAAGTCT
TTTGAGTGGAAACGCTTCTTTCTTCCATATTTTGGACCTTAGCTCCATGG
AACAATATGTTACTGCCGAAACACGGAAGAATTGAAATCTTAGATCAAAA
AACTATGTATGGATGGTATGAACTGCCCAAACAAGAATTCTTGAACAGCG
AACAACCAGTTCAGATATTCACGACCAAGAAGTACTGGATTCTCTTTCGG
ATAGGCCCTGAAAGGAGAAGGAAGGGTGGAATGCCAACAGGC---GATTA
TGGAATTGACCCGTCCCGATAG
>U_tenuicaulis
ATG-----------------------------------------------
----GAAAGATGGTGGTTCAATTTACTGGTTTTGAAGAAGGAGTTAGAAC
AAAAGTATGGGATAAAGAAATCAACGTACAATCTTGGTCCTATTGAAAAT
ACTAGTGAAAATGAAGATGCAAATAGAAAGGGTAGGGCTAAAAACATTCA
TAGGCGGGGGGAT---CGTGAAAATTCTAGTTACAGTAATGTCGATCATT
TCTTTAGTATCAAGGATACTCGTAATTTCTTCTTCGATGAGACTTTTTTA
GTTAGGGATAGTAAAGGGAACAGTTATTTTATCTATTTTGATCTTCAAAA
TAATATTTTGAAAATTGACAACGATCATCCTTTTCTGAGTGAACTAGAAA
ATTCTTTGTGGGGTTTTCGCATATATAGTTATATGAATAATCGATCTCCG
ACTCAAGATTATTTCTACAATCATTACAATTACATGTATGATACTGAATC
TAGTTGGCGTAATTACATTACTAGTTGCATTGACAATTATCTTAAGTCTC
AAATCTCTATTGAGACTTCCATTGGAAGTTGGAGTAGTAACAGTTACATT
TCTAGTCTGTTTTCTTATAAACGTAGAACTAGTAATGACGGGTGGGGGTC
CAGTATACGAACTCGCTCAAAGAGTAGTGATTTAACTCTAAGAGAAAGAT
CTAACGATCTCAATACAACTCAAAAATACAGGCATTTGTGGATTCAATGC
GAAAATTGTTATGGATTAAATTATAAGAAATTCTTGAACTCAAAAATGAA
TATTTGTGAACAATGCGGATATCATTTGAAAATGAGCAGTTCAGAAAGAA
TCGAAGTTTTGATTGACCCCGGCACTTGGGATCCTATGGATGAAGACATG
GTCTCTCGGGATCCCATTGGATTTTTTTCGGAAGAGGATCCTTATAAAAA
TTATATGGATTCTTATCAAAGAAAGACAGGATTGACGGAGGCTATTCAAA
CAGGCGTGGGTCAACTAAATGGGATTCCGGTAGCGATTGGGATTATGGAT
TTTCAATTTTTGGGGGGTAGTATGGGATCCGTAGTCGGGGAAAAAATAAC
CCGCTTGATTGAGTACGCTACCAATCAATTTCTACCTCTTATTATAGTGT
GCGCTTCGGGGGGTGCGCGCATGCAAGAAGGAAGTTTAAGCTTGATGCAA
ATGGCTAAAATATCGTCTTCCTTACATGATTATCAATCAAATAAAAAGTT
ATTTTATGTAACAATTCTTACGTCTCCTACTACGGGTGGGGTAACAGCAA
GTTTTGGTATGTTGGGAGATATCATTATTGCAGAACCCAATTCCTACATT
GCATTTGCGGGTAAAAGAGTAATTGAACAAACATTAAATAAAACAGTACC
TGAAGGTTTACAAGCGTCTGAGTATTTATTCCATAAGGGCTTATTCGACC
TAATCGTACCTCGTAATCTTTTAAAAAGCGTTTTGGGTGAGTTATTTAAA
CTTCACGGCTTCTTTCCTTTGAATTCCAATTCA---------ATGGGAAC
CATTCGAGCCGACGAAATTAGTAATATTATACGTGAACGTATTGAACAAT
ATAATAGAGAAGTCAAGATTGTAAATACAGGTACCGTACTTCAAGTAGGC
GACGGTATTGCTCGTATTCACGGTCTTGATGAAGTCATGGCGGGTGAATT
AGTCGAATTTGAAGAAGGTACAATAGGTATTGCTCTGAATTTGGAATCAA
ATAATGTTGGTGTTGTATTAATGGGTGATGGTTTGATAATACAAGAAGGA
AGTTCTGTAAAAGCAACAGGAAGAATTGCTCAGATACCGGTGGGCGAGGC
TTATTTGGGTCGTGTTATAAACGCCCTGGCTAAACCCATTGATGGGAGAG
GTGAAATTTACGCTTCTGAATCGCGATTAATTGAATCTCCTGCTCCGGGT
ATTATTTCCCGTCGTTCCGTATACGAGCCTCTTCAAACTGGACTTATTGC
TATTGATTCTATGATTCCTATAGGACGTGGGCAGCGGGAATTAATTATTG
GAGACAGGCAGACCGGTAAAACAGCAGTAGCGACGGATACCATTCTCAAT
CAATATGGTCAAAATGTAATATGTGTTTATGTAGCTATTGGGCAAAAAGC
ATCTTCTGTGGCTCAGGTAGTAAATACTTTACAGGAAAGGGGGGCTATGG
AATACACTATTGTGGTAGCCGAAACCGCGGATTCCCCTGCTACATTACAA
TACCTTGCCCCTTATACAGGAGCTGCTTTGGCTGAATATTTTATGTACCG
TAAACAACACACTTTAATTATTTATGATGATCTTTCCAAACAAGCCCAAG
CCTACCGCCAAATGTCTCTTCTATTACGAAGACCACCAGGTCGCGAAGCT
TATCCAGGGGATGTTTTTTATTTGCATTCACGCCTTTTGGAAAGAGCAGC
TAAATTAAGTTCTAGTTTAGGTGAAGGAAGTATGACCGCATTACCAATAG
TGGAAACTCAATCGGGAGATGTTTCGGCTTATATTCCTACTAATGTAATT
TCCATTACGGATGGACAAATATTTTTATCCGCGGACCTATTCAATGCGGG
AATCAGACCTGCTATTAATGTGGGTATTTCCGTTTCCAGAGTAGGGTCTG
CAGCTCAAATAAAAGCCATGAAGCAAGTAGCTGGTAAATTAAAATTGGAA
CTGGCGCAATTTGCAGAATTAGAAGCCTTTGCCCAATTTGCTTCAGACCT
TGATAAAGCTACTCAGAATCAATTGGCAAGAGGTCAACGATTACGTGAAT
TGCTCAAACAATCCCAATCAGCTCCTCTTACGGTAGAAGAACAGATAATA
ACTATTTATACTGGAACAAACGGTTATCTTGATTCATTAGAAATAGGACA
GGTAAGGAAATTTCTTGTTGAATTACGTACTTACTTAAAAAGTAATAAAC
CTCAGTTTCAAGAAATCATCTCTTCTACTAAGACATTTACTGAGGAAGCA
GAGGTTCTTTTGAAAGAAGCTATTCAGCAACTAATGGAGCGGTTTCTACT
TCAGGAACAAGCATAAATGAGAATTAATCCGACTACTTCTAGTTCTGGGG
TTTCCACGCTTGAAAAAAAAAACCAGGGGCGTATCGTCCAAATCATCGGT
CCGGTACTAGATGTAGCCTTTCCTCCAGGCAAGATGCCTAATATTTATAA
CGCTCTTATAGTTCAAGGTCGAGATACTGTTAGTCAACCGATTAATGTAA
CTTGTGAAGTACAGCAATTATTAGGAAATAATCGCATTCGAGCTGTAGCT
ATGAGTGCTACAGACGGTCTGATGAGAGGAATGGAAGTGATTGATACGGG
AGCTCCTCTAAGTGTTCCGGTCGGTGGGGCGACTCTCGGACGAATTTTCA
ACGTGCTTGGCGAACCTATTGATAATTTAGGGCCTGTCGATACTTCTACA
ACATCTCCTATTCATCGATCTGCGCCCGCCTTTGTACAGTTAGATACAAA
ATTATCTATTTTTGAAACAGGAATTAAAGTAGTAGATCTTTTAGGCCCCT
ATCGTCGTGGTGGAAAAATAGGACTATTTGGAGGCGCTGGGGTTGGTAAA
ACAGTACTCATTATGGAATTAATTAATAATATTGCCAAAGCCCATGGGGG
CGTATCCGTATTTGGTGGCGTAGGTGAACGTACTCGTGAAGGAAATGATC
TTTACATGGAAATGAAAGAATCTGGAGTGATTAATGAAGAAAATATTGCG
GAATCAAAAGTGGCTTTAGTTTACGGCCAGATGAACGAACCGCCGGGAGC
TCGGATGCGAGTTGGTTTGACTGCCCTAACGATGGCGGAATATTTCCGAG
ATGTTAATGAACAAGACGTACTTCTATTTATCGACAATATCTTCCGTTTC
GTTCAAGCAGGATCCGAAGTATCTGCCTTATTGGGTAGAATGCCTTCCGC
TGTCGGTTACCAACCGACTCTGAGTACCGAAATGGGCTCTTTACAAGAAA
GAATTACTTCTACCAAAGAAGGGTCCATAACTTCTATTCAAGCAGTCTAT
GTGCCTGCAGACGATTTGACCGATCCTGCTCCTGCTACAACATTTGCACA
TTTAGATGCTACTACCGTACTATCAAGAGGATTAGCTTCCAAAGGTATCT
ATCCAGCAGTAGATCCTTTAGATTCAACTTCAACCATGCTTCAACCTCGG
ATCGTCGGCGAGGAACATTATGAAACTGCGCAAAGAGTTAAGCAAACTTT
ACAACGTTATAAAGAACTTCAAGACATTATAGCTATTCTTGGGTTGGACG
AATTATCCGAAGAGGATCGTTTAACCGTAGCAAGAGCGCGAAAAATTGAG
CGTTTCTTATCACAACCCTTTTTTGTAGCTGAAGTATTTACCGGTTCTCC
CGGAAAATATGTTGGTCTAGTCGAAACCATTAGAGGGTTTCAATTGATCC
TTTCCGGCGAATTAGATGGTCTTCCCGAACAGGCCTTTTATTTGGTAGGT
AATATCGATGAAGCTACTACGAAGGCTATAAAATTAGAAATGGAGAGCAA
TTTGAAGAAATGAATGACCTTAAATCTTTGTGTATTAACCCCCAATCGAA
TTGTTTGGAATTCCGAAGTGCAAGAAATCATTTTATCGACGAATAGTGGC
CAAATTGGTGTATTACCAAACCATGCTCCTATTGCTACAGCTGTAGATAT
AGGGATTTTGAGAATACGACTTAAGGAACAATGGTTAACGATGGCTCTGA
TGGGTGGTTTTGCTAGAATAGGAAATAACGAGATCACTGTTTTAGTAAAT
GATGCGGAAAAGGGTAATGATATTGACCCACAAGAAGCTCAGCAAACTCT
TGAAATAGCAGAAGCTAATTTGAGAAAAGCGGAAGGAAAGAGACAAATAA
TTGAGGCAAATCTAGCTCTCCGACGAGCTAGGACAAGAATAGAAGCCGTC
AATGTGGTTTCATAAATGAAAAATGTAACCGATTCTTTCGTTTTTTTGGA
CTACTGGCCATCTGCCGGGAGTTTCGGATTTAATACCGATATTTTAGCAA
CAAATCTAATAAATCTAAGTGTAGTGATTGGTGTATTAATTTTTTTTGGA
AAGGGAGTGTTA---AGTGATTTATTAGATAATCGAAAGCAGAGGATCTT
GAATGCTATTCGAAATTCAGAAGAACTGCGTGGGGGGGCCGTTGAACAGC
TGGAAAACGCCCGGGTTCGCTTACGCAAAGTGGAAACAGAAGCAGATGAG
TTTCGTGTCAATGGATATTCTGAGATAGAGCGCGAAAAATTGAATTTGAT
TAATTCAACTTATAAGACTTTGGAACAATTAGAAAATTACAAAAATGAAA
CGATTCAGTTTGAACAGCAAAGGGCAATTAATCAAGTCCGACACCGGATT
TTTCAACAAGCCTTACAAGGAGCTCTAGGGACTCTAAATAGTTGTTTGAA
CAACGAGTTACATTTACGTACTATTAATGCGAATATTGGCATATTGGTAG
CGATGAAAGAAAAAAAGGATTAGATGAACCCACTGATTTCTGCTGCTTCC
GTTATTGCTGCTGGATTGGCTGTAGGGCTTGCTTCTATTGGTCCTGGAGT
TGGCCAAGGGACTGCTGCGGGACAAGCTGTAGAAGGTATCGCGAGACAGC
CCGAGGCAGAGGGAAAAATAAGAGGTACTCTATTGCTTAGTCTAGCTTTT
ATGGAAGCTTTAACTATTTATGGATTGGTTGTAGCATTAGCACTTTTATT
TGCGAATCCTTTTGTTTAAATGAATGTGCTATCATGTTCTATCAACGCAC
CTAAAGTTTTATACGATATATCCGGTGTGGAAGTAGGTCAACATTTCTAT
TGGCAAATAGGCGGTTTTCAAGTCCATGGCCAAGTACTTATTACTTCTTG
GGTTGTAATTGCTATCTTATTAGGTTCAGCTACTATCGCTGTTCGGAACC
CACAAACCGTTCCGACTGGGGGTCAGAATTTCTTTGAATATGTTCTTGAA
TTCATTCGAGATGTGAGTAAAACCCAAATTGGAGAAGAATATGGCCCTTG
GGTTCCTTTTATTGGAACTATGTTTCTATTTATTTTTGTTTCTAATTGGT
CGGGAGCTCTTTTACCTTGGAAAATCATAGAATTACCTCATGGCGAGTTG
GCCGCACCAACGAATGATATAAATACTACTGTTGCTTTAGCTTTACTTAC
GTCAGGGGCATATTTCTATGCAGGTCTTACCAAAAAAGGATTAAGCTATT
TTGGTAAATATATTCAACCAACCCCAATCCTTTTACCCATTAATATCTTA
GAAGATTTCACAAAGCCATTATCACTTAGTTTTCGACTTTTCGGGAATAT
CTTAGCAGATGAATTAGTAGTTGTTGTTCTTGTTTCTTTAGTACCTTTAG
TAGTTCCGATCCCGGTCATGTTCCTTGGATTATTTACAAGTGGGATTCAA
GCTCTTATTTTTGCAACTTTAGCCGCGGCTTATATAGGTGAATCCATGGA
AGGCCATCATTGAATGATATTTTCAACATTAGAACATATATTAACTCATA
TTTCTTTTTCAATCGTTTCAATTATAATTACAATTCAGTTAATAACCTTT
TTAGTTGATGAAATCGTAAAACTCTATTACTCATCCGAAAAGGGCATGCT
AATTACCTTTTTATCTATAACGGGATTATTAATTACTCGTTGGATTAATT
CGAGACATTTTCCGCTAAGTAATTTATATGAATCGTTAATTTTTCTTTCA
TGGAGTTTGTCCCTGATTCATATAGTTCCATATTTCAAAAAAACGAAAAA
TCTTTTAAGCACCATAATTGGGCCAAGTGCTGTTTTTACACAGGGCTTTG
CTACTTCGGGTCTTTTAACTGCAATACACGAATCAACAATATTGTCCCCC
GCTCTTCAATCCGAGTGGCTAATAATGCACGTAAGTATGATGATATTAGG
ATATGCGGCACTTTTATGTGGATCATTATTATCAGTATCGCTTCTAGCCA
TTACAGTTAGAAAAACAAGAACCGTTTTTTCTATGAGTAATAATTTTTTA
AATTTTAATGAC---------TCGTTAAAATTTGCCAAAACCGAATACAT
AAAAGAACGGGGTATTAGTTTACAAAATACTTATTTTTGGGGTAAAAAAA
ACTTCTACAGGTCACAATTGCTTAAGCAATTGGATTATTGGAGTTATCGA
GTTATCAGTCTAGGTTTTATCTTTTTAACCCTAGGAATTATTTCTGGAGC
GGTATGGGCTAATGAAGCGTGGGACTCTTATTGGAGTTGGGATCCAAAAG
AAACTTGGGCTTTTATTACTTGGATTGTATTTGCCATTTATTTACATATT
CGAACA------AAATGGAAGGGTATAAAGTCATCAATTGTGGCGTCTAT
TGGATTTCTTCTAATTTGGATATGCTATTTTGGGGTAAATCTTTTCGGAC
TAGGACTACACAGTTATGGCTCATTTCCATTATTATCTAATTGAATGGCA
AAAAAGAAAGCATTCACTACTCTTTTCTATCTTGCATCTATAGTATTTTT
GCCCTGGTGGCTTTCTCTTTCATTTACTAAAAGTATGGAATCCTGGGTTA
CTAATTGGTCCACTACGGGGAAATCTGAAATATTCTTGAATGATATTCAA
GAAAAAATTATTCTGGAAAAGTTCATAGACTTAGAGCAAATCCTCTTCTT
GGATCAAATGATCAAGGAATCCTCGGAGACACATCTAGAAAAGTTTCCTA
TAGAAATCCACAAAGAAACGATACAATTAATCAAGATATACAACGAGGAT
CTTATCCATATGATTTTGCACTTCTCGACCAATCTAATCTGTTTTATTAT
TCTAATCGGTTATTCTATTTTAGGTAATAACGAACTTGTTCTCATTAATT
CTTGGGTTCAGGAATTCCTATATAACTTAAGTGATACAGTAAAAGCTTTT
TTGATTCTTTTAGTAACCGATTTATGTATCGGATTTCATTCACCCCATGG
GTGGGAACTGATGATTGGTTATGTCTACAAAGATTTTGGATTTGGGAATA
ATGATCAAATAGTATCTGGTCTTGTTTCCACCTTTCCAGTTATTCTGGAT
ACTTTTTTTAAATATTGGATTTTCCGTTATTTAAATCGTCTATCTCCATC
ACTTGTAGTTATTTATCATGCAATGAATGATTGAATGCCTATTGGTGTTC
CAAAAGTACCTTTCCGAATTCCTGGAGAGGAGGATGCAACTTGGGTTGAC
GTC------AACCGACTTTATCACGAAAGATTACTTTTTTTAGGACAAGA
AGTTGATAGCGAGATCTCGAACCAACTTCTTGGTCTTATGATATATCTCA
GTCTCGAGGATAATACCAAAAATCTGTATTTATTTATAAACTCTCCCGGC
GGATGGGTCGTACCCGGAATAGCTATTTATGACACTATGCAGTTTGTGCG
ACCAGAGGTCCATACAATATGCATGGGATTAGCCGCATCCATGGGCTCTT
TTATCCTGGCTGGGGGAGAAATTACCAAACGTCTAGCATTCCCTCACGCT
AGGGTAATGATTCATCAACCTGCTAGTTCTTTTTATGAGGCGCAAACGGG
AGAATTTATCCTGGAAGCGGAAGAATTGCTGAAACTACGCGAAATCCTCA
CAAGGGTTTATGTCCAAAGAACGGGAAAACCCCTATGGGTTGTATCTGAA
GATATGGAAAGAGACGTTTTTATGTCAGCAAACGAAGCACAGGCTTATGG
AATTGTTGATCTTGTAGCAATTGAATGAATGAAAGAACAAAAATGGATTC
ATGAAGGTTTAATTACTGAATCACTTCCGAATGGCATGTTTCGGGTTCGG
TTAGATAATGAAAATGTGATTCTAGGTTATGTTTCAGGAAAGATCCGACG
TAGTTTTATACGGATACTGCCAGGAGATAAAGTAAAAATTGAAGTAAGTC
GTTATGATTCGACCAGAGGACGTATAGTTTATCGACTC------------
---------TGAATGGAGGAAATAAAAACCTATTTACAGACCAAGGGATT
TCAACAACAAGACTTCCTATATCCACTTATCTTTCAGGAGTCTATTTATA
CCTTTGCTCACGATCGTGGTTTCAGTAGATCAATT---TCG------CCG
GGTTATGACAATCAATCCAGTTTTTTGATTGTGAAACGAATAATTACTCG
AATGTATCAACAGAATAAGTTTATTATTTCTCATAATGATTCGAACCAAA
ATCCATTTTTCTTGTTCAACACGAATTTGTATTCTCGAATCATATCAGAG
GGATTTGCTTTTATTGTAGAAATTCCGTTTTATCTTCGAGTAATTTCTTG
TATCGAAGGGACAAAGATAACCAAATCTCAGAATTTACGATCAATTCATT
CACTATTTCCTTTTATAGAGGACAATTTGTCGCATTTAAATTTTGTATTA
GATACGGAAATCCCCTATCCTGTCCATGCCGAAATCTTGGTTCAAGCTCT
TCGCTATTGGTTAAAAGATGCCTCTTCCTTGCATTTATTACGATTCTTTC
TCAGCGAGTCTTGGAATGGGAATAGTCTTTTTAATGCAAAAAAACTT---
------------------------------TCTTTTTCAAAAAAAAATCA
AAGAGTTTTCTTATTCTTATATAGTTTTCATGTATATGAATATGAATCCA
TTTTCGTTTTTCTACGCAATCAATCCTTTCATTTACGATCAACGTCTTTT
GAGCTTTTTCTTGAACGAATCTATTTCTATAGAAAAATAGAAGTCCTTGT
GAAAGTCTTTGAGAAGGTTACGGATTTTCAAGAGAATCTATGGTTGGTGA
AGGAACCTTGCATACATTATATTAGGTATAAAAAAAAAATTATTCTGTCT
TCCAAAGGCAGATATCGTTTCCTGAATAAATGGAAATGTTACCTTGTGAA
TTTTTGGCAATGGTATTTTTCTTTGTGGTTTTCCGCAAGAAAGATTTTTG
TTAACCAATTA---------GCCAACCATTCTGTAGAATTTTTGGGTTAT
TTTGCAAGCGTACGGATGAACCTTTTGTTGGTACGTAGTCAAAGTATAGA
AAATTCATTTATAATGAATAATGCTATTAAAAAGTGTGATACACTTGTTC
CAATTAGTCCTTTGCTTATGGCATTGACTAAGGCGCAATTTTGTAATGTA
TTAGGACATCCGATTAGTAAGTCGTCTTGGGTAGATTTAGCGGATTCGAC
TATTATAGATAGATTTGGGCGTATATGCAGAAATCTTTCTCATTATCATA
GTGGGTCTTCCACAAAAAAAAGTTTGTATCGAATTAAATATATACTCCAA
CTTTCTTGTGCTAGAACGTTGGCTCGGAAACACAAAAGCACTGTTCGTAC
TTTTTTGAAAAGGTTGGGCTCGAGATTATTCAGCGAATTTTTTATGTCGA
CA---------------------------------GAAGAGGTTCTTTTT
ATTACCGTACCAAAAGCTTCTTTATCGTTGCGAGGAGTATATGGAGGTAG
GGTTTGGTTTTTGGATATTATTTGTATTGATGATTTGTTCAATCAAAAGA
AAATGCAAACTAGAAATACTTTTTCTTGGATAAAGGAAGAGATTACTCGA
TCTATTTCGGTATCGCTCATTATATATATCCTAACGTGGACATCCATTGC
AAGTGGATATCCCGTTTTTGCCCAGCAGGGTTATGAAAATCCACGAGAAG
CAACTGGGCGTATTGTCTGCGCCAATTGCCATTTAGCTAATAAGCCTGTG
GATATTGAGGTTCCACAAGCGGTACTTCCAAATACTGTATTCGAAGCAGT
TGTTCGAATTCCTTATGATAAACAAGTGAAACAAGTTCTTGCTAATGGTA
AGAAGGGGGGTTTGAATGTGGGAGCTGTTCTTATTTTACCGGAGGGGTTT
GAATTAGCCCCTTCCGACCGTATTTCTCCCGAGATGAAGGAAAAGATAGG
CAATTTATCTTTTCAGAGCTACGGCCCCGCTAAAAAAAATATTCTTGTGA
TAGGTCCTGTCCCTGGTCAAAAATATAGTGAAATAACCTTTCCTATTCTT
TCCCCCGACCCCGCTAATAAAAAAGATGTTTACTTCTTAAAATATCCTAT
ATATGTAGGGGGAAATAGGGGTCGGGGTCAGATTTATCCCGACGGAAGCA
AGAGTAACAATACAGTTTATAATGCTACAGGAGCGGGTATAGTAAGTAAA
ATTTTACGAAAAGAAAAGGGCGGATATGAAATATCCATAACAGATCCATC
GGATGGACGTCAAGTGCTTGATATTATACCTCCCGGACCAGAACTTCTTG
TTTCAGAAGGCGAGTCGATCAAATTGGATCAACCATTAACGAGTAATCCT
AATGTGGGTGGATTTGGTCAGGGAGAGGCAGAAATAGTACTTCAAGATCC
ATTACGTATCCAAGGTCTTTTGTTCTTCTTGGCATCTGTTATTTTGGCAC
AAATCTTTTTGGTTCTTAAAAAGAAACAATTCGAGAAGGTTCAATTGGCC
GAAATGAATTTCTAGATGAGTAAAGTCTATGATTGGTTCGAAGAACGTCT
CGAGATTCAAGCGATTGCGGATGATATAACTAGTAAATATGTTCCGCCCC
ATGTCAATATATTTTATTGTTTAGGGGGGATTACCCTTACTTGTTTTTTA
GTCCAAGTAGCTACAGGGTTTGCTATGACTTTTTACTATAGGCCGACCGT
TACGGAAGCTTTTTCTTCTGTTCAATACATAATGACAGAAGTTAACTTTG
GTTGGTTAATCCGATCAGTTCATCGATGGTCAGCGAGTATGATGGTTCTA
ATGATGATTCTACACGTTTTTCGTGTATATCTCACCGGTGGATTTAAAAA
ACCCCGCGAATTAACTTGGGTTACAGGTGTGGTTCTGGCAGTATTGACCG
CATCCTTTGGTGTGACAGGTTATTCTTTACCTTGGGACCAAATTGGTTAT
TGGGCGGTAAAAATTGTAACAGGTGTACCTGAGGCTATTCCTGTAATAGG
ATCCCCTTTGGTAGAATTATTGCGTGGAAGTGCTAGTGTGGGACAATCCA
CCTTGACCCGCTTTTATAGTTTACATACTTTTGTATTGCCACTTCTTACT
GCTGTATTTATGTTAATGCACTTTCCAATGATACGTAAACAAGGTATTTC
GGGTCCTTTATAAATGGGAGTGACAAAAAAGCCTGATTTAAATGATCCTG
TATTAAGAGCTAAATTAGCTAAAGGTATGGGTCATAATTATTATGGAGAA
CCTGCATGGCCCAATGATCTTTTATATATTTTTCCAGTAGTAATTCTAGG
TACTATTGCATGTAACGTAGGCTTAGCTGTTCTAGAACCATCAATGATTG
GCGAACCAGCAGATCCATTTGCAACTCCTTTGGAAATCTTACCAGAATGG
TATTTCTTTCCCGTATTTCAAATACTTCGTACAGTTCCGAATAAATTATT
GGGTGTTCTTTTAATGGTTTCAGTACCCGCAGGATTATTAATAGTGCCCT
TTTTAGAAAATGTTAATAAATTCCAAAATCCATTTCGACGTCCCGTAGCG
ACAGCTGTCTTTTTGATTGGTACCGTAGTTGCTCTTTGGTTGGGTATTGG
TGCAACATTACCTATTGATAAATCCCTAACTTTAGGTCTTTTTTAAATGA
TTGAAGTTTTTCTATTTGGAATCGTGTTAGGTCTAATTCCTATTACTTTG
GCTGGATTATTCGTAACTGCATATTTACAATACAGGCGGGGTGATCAGTT
GGACCTTTGAATGTTTACTATAACTAGTTATTTTGGTTTTCTCCTAGTAG
CTTTAACTATAACTTCAGCTCTATTTATTAGTCTGAGCAAGATACGACTT
ATTTAAATGGATATAGTCAGTCTGGCTTGGGCTGCTTTAATGGTAGTCTT
TACATTTTCTCTTTCACTCGTAGTGTGGGGACGAAGTGGGCTCTAGATGA
TTATTCGTTCCCCGGAACCAGAAGTAAAAATTTTGGTGGATAAGGATCCC
GTACAAACTTCTTTCGAGGAATGGGCCAAACCGGGTCATTTCTCAAGAAC
AATAGCCAAAGGACCTGAAACTACCACGTGGATCTGGAATCTACATGCCG
ATGCTCACGATTTTGATAGCCATACCAGTGATTTGGAGGAGATTTCTCGA
AAAGTGTTTAGTGCCCATTTCGGTCAACTCTCTATCATCTTTCTTTGGCT
GAGCGGCATGTATTTCCACGGTGCTCGTTTTTCCAATTATGAAGCATGGC
TAAGTGATCCAACTCGCATTGGGCCGAGCGCCCAGGTAGTTTGGCCAATA
GTGGGCCAAGAAATATTGAATGGTGATGTGGGGGGAGGGTTCCGAGGAAT
CCAAATAACCTCTGGTTTTTTTCAGATTTGGCGAGCATCGGGAATAACTA
GTGAATTACAACTCTATTGTACCGCAATTGGTGCATTGGTCTTTGCAGCC
TTAATGCTTTTTGCTGGTTGGTTTCATTATCATAAAGCGGCCCCAAAATT
GGCTTGGTTTCAAGATGTAGAATCTATGTTGAATCACCATTTAGCGGGAC
TACTGGGCCTCGGGTCTCTGGCTTGGGCAGGGCATCAAGTACATGTATCT
TTACCGATTAACCAATTTCTAAACGCTGGAGTAGATCCTAAAGAAATACC
GCTTCCTCATGAATTTATTTTGAATCGTGACCTTTTGGCTCAACTTTATC
CAAGTTTTGCCGAGGGAGCAACCCCTTTTTTTACCTTGAATTGGTCAAAA
TATGCTGACTTTCTTACTTTTCGCGGAGGATTAGACCCAGTAACCGGAGG
TCTATGGTTGACCGATATTGCACACCATCATTTAGCTATTGCTATTCTAT
TCTTGTTAGCGGGTCACATGTATAGGACCAACTGGGGCATTGGTCATAGC
CTAAAAGATATTTTAGAAAGTCATAAAGGTCCATTTACGGGCCAGGGCCA
TAAAGGACTATATGAGATCTTAACAACGTCATGGCATGCTCAATTATCTC
TTAACTTAGCCTTGTTAGGCTCTTTAACCATTGTTGTAGCTCATCATATG
TATTCCATGCCCCCTTATCCATATCTAGCTACTGACTATGGTACACAACT
GTCATTGTTCACCCATCATATGTGGATTGGTGGATTTTTAATAGTTGGTG
CTGCTGCGCATGCGGCCATTTTTATGGTAAGAGACTATGACCCAACTACT
AGATACAACGATCTATTGGATCGTGTCCTTCGACATCGTGATGCAATCAT
ATCACATCTTAACTGGGCGTGTATATTTCTGGGATTTCATAGTTTTGGTT
TGTATATTCATAATGATACGATGAGTGCCTTAGGGCGTCCTCAAGATATG
TTTTCAGATACCGCTATACAATTACAACCCGTTTTTGCTCAATGGATACA
AAATACCCACGCTTTAGCACCCGGCTCAACGGCCCCTGGTGCAACGGCAA
GCACTAGTTTAACCTGGGGGGGTGGTGATTTAGTAGCCGTAGGCGGCAAA
GTGGCTTTATTACCTATTCCGCTAGGAACCGCAGATTTTTTGGTACATCA
TATCCATGCATTTACGATTCATGTGACGGTATTGATACTCCTGAAAGGAG
TTCTATTTGCTCGTAGTTCCCGTTTGATACCGGATAAAGCAAATCTTGGT
TTTCGTTTTCCTTGTGATGGGCCTGGAAGAGGGGGGACATGCCAAGTATC
AGCTTGGGATCATGTCTTCTTAGGACTATTCTGGATGTACAACTCTATTT
CAGTAGTAATATTCCATTTCAGTTGGAAAATGCAGTCAGATGTTTGGGGC
AATATAAGTGATCAAGGGGTAGTAACGCATATCACGGGCGGAAACTTCGC
ACAGAGTTCTGTTACTATTAATGGGTGGCTCCGAGATTTCTTATGGGCAC
AGGCATCCCAAGTAATTCAATCTTATGGTTCTTCATTATCTGCATATGGT
CTTTTTTTCCTAGGTGCTCATTTTGTCTGGGCTTTTAGTTTAATGTTTCT
ATTCAGTGGACGTGGTTATTGGCAAGAACTTATTGAATCCATCGTTTGGG
CTCATAATAAATTAAAAGTTGCTCCTGCTACTCAGCCGAGAGCCTTGAGC
ATTGTACAAGGGCGTGCTGTAGGAGTAACCCATTACCTTCTGGGTGGAAT
TGCCACAACATGGGCGTTCTTCTTAGCAAGAATTATTGCAGTAGGATAGA
TGGCATTAAGATTTCCAAGGTTTAGCCAAGGGTTAGCTCAGGACCCCACT
ACTCGTCGTATTTGGTTTGGTATTGCTACCGCACATGACTTTGAAAGTCA
TGATGATATTACTGAGGAACGTCTTTATCAGAATATTTTTGCGTCTCACT
TCGGCCAATTAGCAATAATTTTTCTGTGGACTTCCGGAAATCTGTTTCAT
GTAGCTTGGCAAGGCAACTTTGAATCGTGGGTACAGGACCCTTTACACGT
AAGACCTATTGCCCATGCGATTTGGGATCCTCATTTTGGTCAACCTGCCG
TGGAGGTTTTTACTCGAGGAGGCGCTCTTGGGCCAGTGAATATCGCTTAT
TCTGGTGTTTATCAATGGTGGTATACAATCGGTCTACGCACTAATGAAGA
TCTTTATACTGGAGCTCTTTTTCTATTATTTCTTTCTGGTATATTCTTAA
TAGCGGGTTGGTTACATTTACAACCGAAATGGAAACCGAGCATTTCGTGG
TTCAAAAATGCCGAATCTCGTTTGAATCATCATTTGTCAGGACTCTTCGG
CGTAAGTTCCCTTGCTTGGGCAGGACATTTAGTACATGTTGCTATTCCTG
GATCCAGAGGGGAGTATGTTCGATGGAATAATTTTTTAGACGTATTACCG
CATCCCCAAGGGTTAGGCCCACTTTTGACGGGTCAGTGGAATCTTTATGC
TGAAAATACTGATTCAAGTAGTCATTTATTTGGT------ACCGCTCAAG
GAGCGGGAACGGCGATTCTAACTCTTCTTGGGGGATTCCATCCACAAACA
CAAAGCTTATGGCTGACTGATATTGCTCATCATCATTTAGCTATTGCATT
TATTTTTCTTGTTGCTGGTCATATGTATAGAACTAATTTCGGGATTGGAC
ACAGTATCAAGGATCTTTTAGATGCACATATTCCTCCGGGAGGGCGATTG
GGACGAGGACATAAGGGTCTTTATGATACAATCAATAATTCGCTTCATTT
CCAATTAGGTCTTGCTCTAGCTTCTTTAGGGGTTATTACATCCTTGGTAG
CTCAACATATGTACTCTTTACCTGCATATGCGTTCATAGCACAAGACTTT
ACTACTCAAGCTGCATTATATACTCATCACCAATATATTGCAGGATTTAT
CATGACAGGAGCTTTTGCTCATGGAGCTATATTTTTCATTAGAGATTACA
ACCCGGAGCAAAATAAAGATAATGTATTGGCAAGAATGTTAGACCATAAG
GAAGCTATCATATCTCATTTAAGTTGGGCCAGTCTCTTTCTGGGATTCCA
TACCTTAGGGCTTTATGTTCATAATGATGTTATGCTGGCTTTTGGTACTC
CGGAAAAGCAAATTTTAATCGAACCTATATTTGCTCAATGGATCCAGTCG
GCTCATGGTAAAACTGCATATGGATTTGATGTACTTTTATCTTCAACGAG
TGGCCCGGCATTCAATGCGGGTCGAAGCATTTGGTTACCAGGTTGGTTAA
ATGCTATTAATGACAATACGAATTCATTATTCTTAACAATAGGTCCTGGA
GACTTTTTGGTTCATCATGCTATTGCTCTAGGTTTACATACAACTACATT
GATCCTAGTAAAAGGTGCTTTAGATGCACGCGGTTCCAAGTTAATGCCAG
ATAAAAAGGATTTCGGTTATAGTTTTCCATGCGATGGCCCCGGACGAGGG
GGTACTTGTGATATCTCGGCATGGGACGCATTTTATTTGGCAGTTTTTTG
GATGTTAAATACTATTGGATGGGTTACTTTTTATTGGCATTGGAAGCACA
TCACATTATGGCAGGGTAACGTTTCACAGTTTAACGAATCTTCGACCTAT
TTGATGGGCTGGCTAAGAGATTATTTATGGTTAAACTCTTCACAACTTAT
CAATGGATATAACCCTTTTGGTATGAATAGTTTATCGGTCTGGGCGTGGA
TGTTCTTATTTGGACATCTTGTTTGGGCTACGGGATTTATGTTCTTAATC
TCCTGGCGCGGATATTGGCAGGAATTGATTGAAACTTTAGCATGGGCTCA
TGAACGCACACCTTTAGCCAATTTGATTCGATGGAGAGATAAACCTGTGG
CACTTTCCATTGTGCAAGCAAGATTGGTTGGATTAGCACATTTTTCGGTA
GGTTATATATTCACTTATGCAGCTTTCTTGCTTGCCTCTACATCGGGCAA
ATTTGGCTAAATGTCACATTCAGTAAAGATTTATGATACATGTATAGGAT
GTACTCAATGTGTTCGAGCGTGTCCCACGGATGTATTAGAAATGATACCC
TGGGATGGTTGTAAAGCTGGCCAAATAGCTTCGGCCCCAAGGACCGAGGA
CTGTGTTGGTTGTAAGAGATGTGAATCCGCCTGCCCAACGGATTTCTTGA
GTGTTCGGGTTTATTTAGGGAATGAAACAACTCGCAGCATGGGTCTAGCT
TATTAAATGACAACTTTCAATCTT---CCCCCTATTTTTGTGCCTTTAGT
CGGCCTAGTATTTCCGGCAATTGCGATGGCTTCTTTATTTCTTTATGTTC
AAAAAAACAAAATTATTTAGATGCGAGACCTAAAAACATATCTCTCCGTG
GCCCCAGTACTAAGTACGCTATGGTTCGGGTTGTTAGCCGGGCTATTGAT
AGAGATTAATCGTTTTTTCCCAGATGCGTTGACATTTCCCTTTTTTTCCT
TCTAGATGACTGCAATTTTAGAGAGACGCGAAAGCGAAAGCCTATGGGGC
CGTTTCTGTAACTGGATAACCAGCACCGAAAATCGTCTTTACATCGGTTG
GTTTGGTGTTTTGATGATTCCTACCTTATTGACCGCAACTTCTGTATTTA
TTATTGCGTTCATTGCTGCTCCTCCGGTAGATATTGATGGTATTCGTGAA
CCTGTTTCTGGATCTCTACTTTACGGAAACAATATTATTTCTGGTGCCAT
TATTCCTACTTCAGCAGCTATCGGTTTGCACTTTTACCCAATCTGGGAAG
CTGCATCCGTTGACGAATGGTTATACAATGGTGGTCCTTATGAACTAATT
GTTCTACACTTCTTACTTGGTGTAGCTTGTTACATGGGTCGTGAGTGGGA
GCTTAGTTTCCGTCTGGGTATGCGACCTTGGATTGCTGTTGCATATTCAG
CTCCTGTTGCAGCTGCTACCGCAGTTTTCTTGATCTACCCAATCGGTCAA
GGAAGTTTTTCTGATGGTATGCCTCTAGGAATTTCTGGTACTTTCAATTT
CATGATTGTATTCCAGGCTGAGCACAACATCCTTATGCACCCATTTCACA
TGTTAGGTGTAGCAGGTGTATTCGGCGGCTCCCTATTTAGTGCTATGCAT
GGTTCCTTGGTAACTTCAAGTTTGATCAGGGAAACTACAGAAAATGAATC
TGCTAATGAAGGTTACAAATTTGGTCAAGAGGAAGAAACTTATAATATTG
TAGCTGCTCATGGTTATTTTGGCCGATTGATCTTCCAATATGCTAGTTTC
AACAACTCTCGTTCATTACACTTCTTCCTAGCTGCTTGGCCTGTAGTGGG
TATCTGGTTTACTGCTTTAGGTATTAGCACAATGGCTTTCAACCTAAATG
GTTTCAATTTTAACCAATCTGTAGTTGATAGTCAAGGTCGTGTAATTAAT
ACCTGGGCTGATATTATCAACCGCGCTAACCTTGGTATGGAAGTTATGCA
TGAACGTAATGCTCATAACTTCCCTCTAGATCTAGCTTCTATCGAAGCTC
CAACAAATGGATAGATGGGTTTGCCTTGGTATCGTGTTCATACCGTTGTA
TTGAATGATCCCGGCCGGTTACTTGCTGTTCATATAATGCATACCGCTCT
AGTTGCTGGTTGGGCGGGCTCGATGGCTTTGTATGAATTAGCAGTTTTTG
ATCCTTCTGATCCTGTTCTTGATCCAATGTGGAGACAGGGTATGTTCGTT
ATACCCTTCATGACTCGTTTAGGAATAACAAATTCGTGGGGAGGTTGGAG
TATCACAGGAGGGGCTGTAACGAATCCTGGGATTTGGAGTTACGAAGGTG
TAGCTGGAGCTCATATTGTGTTTTCTGGCTTATGCTTTTTGGCATCTATC
TGGCATTGGGTCTATTGGGATCTAGAACTCTTTCGTGATGAACGTACAGG
AAAACCCGCTTTGGATTTGCCCAAGATCTTCGGAATTCATTTATTTCTCG
CCGGCGCGGCTTGCTTTGGTTTTGGTGCATTTCATGTAACAGGCTTGTAC
GGCCCTGGAATATGGGTGTCCGATCCTTATGGACTAACGGGAAAAGTGCA
ACCTGTAAGTCCGTCGTGGGGCGTGGAGGGTTTTGATCCTTTTGTTCCGG
GGGGAATAGCTTCTCATCATATTGCAGCAGGTACATTGGGAATATTAGCA
GGTCTATTTCATCTTAGTGTACGACCGCCACAACGTCTATACAAAGGATT
GCGTATGGGAAATATAGAAACCGTACTCTCCAGTAGTATCGCGGCTGTTT
TTTTTGCAGCTTTTGTTGTTGCTGGAACTATGTGGTATGGTTCAGCAACT
ACACCCATCGAATTATTTGGGCCTACTCGTTATCAATGGGATCAGGGTTA
CTTTCAGCAAGAGATATATCGAAGAGTTAGTGTCGGACTAGCCGAAAATC
AAAGTTTATCAGAAGCCTGGTCTAAAATTCCTGAAAAATTATCTTTTTAT
GATTATATCGGTAATAATCCGGCAAAAGGAGGATTATTCAGGGCAGGATC
AATGGATAGCGGAGATGGAATAGCGGTTGGATGGTTGGGCCATCCTATTT
TTAGAGATAAAGAAGGGCGTGAGCTTTTTGTACGTCGTATGCCTACTTTT
TTTGAAACATTTCCGGTGGTTTTAGTAGACGGTGACGGAATTGTTAGAGC
CGATGTTCCTTTTAGAAGGGCAGAATCGAAGTATAGTGTTGAACAGGTAG
GTGTAACCGTTGAGTTCTACGGCGGCGAACTCAATGGAATCAGTTATAGC
GATCCGGCTACTGTGAAAAAATATGCTAGACGCGCTCAATTGGGTGAAAT
TTTTGAATTAGATCGTGCGACTTTGAAATCTGATGGTGTTTTTCGTAGCA
GTCCAAGGGGTTGGTTTACTTTTGGGCATGCTTCATTTGCTTTGCTCTTC
TTCTTCGGACACATTTGGCATGGTGCGAGAACACTGTTCCGAGATGTTTT
TGCTGGTATTGACCCCGATTTGGATGTTCAAGTAGAGTTTGGAGCATTCC
AAAAAGTTGGGGATCCAACTACAATAAGGCAGGGAGTCTAAATGAAAACC
TTATATTCCCTGAGGAGGTTCTACCACGTGGAAACGCTCTTTAATGGAAC
TTTAGCTATAGCTGGTCGTGACCAAGAAACCACCGGTTTTGCTTGGTGGG
CCGGAAATGCACGACTTATTAATTTGTCCGGTAAACTATTAGGAGCTCAT
GTAGCCCATGCCGGATTAATCGTATTCTGGGCCGGAGCAATGAACCTATT
TGAAGTGGCTCATTTCGTACCAGAGAAACCTATGTATGAACAAGGGTTAA
TCTTACTTCCGCATCTAGCTACTCTAGGTTGGGGGGTAGGTCCTGGGGGG
GAGGTTATAGATACCTTTCCTTACTTTGTATCTGGAGTACTTCATTTAAT
TTCCTCTGCTGTATTGGGCTTTGGCGGTATTTATCATGCACTTCTGGGGC
CTGAGACGCTGGAAGAATCTTTTCCATTCTTTGGTTATGTATGGAAAGAT
AGAAATAAAATGACCACAATTTTAGGGATTCACTTAATCTTGTTGGGTCT
AGGTGCTTTTCTTCTAGTCTTCAAGGCTCTTTATTTTGGGGGTGTATATG
ATACTTGGGCTCCTGGAGGGGGAGATGTAAGAAAAATTACCAACTTAACC
CTTAGCCCAAGTATCATATTTGGTTATTTATTAAAATCCCCCTTTGGGGG
GGAGGGGTGGATTGTTAGTGTCGACGATTTAGAAGATATAATCGGGGGAC
ATGTATGGTTAGGTTCCATTTGTATAATTGGTGGAATCTGGCATATCTTA
ACTAAACCCTTCGCGTGGGCTCGACGCGCCCTTGTATGGTCTGGGGAGGC
TTATTTATCTTATAGTTTAGGGGCTTTAGCCGTCTTTGGTTTCATTGCTT
GTTGTTTTGTCTGGTTCAATAATACGGCTTATCCTAGCGAGTTTTACGGA
CCTACTGGACCAGAAGCTTCTCAGGCTCAAGCATTTACTTTTCTAGTTCG
AGACCAACGTCTTGGGGCTAATATAGGATCCGCTCAAGGACCTACTGGTT
TAGGTAAATATCTAATGCGTTCCCCTACCGGAGAAGTAATTTTTGGAGGA
GAAACTATGCGTTTTTGGGATCTTCGTGCTCCTTGGTTAGAACCTTTAAG
AGGCCCAAATGGATTGGACTTGAGTAGGTTGAAAAAGGACATACAACCTT
GGCAAGAACGGCGTTCCGCAGAATATATGACTCATGCTCCTTTAGGTTCT
TTAAATTCTGTGGGTGGCGTAGCGACCGAGATTAATGCAGTGAATTATGT
CTCTCCTAGAAGTTGGTTAGCTACCTCTCATTTTGTTTTAGGATTCTTCT
TTTTCGTAGGTCATTTGTGGCACGCGGGAAGGGCCCGTGCAGCTGCTGCA
GGATTTGAAAAAGGAATTGATCGTGATTTTGAACCTGTTCTTTCCATGAC
CCCTCTTAATTAAATGACTATAGCCCTTGGTAAATTTACCAAAGACGAAA
ATGATTTATTTGATATTATGGATGACTGGTTACGAAGAGACCGTTTCGTT
TTTGTAGGCTGGTCGGGCCTATTGCTCTTCCCTTGTGCCTATTTCGCTCT
AGGGGGTTGGTTCACCGGTACAACCTTTGTAACTTCATGGTATACCCACG
GTCTAGCTAGTTCCTATTTGGAAGGCTGTAATTTTTTAACGGCCGCAGTT
TCTACTCCTGCTAATAGTTTAGCGCATTCTTTATTGTTACTGTGGGGTCC
TGAAGCACAAGGGGATTTTACTCGTTGGTGTCAATTAGGTGGTCTGTGGA
CTTTTGTTGCTCTGCATGGTGCTTTCGGACTAATAGGTTTTATGTTACGT
CAATTTGAGCTTGCTCGATCTGTTCAATTGCGACCTTATAATGCAATCGC
ATTCTCTGGTCCAATTGCTGTTTTTGTTTCTGTATTTCTGATTTATCCGC
TAGGGCAGTCTGGTTGGTTCTTTGCACCTAGTTTTGGTGTAGCAGCTATA
TTTCGATTCATCCTCTTTTTTCAAGGATTTCATAATTGGACACTGAACCC
ATTTCATATGATGGGGGTTGCCGGTGTATTAGGGGCTGCGTTGCTATGCG
CTATTCATGGTGCTACTGTAGAAAATACTTTATTTGAAGATGGTGATGGT
GCAAATACATTCCGTGCTTTTAACCCAACTCAAGCCGAAGAAACTTATTC
CATGGTCACCGCTAACCGCTTTTGGTCCCAAATCTTTGGGGTTGCTTTTT
CCAATAAACGTTGGTTACATTTCTTTATGTTATTTGTACCAGTAACCGGT
TTGTGGATGAGTGCTCTTGGAGTAGTTGGCTTGGCCCTAAACCTACGTGC
CTATGACTTCGTTTCTCAGGAAATTCGCGCAGCGGAAGATCCAGAATTTG
AGACTTTCTACACCAAAAATATTCTATTAAACGAGGGTATTCGTGCTTGG
ATGGCGGCTCAAGATCAGCCTCATGAAAACCTTATATTCCCTGAGGAGGT
TCTACCACGTGGAAACGCTCTTTAAATGTCTGGAAGCACAGGAGAACGTT
CTTTTGCGGATATTATTACCAGTATTCGATATTGGGTCATTCATAGTATT
ACTATACCTTCCCTATTCATTGCAGGTTGGTTATTCGTCAGCACCGGCTT
AGCTTACGATGTTTTTGGAAGCCCTCGGCCCAACGAGTATTTCACAGAAA
GCCGGCAGGGGATTCCATTAATAACCGGTCGTTTTGATTCTTTGGAACAA
CTCGATGAATTTAGTAGATCGTTTTAGATGACTATAGATCGAACCTATCC
AATTTTTACAGTACGATGGTTGGCTGTTCACGGCCTAGCTGTACCTACCG
TCTTTTTTTTGGGGTCAATATCAGCAATGCAGTTCATCCAACGATAAATG
GCTACACAAACTGGTGAGAACAGTTCTAGATCGAACTCAAGACGAACTAA
TGCAGGGGGTTTATTAAAACCATTAAATTCGGAATATGGTAAAGTAGCTC
CGGGATGGGGGACGACTCCGTTGATGGGTGTCGTAATGTCTCTATTTGCA
GTATTTCTATCTATTATTTTAGAGATTTATAATTCGTCTGTTTTATTGGA
TGGAATTTCACTGAATTAAATGCTTACTCTGAAACTCTTAGTTTATACCG
TAGTAATATTTTTTGTGTCTCTCTTTATCTTTGGATTCCTATCTAATGAT
CCGGGGCGTAATCCTGGACGTGAAGAATAGATGGCCGACACTACTGGAAG
GATTCCTCTTTGGATAATAGGTACTGTAACTGGTATTATTGTGATTGGTT
TAATAGGTATTTTCTTTTATGGTTCATATTCCGGATTAGGTTCATCCTTA
TAGATG------CTTAATCTCATTAGTTTGATCTGTATTTCTATTAACTC
TGCCCTTTATTCGAGTAGTTTTTTCTTCGGCAAATTACCCGAAGCATATG
CTTTTTTGAATCCAATCGTAGATGTTATGCCAGTCATACCTGTGCTTTTT
TTTCTCTTAGCTTTTGTTTGGCAAGCTGCTGTAAGTTTTCGATGAATGAC
ACAATCAAACCCGAACGAACAAAACGTTGAATTGAATCGTACCAGTCTCT
ACTGGGGGCTATTACTCATTTTTGTACTTGCTGTTTTATTTTCCAATTAT
TTCTTCAATTAGATGGAAGTAAATATTCTTGCATTTATTGCTACTGCACT
ATTCATTCTAGTTCCGACCGCTTTTCTACTTATCATTTACGTAAAAACAG
TCAGTCAAAATGATTAAATGGAAACAGCAACCCTAGTTGCCATCTTTCTA
TCTGGTTTACTTGTAAGTTTTACGGGGTACGCCTTATATACCGCTTTTGG
GCAACCTTCTGAACAACTAAGAGATCCATTCGAGGAACACGGGGACTAGA
TGGAAGCATTGGTTTATACATTTCTTTTAGTCTCGACTCTAGGGATAATT
TTTTTCGCTATCTTTTTTCGAGAACCACCTAAAGTTCCAACTAAAAAGAT
TAAATGAATGACTCTTGTTTTCCAATTAGCTGTTTTTGCATTAATTGCTA
CTTCATTAATCTTATTGATTAGTGTACCCGTCGTATTTGCTTTTCCTGAT
GGTTGGTCAAGTAATAAAAATGTTGTATTTTCCGGTACATCATTATGGAT
TGGGTTAGTCTTTCTGGTAGGTATCCTTAATTCTCTTATTTCTTGAATGT
CACCACAAACAGAGACTAAAGCAAGTGTTGGATTCCAAGCGGGCGTTAAA
GAGTACAAATTGACTTATTATACTCCTGAATACGAAACCAAGGATACTGA
TATCTTGGCAGCATTCCGAGTAACCCCTCAACCTGGGGTTCCGCCTGAAG
AAGCAGGGGCCGCGGTAGCTGCCGAATCTTCTACTGGTACATGGACAACT
GTATGGACCGATGGACTTACTAGCCTTGATCGTTACAAAGGACGATGCTA
CAATATCGAGCCGGTTCCTGGAGAAACAGATCAATATATCTGTTATGTAG
CTTACCCTTTAGACCTTTTTGAAGAAGGTTCTGTTACTAACATGTTTACT
TCTATTGTAGGAAATGTATTTGGATTCAAAGCCCTGCGGGCTCTACGTCT
AGAGGATCTGCGAATCCCTGCTGCTTATGTTAAAACTTTCCAAGGCCCAC
CTCATGGAATCCAAGTTGAAAGAGATAAATTAAATAAGTATGGTCGTCCC
TTGTTGGGTTGTACGATTAAACCAAAATTAGGTTTATCCGCTAAAAACTA
TGGTAGAGCGGTTTATGAATGTCTTCGTGGTGGCCTTGATTTTACCAAAG
ATGATGAGAACGTGAACTCCCAGCCATTTATGCGTTGGAGAGATCGTTTC
TTATTTTGTGCCGAAGGCATTTATAAAGCACAGGCTGAAACAGGTGAAAT
CAAAGGGCATTACTTGAATGCTACTGCGGGTACATGTGAAGAAATGATGA
AAAGAGCTGTATTTGCCAGAGAATTGGGAGTTCCTATCATAATGCATGAC
TACTTAACAGGAGGATTCACTGCAAATACTACCTTGTCTCATTATTGCCG
AGATAATGGCCTGCTTCTTCATATTCACCGCGCAATGCACGCAGTTATTG
ATAGACAGAAGAATCATGGTATACATTTTCGTGTACTAGCTAAAGCGTTA
CGTATGTCTGGTGGAGATCATATTCACTCTGGTACCGTAGTAGGTAAACT
TGAAGGAGAAAGAGCCATCACTTTGGGCTTTGTTGATTTACTGCGTGACG
ATTTTATTGAAAAAGATCGAAGTCGCGGTATTTATTTCGCTCAAGATTGG
GTCTCTCTACCAGGTGTTATTCCCGTAGCTTCAGGGGGTATTCACGTTTG
GCATATGCCTGCTCTGACTGAGATCTTTGGGGATGATTCCGTACTACAGT
TTGGCGGAGGAACTTTAGGCCACCCTTGGGGTAATGCACCCGGTGCCGCA
GCTAACCGAGTCGCTCTAGAAGCATGTGTACAAGCTCGTAATGAAGGACG
TGATCTTGCTGCTGAGGGTAATGCAATTATTCGTGAGGCTAGCAAATGGA
GTCCTGAGCTAGCAGCCGCTTGTGAGGTATGGAAAGAGATCAAATTTGAG
TTTAAACCAGTAGATACTTTGGATAAGTAAATGGCGATACATTTATACAA
AACTTCTACCCCGAGCACACGCAATGGAACCGTAGACATTCAAGTGAAAT
CCAATCCACGAAATAATTTGATCTATGGACAGCATCATTGTGGTAAAGGT
CGTAATGCCAGAGGAATCATTACCGCAAGGCATAGAGGGGGAGGTCATAA
GCGTCTATACCGTAAAATCGATTTTCGACGGAATGAAAAAGAC------A
TATATGGTAGAATCGTAACCATAGAATACGACCCTAATCGAAATGCATAC
ATTTGTCTCATACACTATGGGGATGGTGAGAAGAGATATATTTTACATCC
CAGAGGGGCTATAATTGGAGATACCATTGTTTCTGGTACAGAAGTTCCTA
TAAAAATGGGAAATGCCCTACCTTTGAGTACCGATATGCCCTTAGGCACG
GCCATACATAACATAGAAATCACACTTGGAAAGGGCGGACAATTAGTTAG
AGCAGCGGGTGCTGTAGCGAAACTGATTGCAAAAGAGGGGAAATCAGCCA
CATTAAAATTACCTTCTGGGGAGGTCCGTTTGATATCCAAAAACTGCTCA
GCAACAGTCGGACAAGTGGGGAATGTTGGGGCGAACCAGAGAAGT-----
----TTGGGTAGAGCCGGATCCAAGCGTTGGCTAGGTAAGCGTCCTGTAG
TAAGAGGAGTAGTTATGAACCCTGTAGACCATCCCCATGGGGGTGGTGAA
GGGAGAGCCCCAATTGGTAGAAAAAAACCCACAACCCCTTGGGGTTATCC
TGCACTTGGAAGAAGAAGTAGAAAAAGGAATAAATATAGTCAAAATTTTA
TTGTTCGCCGCCGTAGTAAATAGATGATTCAACCCCAGACCTATTTAAAT
GTTGCAGATAATAGCGGGGCTCGAGAATTGATGTGTATTCGAATCCTAGG
AGCTAACAATCGTCGATATGCGCATATTGGTGACATTATTGTTGCTGTGA
TCAAAGAAGCAGTGCCTAATATGCCCCTAGAAAAATCAGAAGTAGTCAGA
GCTGTAATTGTTCGTACCCGTAAAGAACTTAAACGTGCCAATGGTATGAT
GATAAGATATGATGACAACGCTGCCGTTGTGATTGATCAAGAAGGAAACC
CAAAAGGGACTCGAATTTTTGGTGCACTCCCCCGGGAATTGAGACAATTC
AATTTTACTAAAATAGTTTCATTAGCTCCTGAGGTATTATAA--------
-------------------------------------------ATGAAGG
GAATGTCCTATCGAGGGAATCATATTTGTTTTGGTAAATATGCTCTTCAA
GCACTTGAACCTGCTTGGATTACATCTAGACAAATCGAAGCAGGGCGACG
AGCAATGACACGAAATGCACGCCGTGGTGGAAAAATTTGGGTCCGTATAT
TTCCAGACAAACCAGTTACAGTAAGACCCGCTGAAACACGTATGGGTTCG
GGGAAAGGATCCCCCGAGTATTGGGTAGCTGTTGTGAAACCCGGTAGAAT
ACTATACGAAATGGGGGGGGTAACCGAAACTATAGCTAGAAGAGCTTTCT
TAATAGCAGCATCCAAAATGCCTATACAAACTCAATTTATTATTTCGGGA
TAAATGACCAGGATTAAACGCGCATATATAGCTCGAAGACGTAGAACAAA
AATGCATTTATTTGCATCAAGTTTTCGAGGAGCTCATTCAAGACTTACTC
GAACTATTATTCAACAGAAAATAAGAGCTTTGGTTTCATCTCATAGGGAT
AGGGAAAAGCAAAAGAGAAATTTTCGTCGTTTGTGGATCACTCGTATAAA
CGCAGTAATTCGAGAAAGGGGAGTATTATATAGTTATAATAAATTACTAC
ATGATCTATACAAAAGTAAGTTGCTTCTTAATCGTAAAATACTGTCCCAA
ATAGCTATATCAAATAGGAATTGTCTTTATATGATTTCCAACGAAATAAA
AAAA------------------AACGGAAGTAGATTGTAAATGATCTTCA
ACTTTTTCCGGTTCCGAAAGAAACCACAACCACAAACACAAGAATTTACT
CCAGATCGTCCAAACCTTTTACTAAGGAAAAAAAAAACAGAAGTATATGC
TTCAGGTCGACATATATCTATATCTGTCGATAAAGCAAGAAGAGTAATTG
ATCAAATTCGCGGACGTTCATACGAGGAAACAGTTATGATACTAGAACTC
ATGTCCTATAGAGCATGTTATCCCGTGTTACAATTGGTTTGTGCCGCAGC
ATCGAATGCCCGGTCCGTTCTTGGTTCCGACAAAGTCAATTTAATAATTA
GTAAAGCTGAGGTTAACAAAGGTCGTACCGTCAAGAAATTAAAACCTCGA
GCCCGAGGGCGTAGTTATGCAATAAAAAGAACTTCATGTCATATAACTAT
TGTATTGAAAGATATCTCTTTAGATGAATATGAAGAT-------------
-----ATGTATCCTTTAAGATAA---------------------------
--------------------------------------------------
-------------------ATGGATGGACTAAAATATGCAGTATTTACAG
ACAAAAGTATTCGGTTATTGGGGAAAAATCAATATACTTCTAATGTCGAA
TCAGGATCAACTAGGACAGAACTAAAGCATTGGGTCGAACTCTTCTTTGG
TGTCAAGGTAATAGCTATCAATAGTCATCGACTTCCGGGAAAGGGTAGAA
GAATGGGACCTATTATGGGACATACAATGCATTACAAACGTATGATCATT
ACGCTTCAACCGGGTTATTCTATTCCACCTCTTAGAAATAAAAGAACTTA
AATGGCAGTTCCAAAAAAACGTACTTCTGCATCAAAAAAACGTGTTCGTA
AAAATTTTTGGAAAAGGGAGGGGTATTGGGCAGCGTTAAAAGCGTTTTCC
TTGGGTAAATCTCTTTCAACTGGGAATTCAAAAAGTTTTTTT---TGTAC
AACAAAGAAA---------------TAGATGGCTAAAAAAAAAGATGCCC
GAGTAACAGTAATTTTGGAATGTACCGGTTGTATCCGAAACGGTCCTAAG
AAGGTATCAGCGGGTATTTCCCGATATATTACTCAAAAGAACCGGCATAA
TACGCCCAATCGATTAGAATTAAGAAAATTCTGTCCCTATTGTTACAAAC
ATATGATTCATGGGGAAATAAAGAAATAGATGAAAATAAGAGCTTCCATT
CGTAAAATTTGTGACAAATGTCGACTAATACGTAGGCGTAGTCGCATTAT
AGTAATTTGTTCCAACTCGAGACATAAACAAAGACAAGGATAAATGGTTC
GGGAGAAAGTAACAGTATCTACTCGGACACTACAGTGGAAGTGTCTTGAA
TCAAGACCAGACAGTAAACGTCTTTATTATGGCCGCTTTATTCTGTCTCC
ACTTATGAAAGGACAAGCCGACACAATAGGCATTGCGTTGCGAAGAGCTT
TGCTTGGAGAAATAGAAGGAACATGTATTACACGTGTAAAATTTGAGAAC
GTTCCCCACGAGTATTCGACTATAACGGGTATTCAAGAATCTGTCCATGA
AATTTTACTGAATTTGAAAGAAATTGTATTGAGAAGTGAACTATATGGAA
CTTGTGAGGCGTCTATTTGTGTCAGGGGTCCGGGGTATGTAACTGCTCAA
GATATCATCTTACCAACGTATGTAGAAATCGTTGATAATAAACAACATAT
AGCTAGCTTGACAGAACCGATTAATTTTTGTATTGGATTAAAAATCGAAA
GAAATCGTGGTTATCTTAAAAAAATGCCACGGGTCTTTCAAGACGGAAGT
TATCCTATAGATGCTGTATTCACGCCGGTTCGAAATGTAAATCATAGTAT
TCATTCCTATGGGAATCAGAATGAAAAACAAGAGATACTCTTTATCGAAA
TATGGACAAACGGGAGTTTAACTCCGAAAGAAGCACTTCATGAAGCGTCG
AGAAATTTGATTGATTTGTTTCTTCGATTTTTACATAAGGAAGATGAAAT
GGGTCCTTTCGAGAACAATCAGCACACAATTCCTTTATCCCCTTTGCCCT
TG------GACGATAAATTGGATAAACTCGGAAAAAAAAAA---------
GAATCTATTTTTATTGATCAATCAGAATTCTCTCCTAGAGTATATAATTG
TCTCAAAAGGTCCAACATATATACATTATTGGACCTTTTGAATAACAGCC
AAGAAGATCTTATGAAAATTGAGCATTTTCGCCCAGAAGATGTAAAACAG
ATCTTAGGCATTCTCCAAAACCATTTCGCAGTTGATTTACCATATCAAAA
AAGAAGTTTT---TGAAAACTCGGGGCCGAAAATAAGGCAATGTCTACAA
TACCGGGACTTAATCAGATACAATTTGAGGGGTTTTATAGGTTCATCGAT
CAAGGTTTGACAGAAGAACTCTTTAAGTTTCCAAAAATTGAAGATACCGA
TCATGAAATTGAATTTCAATTATTTGTCGAAAGCTATCAATTGGTAGAAC
CATTGATAAAGGAAAAAAATGCTGTGTATGAATCACTCACATATTCTTCT
GAATTATATGTATCCGCGGGATTAATTTGGAAAACCAGTAGGGATATGCA
AGAACAAAGTATTTTGATTGGAAACATTCCTCTAATGAATTCCCTAGGAA
CTTTTCTAGTAAATGGAATATATAGAATTGTGATCAATCAAGTACTGCAA
AGCCCCGGTATTTATTACCGGTCAGAGTTGGACTATAACGGAATTGCGGT
CTATACCGGCACTATAATATCAGACTGGGGAGGAAGATCACAATTAGAGA
TTGATAGAAAAGCAAGGATATGGGCTCGAGTGAGTAGGAAACAAAAAATA
TCGATTCTAGTTCTATCATCAGCTATGGGTTTGAATCTAAGAGAAATTCT
AGACAATGTTTATTATCCTGAAATTTTTTTGTCTTTTTTGAATCATAAAG
AGAGAACAAAAATAGGATCAAAAGAAAATGCCATTTTGGAATTTTATCAA
CAATTTGCGTGCGTAGGCGGGGATCCAGTATTTTCTGAATTCTTATGTAA
GGAATTACAAAAGAAATTCTTTCAACAAAGATGTGAATTAGGAAGGGTTG
GTCGACGAAATATGAACCAAAGACTGAACCTTGATATATCCCAGAACAAC
ACTTTTTTGGTACCACGAGATATATTGGCCGCCACTGATCAATTGATTGG
ACTAAAATTTGGAATGGGGACACTTGACGATACGAATCATTTGAAAAATA
AGCGCATTCGTTCTGTAGCGGATCTTTTACAAGATCAATTCGGGTTGTCT
CTGGTTCGTTTAGAAAATGTGGTTCGAGGAACTATATGTGGAGCAATTCG
GCATAAATTAATACCAACTCCTCAGAATTTGGTAACGGCAACTCCATTAA
CAACCACTTATGAATCTTTTTTTGGTTTACATCCCTTATCTCAAGTTTTA
GATCGAACTAATCCATTGACACAAATAGTTCATGGTAGAAAATTGAGTTA
TTTAGGTCCTGGAGGACTAACAGGGCGAACTGCTAGTTTTCGAATACGAG
ATATTCATCCTAGTCACTACGGTCGTAGTTGTCCAATTGATACATCTGAA
GGAATTAATGTTGGACTTATTGGATCCTTAACAATTCATGCGAGGATGGA
TCTTTGGGGATCTCTAGAAAGTCCGTTTTATGAAATTTCGGAAAGATCGA
CGGGGTTAGGATTGCTTTATTTATCACCCGGTAGAGATGAATACTATACA
GTAGCATCAGGAAATTCTTTGTCATTGAATCAGGATATTCAGGAAGAACA
AGTTGTTCCGGCTCGATATCGTCAAGAATTTCTGACTATTGCATGGGAGC
GGGCCCATCTTCGAACTATTTTTCCCTTCCAATATTTTTCTATTGGAGCT
TCCCTCATTCCTTTTATTGAACATAATGATGCGAATAGGGCTTTAATGAG
TTCTAATATGCAACGCCAGGCAGTTCCTCTTTCTAGGTCGGAAAAATGCA
TTGTTGGAACTGGTTTAGAACGACAAACGGCTCTAGATTCCGGGGTTCTT
GCTATAGCTGAACGTGGAGGCAAGATCATTTATATAGAACCAGGCAAGAT
CCTTTTCTCCGGAAATGGAGATACTCTAAGCATCCCATTAGTTATGTATC
AACGTTCCAACAAAAATACTTGTATGCATCAAAAACCCCAGGTTTCGCGG
GGTAAATACATTAAAAAGGGACAAATTTTAGCAGATGGTGCTGCTACGGT
TGGTGGCGAGCTTGCTTTGGGGAAAAACGTATTAGTAGCGTATATGCCAT
GGGAAGGTTACAACTCTGAAGATGCAGTACTCATTAGTGAGCGGTTGGTA
TATGGGGATATTTATACTTCTTTTCACATACGGAAATATGAAATTCAGAC
TCATGTGACAAGCCAAGGTCCTGAACGGATCACTAACAAAATACCCCATT
TAGAAACCCACTTACTTCGCAATTTAGATAAAAATGGAATTGTGACGTTG
GGGTCTTGGGTAGAGGCGGGCGATATTTTAGTAGGTAAATTAACGCCCCA
AATGGTGAAAGAATCCTCGTATGCCCCCGAGGATAGATTGTTACGAGCTA
TACTTGGCATTCAGGTATCTACTTCAAAAGAAACTTGTTTAAAACTACCC
ATAGGTGGTAGGGGCTGGGTTATTGATGTGAGGTGGATCCAGAAAAGGGG
AAGTTCTAGTTATAATTCGGAAATTATTCGTGTATATATTTCACAGAAAC
GTGAAATCAAGGTAGGTGATAAAGTAGCTGGAAGACACGGAAATAAAGGG
ATCGTTTCGAAAATTTTGCCTAGACAAGATATGCCGTATCTGCAAGATGG
AAGACCTGTTGATATGGTCTTCAACCCATTAGGAGTCCCTTCGCGAATGA
ATGTAGGACAGATATTTGAATGTTCGCTTGGGTTAGCAGGGTGTTTGCTC
GACAGACATTATCGAATAGCGCCTTTTGATGAGAGATATGAACAAGAAGC
TTCCAGAAAACTCGTTTTTTCTGAATTATATGAAGCCAGTAAACAAACTG
CGAATCCATGGGTATTTGAACCCGAGTATCCAGGAAAAAGCCGAATATTT
GATGGAAGGACAGGGAATCCTTTCGAACAACCCGTTATAATAGGAAAGCC
TTATATCTTGAAATTAATTCATCAAGTTGATGATAAAATCCACGGACGTT
CTAGTGGACATTATGCGCTTGTTACGCAACAACCCCTTAGAGGAAGGGCA
AAACAGGGGGGACAGCGAGTGGGAGAAATGGAGGTTTGGGCTCTAGAAGG
ATTTGGTGTTGCTCATATTTTACAAGAGATGCTTACTTATAAATCTGATC
ATATTAGAGCACGCCAAGAAGTACTTGGTAGTACGATCATTGGAGGAACA
ATACCTAATCCAGAGGATACTCCAGAATCGTTTCGATTGCTTGTTCGAGA
ACTACGATCTTTAGCTCTGGAACTGAATCATTTCCTTGTATCTGAGAAAA
ATTTCCAGATTAATAGGAAGAAAGTTTAAATGATCGACCAGTATAAACAT
CAACAGCTACGAATTGGATTAGTTTCTCCTCAACAAATAAGCGCTTGGGC
TACTAAAATTCTACCTAATGGAGAGATAATTGGAGAGGTGACAAAACCCT
ATACGTTTCATTACAAAACCAATAAACCGGAAAAAGATGGGTTGTTTTGT
GAACGCATTTTTGGACCTATTAAAAGTGGAATTTGTGCTTGTGGAAATTA
TCGAGTAATCGGAGATGAAAAAGACGACCCTAATTTTTGTGAACAATGCG
GAGTCCAATTTGTTGATTCGCGCATACGAAGATATCAAATGGGCTACATC
AAACTTGCATGCCCAGTAACTCATGTGTGGTATTTAAAATGTCTTCCCAG
TTATATTGCGAATCTTTTAGATAAATCTCTTAAAGAACTAGAGGGTCTAG
TATACTGCGATGTGTATCCCAATTTTTCTTTTGCTAGGCCCATAACGAAA
AAACCTACTTTTTTGCGATTACGTGGTTTATTCGAATCTGAAATCCAATC
TTGGAAATACAGTATCCCACTTTTTTTTACTAACCAAGGCTTCGAGACAT
TTCGCAATCGAGAAATCTCTACTGGTGCGAGTGCTATTCGAGAACAATTA
TCCGATCTAGATTTACACATTATTCTAGATAATTCATTGGTAGAATGGAA
AGAATTAGGAGACGAGGGACCCCCAGGGAATGAATGGGACGACCGAAGGG
TTGGACGAAGAAAGGATTTTTTGGTTCGACGCATGGAATTGGCTAAGCAT
TTTCTCCGAACAAATATAGAACCAGAATGGATGGTTTTATGTTTATTACC
AGTTCTTCCTCCTGAATTAAGACCCATCATTCAAATAGATGGTGGTAAAT
TAATGAGCTCGGATATTAATGAACTCTATAGAAGAGTTATCTATCGGAAC
AATACTCTTGCCGATCTATTAACAACAAGTAGATCTACGCCAGGAGAATT
AGTCATGTGTCAGGAAAAATTAGTACAAGAAGCCGTGGATACACTTCTTG
ATAATGGAATCCGCGGGCAACCGATGAGGGATGGGCATAATAAAGTTTAC
AAGTCATTTGCAGATGTAATTGAAGGCAAAGAAGGAAGATTTCGTGAGAC
TCTGCTCGGCAAACGGGTCGATTACTCGGGGCGCTCCGTCATTGTTGTAG
GTCCTTCACTTTCCTTACATCGATGTGGATTGCCACGCGAAATAGCAATA
GAGCTTTTCCAGACCTTTGTAATTCGTGGCCTAATTAGACAACATCTTGC
TTCGAATATAGGAGTTGCAAAGAATAAAATTCAGGAAAAAGAACCCATAG
TATGGGAAATACTTCAGGAAGTTATGCAGGGACATCCTGTATTGCTGAAT
AGAGCACCCACTCTGCATAAATTAGGCATACAAGCATTCCAGCCCGTTTT
AGTGGAGGGTCGCGCTATTTGTTTACATCCATTAGTTTGTAAGGGATTCA
ATGCAGATTTTGATGGGGATCAAATGGCTGTTCATGTACCTTTATCTTTG
GAGGCTCAAACCGAGGCCCGTTTACTTATGTTTTCTCATATGAATCTTTT
GTCTCCCGCTATTGGAGATCCTATTTCCGTACCAACTCAAGATATGCTTA
TTGGACTCTATGTATTAACGAGCGGGAACCGTCGCGGTATTTGTGTAAAT
AGGTATAATCCATGGAATTGGAGAAACTCTAAAAATAAAAGAAGTGACAA
TAACAATAATAACTATAAGGATTCGAAA------------GAACCTTTTT
TTTCTAATTCCTATGATGCAATTCGAACTTATCGGCAGAAAGGAATACTT
TTAGATAGGCCTTTGTGGCTCCGATGGCGTCTAGATCAACGCGTTATTGC
GTTAAGAGAAACTCCTATCGAAGTTCACTATCAATCTTTAGGTACTTATT
ATGAGATTTATGGACACTATTTAATAGTAAGAAGGATAAACAAAGAAATT
CTTTTTCTATACATTCGAACCACTGTTGGTCATATTTCTCTTTATCGAGA
AGTCGAAGAAGCCATGCGGGGGTTTTCTCAGGCTTGTTCATATGGTACCT
AAATGGCAGAACAGGACAGTCTGGTATTTCACAATAAAGTGATAGACGGA
ACTGCCATGAAACGACTTATTAGTAGATTAATAGATCACTTCGGAATGGC
ATATACATCCCACATCCTGGATCAAGTAAAGACTCTGGGTTTTGAACAAG
CTACTGCTACATCCATTTCATTAGGAATTGATGATCTTTTAACAATACCC
TCGAAGAGATGGCTAGTTCAAGATGCCGAAGAACAAAGTTTTATTTTGGA
AAAACACCATCATTATGGGAATGTACACGCGGTCGAAAAATTACGCCAAT
CTATTGAAATATGGTATGCCACAAGTGAATATTTGCGACAAGAAATGAAT
CCTAATTTTAGGATGACTGATCCCCTTAATCCAGTTTATATGATGTCTTT
TTCGGGAGCCAGAGGAAATGCATCGCAAGTACATCAATTAGTAGGTATGA
GAGGATTAATGTCGGACCCTCAAGGACAAATGATTGATTTACCCATTCAA
AGTAATTTACGCGAAGGACTTTCTTTAACAGAATATATCATTTCGTGCTA
CGGAGCTCGTAAAGGGGTTGTGGATACTGCCGTACGAACATCAGATGCTG
GATATCTTACGCGTCGACTTGTTGAAGTAGTTCAACACATTGTTGTACGC
CGAAGCGATTGTGGTACCGTCCGTGCTATTTCTATGAGTCCTCCGAATGG
AATGATACCAGAAAGAATTTTTATCCAAACATTAATGGGTCGTGTATTAG
CCCATGATGTATATATTGGAACCCGGTGTATTGCCACCCGAAATCAAGAC
ATTGGAATTGGACTTATAAAAAAATTCATAACCCTTCAAGTACAACCGAT
AGCTATTCGAACTCCTTTTACTTGTAGGAGTGCATCTTGGATCTGTCGAC
TATGCTATGGACGGAGTCCTACTCATGGCGACTTGGTTGAATTGGGGGAA
GCTGTAGGTATTATTGCAGGCCAATCGATTGGAGAACCGGGGACTCAATT
AACATTAAGAACTTTTCATACTGGCGGAGTATTCACGGGTGGTACTGCAG
AACATGTGCGGGCCCCGTCTAATGGAAAAATAAAATTCAATACGGATTTC
GTTCATCCGACACGTACACGCCATGGGCATCCCGCATTTCTATGTTCTCT
AAACGTGTTAGTCACTATTGAGAATGAAGATATTCGACACGATGTAAATA
TTCCACCTCAAAGTTTTCTTTTAGTTCAAAATGATCAATATGTCCAATCA
GAACAAGTGATTGCTGAGATTCGTGCGCGAACATCCACTTTGAATTTTAA
AGAGAAAGTTCGAAAACATATTTATTCTGACTCAGACGGAGAAATGCACT
GGAGCATTGATGTGTATCATGCACCCGAATTTGCATACGGGAATGTTCAT
CTATTACCAAAACCAAGCCATTTATGGATATTATTAGGGGGACCTTGCAG
ATCCAGTTTAGTCTCACTTTCACTACACAAGGATCAAGATCAAATGAGTG
CACATTCTTGGTCTATCACGAGAAGATCC------ACTTCTAACCTCTCA
GGAACAAATGAGCGTTCGAGACAAAAATTCTTTACTTTTCATTGTTCGGG
TAAAGTTCAAAAAGACGATAGGATTTCTGATTATTCAGACCCTGGCGGAA
TTATCTGTACTGGTCATTGTAATCTCAACGATCCACCCATTCTCTACCGG
AATTATGCTTTATTCTCAAAGAAGCGAAGAAATAGATTCATCATTCCACT
CCAATCGATTCAAGAACGCGAGAACACACTAAAGGCTCCTTCAGGCATCG
CGATTGAAATCCCTATCAACGGGATTTTCCGCAGAAATAGCATTCTTGCT
TATTTCAACGATCCTCGATACAGAAGAAAGAGTTCGGGAATTACTAAATA
TGGGACTCTCGAAATGCATTCAATCGCCAAAAAAGAAGATTTAATTGAAT
ATCGAGGAGGCAAGGAATTTCGG------TCAAAAAACCAAATGCAAGTA
GATCCGCTTTTTTTCATCCCCGAGGAAGTGCATATCTTACCCGGATCTTC
TTCCATAATGGTACGTAACAATAGTATTATTGGCGTAGATACACAAATTA
CTTTAAATATAAGAAGCCGAGTAGGTGGTTTGGTCCGAGTGGAGAGAAAA
AAAAAGAGAATTGAACTTCAAATACTTGCCGGAGATATCCATTTTCCTGG
CGATATGGATAAGATATCCCGACATGGCGGCGTTTTGATAACACCAGGGA
CACGAAAACAAAATTCCAAGGAATCCAAAAAATGGAAAAATTGGATCTAT
GTTCAACGGATCACACCTAGTAAG------AAAAAGTTTTTTATTTTGGT
TCGACCTGTTGTCACATATGAAATAAAGGATGGTATAACTTTAGCAACGC
TTTTCCCTCCCGATTTATTGCAGGAAAGGGATAATGGGAAACTGCGAGTT
GTCAATTATATCCTTTATGGAAAT------GGTAAACCAATTCGAGCAAT
TTCGCATACAACTATTCAATTAGTTCGAACTTGTGTAGTATTGAATTGGG
AGCAAGGC------AAAAAAAGTTCTTCGAGTCAAGAAGCTCGTGCTTAC
TTTGTTCAA------CTAAGGTCAACAGGGTTGATCCGACATTTTCTAAA
AATCCACTTAGCAAAATCCACTATTTCATATATCGGAAAAAGAAAAGATT
CGTCGGCCTCAGGACTGCTCTCTGCTAATGGATCGGATTGCACCAATATC
AATCCATTTTCTGCCTTTTATTCCAAGGCAAGAAGTCAACAATCTCTTAA
TCAAAATCAA------CGAACTATTCATACACTATTGAATAGAAATATGG
GATTCCAATCGTTGATAATTCTGTCATCATCCAATTGTTTTCGGATGGAT
CCATTCAGCGATGTAAAATATCCCAATTTGATAAAA------GAATCAAT
TCAAATTCCAAAAGATCTTTTAATTCCAATTAAAAACTCGACGGGTCCTT
TAGGAACAGTCTTTCTAGTTACGAATGTTTATGCATTTTACCATTTAATA
ACTCATAATCAGGAAACCAATTTGCAACTTGACAACTTAAAACAGACTTT
TCAAATAATTAAATTTAAATATTAT------TTAATGGATGAAAACCAGC
AAATTTATAACCCAGATCTCGAAAGTAACATTATTTTGAAATTGAATTGG
TACTTGTCTCATTCCAATTATTGTCAAGAAAGATCTATAATAATGAGTCT
TGGGCAGTTTATTTGTGAAAATATCTGTATCGCACCAAACGCACCACGCC
TCAAATCGGGTCAAATTATACTCATTGAAGTTGACTCTGTAGTAATACGA
TTAGCTAAACCCTATTTGGCCACTCCGGGAGCAACAGTTCATGGCCATTA
TGGGGAAATCCTGTATGAAGGAGATACTTTAATTACCTTTATATATGAAA
AGTCGAGATCTGGTGATATAACCCAGGGACTTCCAAAAGTAGAACAGGTG
TTAGAAGTCCGTTCGATTGATTCAATATCGATGAATTTAGAAAAGAGGGT
TGAGGGTTGGAACGAATGTATAACAAGAATTCTTGGAATTCCATGGGCAT
TCTTAATTGGTGCTGAGCTAACTATAGTGCAAAGTCGTATCTCTTTGGTT
AATAAGATTCAAAAGGTTTATCGATCCCAGGGGGTGCAGATTCATAATAA
GCATATAGAAATTATTGTACGTCAAATAACATCAAAGGTGTTGGTTTTGG
AAGATGGAATGTCTAATGTTTTTTTACCCGGAGAACTAATCGGGGTGTTG
CGAGCAGAACGAATGGGACGCGCGTTGGAAGAAGCGGTTTGTTACCGAGC
ACTCTTATTGGGAATAACTCGAGCATCTCTGAATACTCAAAGTTTTATAT
CTGAAGCTAGTTTTCAAGAAACGGCTAGAGTTTTAGCAAAAGCAGCTCTA
CGAGGTCGAATCGACTGGTTGAAAGGCCTGAAAGAGAACGTTGTTTTGGG
GGGTATGATACCGGTTGGTACCGGATTGAAAGGATTAGGACACCCTTCAA
ATTCAAAAAGTGGACCTTTTGTAAAAAAAAATATGACAAGAAGATATTCG
AACACGGACTTAGAAGAAATGCTAGAGGCAGGAGTTCATTTTGGCCATGG
TACTAGTAAATGGAATCCTAAAATGGCACCTTATATCTCTGCAAAGCGTA
ACGGTATTCATATTACAAATCTTACTAAAACTGCTCGTTTTTTATCCGAA
GCATGCGATTTGGTTTTTGATGCAGCAAGGAAGGGAAAACAATTCCTAAT
TGTTGGGACC---AAAAATAAAGCAGCTGATTCAGTAGCACGGGCTGCAG
TAAGGGCCCGGTGTCATTGTGTTAACAAAAAATGGCTTGGCGGAATGTTA
ACGAATTGGTCGACTACAGAAACGAGACTTCAGAAGTTCAGGGACTTGAG
AATGGAACAAAAAACGGGAAGACTCAACCGTCTTCCAAAA---AGAGATG
CGGCTATGGTGAAAAGACAATTATCTCGCTTGCAAACATATCTGGGCGGG
ATTAAATATATGACAGGGTTGCCCGATATTGTAATCATCGTTGATCAGCA
TGAAGAATATACGGCCCTGCGGGAGTGTATCACTCTGGGAATTCCAACAA
TTTCTTTAATCGATACAAATTGTGATCCTGATCTTGCAGATATTTCTATT
CCAGCGAATGATGATGCTATATCTTCAATCCGCTTAATTCTTAACAAATT
AGTATTTGCAATTTGTGAGGGCCGTTCTAGCTATCTAAGAAATCCTCAAT
AAATGGGACAAAAAATAAATCCACTTGGTTTCCGGCTTGGTACAAGTCAA
AGTCATCATTCCCTTTGGTTTGCACAACCAAAAAATTATTCTGAGGGTTT
ACAAGAAGATCAAAAAATAAGAGATTTTATAAAAAATTATATACAAAAGA
AAATGAGAATATCCTCCGGCGCCGAGGGAATTACCCGTATAGAGATTCAA
AAAAGAATCGATTTGATCCAGATAATAATCTTTATGGGATTTCCAAAGTT
CTTAATCGAAAGTCGTCCGCGAGGAATCGAAGAATTACAGATAAATCTAC
AAAAGGAATTTCATTATGTGAACCGAAAACTTAACATTGCTATTACAAAA
ATAGCAAAACCTTATGGAAACCCTACTATTCTTGCAGAATTTATAGCCGG
ACAATTAAAGAGTAGGGTTTCATTTCGAAAAGCGATTAAAAAGGCTATTG
AATTAACTGAACAAGCAGAGACAAAAGGAATTCAAATACAAATAGCAGGC
CGTATCGACGGCAAAGAAATTGCGCGTGTCGAATGGATTAGAGAAGGTAG
GGTTCCTCTGCAAACCATTCGAGCTAAGATTGATTATTGTTCTTATACAG
TTCGAACTATTTATGGAGTATTAGGCATAAAAATTTGGATTTTTTTTGAA
------------TAAATGTCGCGTTACCGAGGTCCTCGTTTCAAAAAAAT
ACGTCGTTTGGGGGCTTTACCAGGATTAACTAAAAAAAGGCCTAAAGCCG
TAAGTGATCTTAGAAACCAATCACGCTCCGGTAAGAAATCTCAATATCGT
ATTCGTCTAGAAGAAAAACAAAAATTGCGTTTTCATTATGGTGTTACAGA
ACGACAATTAATTAAATATGTTCGTATCGCCAGAAAAGCCAAGGGATCAA
CGGGTCAAGTTTTACTGCAATTACTTGAAATGCGTTTGGACAACATACTT
TTTCGACTGGGCATGGCTTCGACTATTCCCGCAGCCCGCCAATTAGTTAA
CCATAGACATATTTTAGTAAATGGGCGGATAGTAGATATACCAAGTTATC
GTTGCAAACCCCAAGATATCATTACGGCGAAAGATGAACAAAAATCCAGA
ACTCTGATTCAAAATTCTCTCAACTCTTCCTCTCATGAAGAAGTACCAAG
CCATTTGACCCTGCGTCCAGTCGAATCTAAAGGATTAGTCAACCAAATAA
TAGATAGTAAA------TGGGTCGGTTTGAAACTAAATGAATTGTTAGTC
GTAGAATATTATTCTCGTCAGACTTAAATGTCACGTCGAGGTACTGCAGA
AGAAAAAACAGCAAAATCCGATCCAATTTATCGTAATCGATTAGTTAACA
TGTTGGTTAACCGTATTCTGAAACACGGAAAAAAATCATTGGCTTATCAA
ATTCTCTATCGAGCCATGAAAAAAATTCAACAAAAGACAGAAACAAATCC
ATTATCTGTTTTACGTCAAGCAATACGTGGAGTAACTCCCGATATAGCAG
TAAAAGCAAGACGTGTAGGTGGATCGACTCATCAAGTTCCCATTGAAATA
GGATCCACACAAGGAAAAGCACTTGCCGTTCGTTGGTTATTAGCGGCATC
CCGAAAACGTCCGGGTCGAAATATGGCTTTCAAATTAAGTTCCGAATTAG
TGGATGCTGCCAAAGGGAGTGGCGATGCCATACGCAAAAAGGAAGAGACT
CATAAAATGGCAGAGGCAAATAGAGCTTTTGCACATTTTCGTTAAATGGG
TAGAGACACTATTGCCGAGATAATAACCTCGATAAGAAATGCTGATATGG
ATAAAAAAAGAGTTGTTCGCATAGAATCTACTAATATTGCTGAAAATATT
GTTCAAATACTTTTCCAAGAGGGGTTTATCGAAAACGTCAGAAAACATCG
AGAAAAAGAAAAAAATTTTTTGGTTTTAACACTGCACCATAGAAGGAATA
GGAAAAGACTTTATCGAAATTTTTTAAATTTAAAACGGATCAGTCGAACC
GGCCTACGAATCTACTCGAACTCTCAACGAATCCCTAGAATTTTGGGTGG
TATGGGTATTGTAATTCTTTCTACTTCTCGAGGTATAATGACAGACCGGG
AGGCTCGACGAGAAGGAATTGGGGGAGAAATATTGTGTTATATATGGTAA
ATGGCAAAAGCTATACCGAGAACAGGTTCGCGTAGGAATGTACGTATTGG
TTTACGTAAGAGTACACGTAGAATA---TCAAAAGGGGTTATTCATGTTC
AAGCAAGTTTCAATAATACCATTGTCGCGGTTACAGATGTACGGGGTCGG
GTGATTTCCTGGTCCTCGGCCGGTACTTGTGGATTCACAGGTACGAGAAG
GGGGACACCCTTTGCCGCCCAAACAGCTGCAGCAGTAGCTATTCGTACAG
GAATGGATCAGGGTATGCAACGAGCAGAAGTCATGATAAAAGGTCCCGGT
CTGGGAAGGGACGCAGCATTACGAGCTATTCGTAGAAGTGGTATACTCTT
AACTTTTGTACGAGATGTAACCCCTATGCCACATAATGGCTGTAGACCGC
CGAAAAAAAGACGTGTCTAGATGGCAAGGAAAAGTTTGATTCAGAGGGAG
AAGAAGAAGCAAAAATTGGAACAGAAATATCATTTGATTCGTCGATCTTC
AAAAAAAGAAATAAGTCAAGTTCCATCATTGAGTGACAAATGGGAAATTT
ATGGAAAGTTACAATCCCCACCACGGAATAGTGCACCTACACGTCTCCAT
CGACGTTGTTGTTTGACCGGAAGACCCAGAGCTAATTATCGAGACTTTGG
ACTATCCGGACACATACTTCGTGAAATGGTCCAGGCGTGTTTGTTGCCAG
GAGCCACAAGATCGAGTTGGTAAATGCCAACTATTAAACAACTTATTAGA
AATACAAGACAGCCAATTCGAAATGTCACAAAATCCCCCGCTCTTAGGGG
ATGTCCTCAGCGTCGAGGAACATGTACTAGGGTGTATACTATCACCCCCA
AAAAACCAAACTCTGCCTTACGTAAAGTTGCCAGAGTACGATTAACCTCT
GGATTTGAAATCACTGCTTATATACCCGGTATTGGCCATAATTCACAAGA
ACATTCTTCAGTCTTAGTAAGAGGGGGAAGGGTTAAGGATTTACCCGGTG
TAAGATATCACATTGTTCGAGGAACCCTAGATGCTGTCGGAGTAAAGGAT
CGTCAACAAGGGCGTTCTAAATATGGGGTAAAAAAGCCAAAATAAATGGT
AAAACCATCATTAATTTCGGTTATTTCTCAAAAAGAAAACAAAGGTAATA
GGGGGTCCGTTGAATTTCAAGTAGTCAACTTCACTAACAAAATAAGAAGA
CTTACTTCACATTTGGAATTGCACAAAAAAGACTCGTCATCTCAGAGAGG
ATTGCGCAAAATTTTGGGAAAACGTAAACGCCTGCTGAACTATTTGTCAA
AAAAAAATATA------GAACGCTATAAAGAATTAATTCGTGGGTTAGAT
AGTCGAGAAAAAAAAACGCGTTAAATGTTAAAACTCCGTTTAAAACGATG
TGGTAGAAAGCAACGTGCCGTTTATCGAATTGTTGCAATTGATGTTCGAT
CTCGAAGAGAAGGAAGAGATCTTCGAAAAGTGGGCTTTTATTATCCAATG
AAGAATCAAATTTATTTAAATGTTCCTCTTATTTTATATTTCCTCGAAAA
AGGTGCTCAACCCACAGGAACTGTTCAGAATCTTTTAACCAAAGCAGAAG
TTTTTAAGGAACTTACGTCGAATCAAATGCAATTTAACTAAATGGATAAA
CCCAAACGACTTTTTCTTAAATCCAAGCGATCTTTTCGTAGGCGTTTGCC
CCCGATTCAATCGGGGGATCGAATTGATTATAGAAACATGAGTTTAATTA
GTCGATTTATTAGTGAACAAGGAAAAATATTATCTAGACGGGTTAATAGA
TTGACCTTGAAACAACAACGATTAATTACTATTGCTATAAAACAAGCTCG
TATTTTATCTTTGTTACCCTTTCTCAATGTGATACGTTCACTAAAAAAAA
ATCCTTTTGTAGCGAATCATCTAGTAAAAAAAATAGATAAGCTTAATAAA
AAAACAGAAAAAGAAATAATAGTAACTTTTTCCCGGGCTTCAACCATTAC
ACCCACAATGATTGGGCATACAATAGCCATTCATAATGGAAAAGAACATT
TGCCTATTTATATTACAGATCGTATGGTAGGTCACAAATTGGGGGAATTT
TCACCTACTTTTAATTTTCGAGGGCATGCAAAAAACGATAATAAATCCCG
TCGTTAAATGCTTTTTCAATCTTTTCTACTAGGTAATCTAGTATCCTTAT
GCATGAAGATAATCCATTCGGTCGTTGTGGTCGGACTCTATTATGGATTT
CTGACCACATTCTCCATAGGGCCCTCTTATCTCTTCCTTCTCCGAGCTCA
GGTTATGGAAGAAGGAACTGAGAAGAAGGTATCAGCAACAACCGGTTTTA
TTACGGGACAGTTCATGATCTTCATATCGATCTATTATGCGCCTCTGCAT
CTAGCATTGGGTAGACCTCATACAATAACTATGCTAGCTCTACCATATCT
TTTGTTTCAATTCTTCTGGAAGAACCACAAACACTTTTTTGATTCTGGAT
CTACTACCAGAAATTCAATGCGTAATTTCAGCATTCAATGTGTATTCCTG
AATAATCTCATTTTTCAATTATTCAACCATTTCATTTTACCAAGTTCAAT
GTTAGCCAGATTAGTCAAGATTTATATGTTTCGATGCAACAACAAGATGT
TATTTGTAACAAGTAGTTTTGTTGGTTGGTTAATTGGTCACATTTTATTC
ATGAAATGGCTTGGGTTGGTATTAATCTGGATACGGCAAAATAATTCTAT
TAGATCGAATAAGTACATTCGATCTAATAAGTACCTTGTATTAGAATTGA
GAAATTCTATGGCTCGGGTCTTTAGTATTCTCTTATTTATTACCTGTATC
TACTATTTAGGCAGAATGCCGTCCCCCATTTTTACTAAGAAACTGAAAGA
AACCCAAAAAGTGGAAGAAAGG------GTGGAAAAAGAAAAAACTTATG
AAAAAATAAAGGAAACCAAACAAAAAAAAATAAAGGAAACCAAACAAAAA
AAAGATAAAAGGGTTACAAAATATAAGAAAAGATAA--------------
--------------------------------------------------
--------------------------------------------------
--------------------------------------------------
--------------------------------------------------
--------------------------------------------------
--------------------------------------------------
--------------------------------------------------
--------------------------------------------------
--------------------------------------------------
--------------------------------------------------
--------------------------------------------------
--------------------------------------------------
--------------------------------------------------
--------------------------------------------------
--------------------------------------------------
----------------------------------------ATGAGAGGAT
ATCCCTTCAAATCCTGGATTTGCGAATTGAGAGAG------------ATC
AAGAATTCTCACTATTTCTTAGATTCAGGGACCGAATTCAATTCAGTGGG
GTCTTTCATTCACATTTTTTTCCACCAAGAACGTTTTCTAAAACTCTTTG
ATCTCCGAATTTTGAGTATCCTACTTTCACGCAATTCACAGGGTTCAACA
AGCAATCGATATTTCACGATCAAGGGTGTAATACTCTTTGTAGTAGCGGT
CCTTATATATCGTATTAACAATCGAAATATGGGCGAAAGAAAAAATATCT
ATTTGAGGGGGCTTCTTCCTATACCTCTTAATTCCATTGGACCCAGAAAT
GATACATTGGAAGAATTGGTTGGGTCTTCCAATATCAATAGGTTGGTTGT
TTCGCTCCTGTATCTTCCAAAAGGGAAAAAGATCTCTGAGAGTTGTTTCC
TGAATCCGAAAGAGAGTACTTGGGCTCTCCCAATAACTAAA------AAG
TGTAGCATGCCTGAATCTAACTGGGGTTCGCGGTGGTGGAGGAACTGGAT
CGGAAAAAAGAGTGATTCTAGTTGTAAGATATCTAATGAAACCGCCGCTG
GAATTGAGATCTTATTCAAAGAGAAAGATCTCAAATATCTGGAGTTTCTT
TTTGTATATTATATGGATGATCCGATCCGCAAGGACCCTGATTGGGAATT
GTTTGATCGTCTTTCTCTGAGGAAGAGTCGAAATAGAATCAACTTGAATT
CGGGACCGCTATTCGAAATCTTAGTGAAACACTGGATTTCTTATCTGATG
TCTGCTTTTCGTGAAAAAATACCAATTGAAGTGGAGGGTTTCTTCAAACA
ACAAAGGGCTGGGTCAACTATTCAATCAAATGATATTGAGCATGTTTCCC
ATCTCTTCTCGAGAAACAGGTGGGCTATTTCTTTGCAAAATTGTGCTCAA
TTTCATATGTGGCAATTTCGCCAAGACCTCTTCGTTAGTTGGGGGAAGAA
TCCGCACGAATCGGATTTTTTGAGGAACGTATCGAGAGAGAATTTTTTTT
GGTTAGAC------AGTGTGTGGTTGGTAAACAAGGATCGGTTTTTTAGA
AAGAGAAAGGTACGTAATGTATCGTCAAATATTCAATATGATTCCACAAG
GTCCAGTTTCGTTCAAGTAACGGATTCTAGCCAACGGAAAGGATCTTCTG
ATCAATCCAGAGACCGTTTGGATTCCATTAGTAATGAGGATTCTGAATAT
CAC------ATAAATCAAAGAGAGATTCAACCACTAAAAGAAAGATCGAT
TCTTTGGGATCCTTCCTTTCTTCAAACGGAAGGAACAGAGATAGAATCGG
ACCGATTCCCGAAATGCCTTTCTGGATATTCCTCAATGTCCCGGCTATTC
ACGGAACGTGAGAAGCAGATGATTAATCATCTGCTTCCGGAAGAAATCGA
AGAATTTCTTGGGAATCCTACAAGATCGGTTCGTTCTTTTTTCTATGAT-
--AGA---TGGTCAGAACTTCATCTGGGTTCGAATCTTACTGAGAGGTCC
ACTAGAGATCAGAAATTATTGAAGAAA------GATCTTTCTTTTGTCCC
TTCCAGGCGATCGGAAAATAAAGAACTGGTTACTATATTCAAGATAATTA
CGTATTTACAAAATACTGTCTCAATTCATCCTATTTCATCAGATCCGGGG
TGTGATAGGGTTCTGAAGGATGAACCGGATATGGACAGTTCCCATAAGAT
TTCATTCTTGAACAAAAATCCATTTTTGGATTTATTTCATCTATTCCCTG
ACCGGAACAGGGGAGGATACACGTTACACCACGATTTTGAATCCGAAGAG
ATATTTCAAGAAATGGCAGATCTATTCACTCTATCACTAACCGAGCCGGA
TCTGGTGTATCATAAGGGATTTGCCTCTTCCATTAATTCCTACGGATTGG
ATCAAAAACAATTCTTGAACGAGGCCGGGGTCGATGTAATTGAGAAAAAG
AACTCTTTATTGGTTCTACCTCCTTTTTTTTCTGAAGAGGGTGAATCTTT
TTCTCGAAGGATCAGAAAAAAATGGGTCCAGATCTCCTGCGGGAATGATT
TGGAAGATCCAAAACCAAAAATAGTAGTATTTGCTAGCAACAAGATAATG
GAGGCAATCAATCAATATAGATTGATCCGAAATCGGATTCAAATCCAA--
----TATAGTACCTATGGGTACATAAGAAATCTATTGAATCGATTCTTTT
TAATGAATCGATCCGATCGCAACTTCGAATATGGAATTCAA------GGG
GATCAAATAGGAAAGGATACTCTGAATCATAGAACTATAATGAAATATAC
GATCAACCAACATTTATCGAATTTGAAAAAGAGTCAGAAGAAATGGTTCG
ATCCTCTTATCTTTATTTCTCGAACCGAGAGATCCATGAATCGGGATCCT
GATGCATATAGATACAAATGGTCCAATGGGAGCAAGAATTTCCAGGAACA
TTTGGAACATTTCGTTTCGGAGCAGAAGAGCCGTTTTCAAATAGTGTTTG
GTCGATTA---CGTATTAATCAATATTCGATTGATTGGTCTGAGGTTATC
GACAAAAAAGATTTGTCTAAGCCGCTT---CGTTTCTTTTTGTCCAAGTC
ACTTCTTTTTTTATCCAAGTTGCTTTTCTTTTTGTCTAACTCACTTCCTT
TTTTCTGTGTGAGTTTCGGGAATATCCCCATT---------CATAGGTCC
GAGATCTACATCTATGAATTGAAAGGTCCGAATGATCAACTCTGCAATCA
GTTG---------TTAGAATCA---------ATAGGTCTTCAAATTGTTC
AT---------------------TTGAAAAAATGGAAACCCTTTTTATTG
GATGATCATGATACTTCCCGAAAATCTAAATTCTTGATCAATGGAGGAAC
ACCCTTTTTGTTCAATAAGATACCAAAGTGGATGATTGACTCATTCCATA
CTAGA------CGCAGGAAATCCTTTGATAACGCGGATTCCTATTTCTCA
ATGATATTCCACAATCAAGACAATTGGCTGAATCCCGTGAAACCATTTCA
TAGAAGTTCATTGATATCTTCTTTTTATAAAGCAAATCGACTTCGATTCT
TGAATAATCCACACCACTTCTGCTTCTATTGTAACACAAGATTCCCCTTT
TCTGTGGAAAAGGACCGTATCAAAAATTATGATTTTACGTATGGACAATT
CCTCAATATCTTGTTCATTCGCAACAAAATATTTTCTTTGTGTGTCGGTA
AAAAAAAACATGCTTTTGGGGGGAGAGATACTAGTTCATCAATCGAGTCA
CAGGTATCTAACATATTC------AACGATTTTACACAAAGTGTTGACGA
AACGTATAACTTGTACAAATCTTTCCATTTTCCAAGTCGATACGATCCAT
TCGTTCGTAGAACTATTTACTCGATCGCAGACATTTCTGGAACACCTCTA
ACAGAGGGACAAATAGTCAATTTTGAAAGAACTTATTGTCAACCTCTTTC
AGATATGAATCTAGCTGATTCAGAAGGGAAGAACTTGCATCCGTATCTCA
ATTTAAACATGGGTTTGATTCACCCTCCATGTTCTGAGAAATATTTACCA
TCCGAAAAGAGGAAAAAACGGAGTCTTTGTCTAAATAAATGCGTTGAGAA
AGGGCAGATGTATAGAACCTTTCAACGAGATAGTGCTTTTTCAACTCTCT
CAAAATGGAATCTATTCCAAACATATATGCCGTGGTTCCTTACTTCGACA
GGGTACAAATATCTAAAATTTATATTTTTAGATACTTTTTCAGACCTATT
GCCAATACTAAGTAGCAGTCAAAAATTTGTATCCATTTTTCATGATATTA
TGCACGGATCTGGTATATCATGTCGAATTCTTCCGAAAAAATGGTGTCTT
ACACAATGGAATCTGATAAGTGAGATTTCGAGTAAGTGTTTCCAGAATCT
TCTTCTGTCCGAAGAAATGATTCATCGAAATAATGAGTCACCGTTGATAT
CTACACATCTGAGATCGCCAAACGTTCGGGAGTTCCTCTATTCAATCCTT
TTCCTTCTTCTTGTTGCTGGATATTTCGTTCGTACACATCTTCTCTTTGT
TTCCCGGGCCTCTAGTGAGTTACAGACAGAGTTCGAAAGGGTCAAATCTT
TGATGATTCCATCATCTATGATGGAGTTGCGAAAACTTCTGGATAGGTAT
CCTCCATCTGCACCGAATTCTTTCTGGTTAAAGAATCTCTTTCTAGTTAC
TCTGGAACAATTAGGAAATTCTCTAAAAGAAATACGGGCTTCTGGCGGCA
ACGTGCTTGGTCCCGCTTATGGGGTCAAACCAATACGTTCTAAGAAGAAA
TATTTGAATATCAATCTCATCGATATCATCGATCTCATACCAAATCCCAT
CAATCGAATCACTTTTTCGAAAAATACGAGACATCTAAGTCATACAAGTA
AAGAGATCTATTCATTGATAAGAAAA------AACGTGAATGGGGATTGG
ATTGATGATAAAATCGAATCCTGGGTCGCGAGCAGCGATTCGATTGATGA
TGAAGAAAGAGAATTCTTGGTTCAGTTCTCCGCCTTAACGACAGAAAAAA
GGATTGATCAAATTCTATTGAGCCTGACTCATAGTGATGATTTATCAAAG
AATGACTCTGGTTATCAAATGATTGAACAACCGGGAGCATTTTACTTACG
ATACTTAGTTGACATTCATAAAAAGTCTCTATTGAATTATGAGTTCAATA
CACCCTGTTTAGCAGAAAGACGGGTATTTCTTGCTCATTATCAGACAATC
ACTTATTCACAAACTTCGTGTGGGACTAATACTTTGCATTTCCCATCTCA
TGGAAAACCCTTTTCGCTCCGCTTAGCCTTATCCCCCTCTAGGGGGATTT
TAGTGATAGGTTCTATAGGAACTGGACGATCTTATTTGGTCAAATACCTA
GCGACAAACTCCTATGTTCCTTTCATTACGGTATTTCTGAACAAGTTCCT
GGATAACAAGCCTAAACTT------CTTATTGATGATAGTGACGAT----
--------------------------------------------ATTGAT
GATAGTGACGATATTGAT---GAT---AGTGACGATATCGATCGTGACCT
TGCTAGGGAACTGGAACTGCTAGCTATGATGAATGCGCTAACT------A
TGAATATG---ATGCCG------GAAATAGACCGATTTTATATCACCCTT
CAATTCGAATTAGCAAAAGCAATGTCTCCTTGCATAATATGGATTCCAAA
CATTCATGATCTGGATGTAAATGAGTCGAATTACTTATCCCTCGGTCTAT
TAGTGAACCATCTCTCTAAAAGATGTTCCACTAGAAATATTCTTGTTATT
GCTTCGACTCATATTCCCCAAAAAGTGGATCCCGCTCTAATAGCTCCGAA
TAAATTAAATACGTGCATTAAGATACGAAGGCTTTTTATTCCACAACAAC
GAAAGCACTTTTTCACTCTTTCATCTACTAGGGGATTTCACTTGGAAAAG
AAAATGTTACATACTAACGGATTCGGGTCCATAAACATGGGTTCCAATGC
AAGAAATCTTGTAGCACTTACCAATGAGGCCCTATCGATTAGTATTACAC
AGAAGAAATCAATTCTAGACACTAATACAATTAGATCCGCTCTTCATAGA
CAAACCTGGGATTTGCGATCCCAGGTAAGATCGGTTCAGGATCATGGGAT
CCTTTTCTATCAGATAGGAAGGGCTGTAGCACAAAATGTCCTTCTAAGTA
ATTGCCCCATAGATCCTATATCTATCTATATGAAGAAGAAATCATGTAAC
GAAGGGGATTCTTATTTGTACAAATGGTACTTCGAACTTGGAACGAGCAT
GAAGAAATTAACGATACTTCTTTATCTTTTGAGTTGTTCTGCCGGATCGG
TCGCTCAAGATCTTTGGTCTCTGCCCGGACCCAATGAAAAAAATGGGATC
ACTTCTTATGGACTCGTTGAGAATGATTCGGATCTAGTTCATGGCCTATT
AGAAGTAGAAGGCGCTCTGGTGGGATCTTCACGGACAGAAAAAGATTGCA
GTCGGTTTGATAATGATCGAGTTACATTGCTTCTTCGGCCCGAACCGAGG
AATCCCTTATATATGATGCAAAATGGATCTTGTTCTATCTTTGATCAGAG
ATTTCTCTATGAAAAATATGAATCGGAGTTTGAAGAAGGGGAGGGG----
--------------------------GAAGGAGCGCTTGCCCCGCAACAG
ATAGAGGAGGATTTATTCAATCACATAGTTTGGGCTCCTAGAATATGGCG
CCCTTGGGGCTTTCGATACAATCAAATAGAAAGCCCCAATTCATTGGGAT
TTCCTTATTGGTCCAGGTCATTTCGGGGCAAGCGGATCATTTATTATGAA
GAGGATGAGCTTCAAGAGAATGATTCGGAGTTCTTGCAGAGTGGAACCAT
GCAGTACCAGACACGAGATAGATCTTCCAAAGAACAAGGTCCTTTTCAAA
TAAGCCAATTCATTTGGTACCCCGCAGATCCGCCCCTTTTCCTATTCAAA
GATCAGCCCCCTGACTCTGTGTTTTCACATCGAAAACTCTTTGCAAATGA
AGAGATGTCAAAGGTGCTTCTTACTTCCCAAACAGATCCTCCTACATCTA
TATCTAAACGCTGGTTTATCAAGAATACACAAGAAAAGCACTTCGAATTG
TTGATTAATCGTCAGAGATGGCTTAGAACCAATAGTTCATTATCTAATGG
ATCTTTCCGTTCTAATACTCTATCCGAGAGTTATCAGTATTTATCAACTA
TCTTCCTATCTAACAGAACGCTATTGGATCAAATGACAAAGACATTGTTA
AGAAAAAGATGGCTTTTCCCGGATGAAATCCAAATTGGATTCATGGAACA
GGAGAAAGATTTCCCATTCCTTAGCCGGAAAGATATGTAGATGCCTAGAT
CGCGGATAAATGGAAATTTTATTGATAAAACATTTTCAATTGTAGCCAAT
ATCTTATTGAAAATAATTCCGACAACTTCAGGAGAAAAGGAGGCATTTAC
CTATTACAGAGATGGTGTGATGTCGGCTCAATCCGAAGGAAATTATGCGG
AAGCTTTACAGAATTATTATGAAGCTATGCGACTAGAAATTGATCCCTAC
GATCGAAGTTATATACTCTATAATATAGGTCTTATTCATACAAGTAATGG
AGAACATACGAAAGCTTTGGAATATTATTTTCGAGCACTAGAACGAAATC
CATTCTTACCACAAGCTTTTAACAATATGGCCGTGATCTGTCATTACCGG
GGAGAACAGGCCATTCGACAGGGTGATTCTGAAATCGCGGAAGTTTGGTT
TGATCAAGCCGCTCAGTATTGGAAACAGGCTATAGCACTTACTCCTGGTA
ATTATATTGAAGCACACAATTGGTTGAGGATCACGAGACGTTTCGAATAA
ATGATTTGTCGATCAGAACATATATGGATAGAACTTATAACGGGGTCTCG
AAAATTAAGTAATTTTTGCTGGGCTCTTATCATTTTTTTAGGTTCATTAG
GATTCTTATTGGTTGGTATTTCCAGTTATCTTGGTAGAAATTTGATATCG
TTTGTTCCGTCTCAGCAGATCTTTTTTTTCCCACAAGGGATCATTATGTC
TTTCTACGGGATCGCGGGTCTCTTTATTAGTTCCTATTTGTGGTGCACAA
TCTACTGGAATGTAGGTAGTGGCTATGATCGATTCGATAGAAAGGAAGGG
CTAGTGTGTATTTTTCGTTGGGGATTTCCTGGAAAAAATCGTCGCATATT
CCTCCGATTCTTTATAAAAGATATTCAATCCGTTAGAATAGAAATGAAAG
AGGGTATTTATGCTCGTCGTGTCCTTTATATGGGCATCAAAGGCAGGGAG
GCTATTCCGCTGACCGGTACTGATGATAATTTGACTACCCGAGAAATTGA
ACAAAGGGCCGCGGAATTGGCCTATTTCTTGCGCGTACCAATTGAAGTCT
TTTAA---------------------------------------------
------ATATGTTTGCCGAAACACGGAAGAATTGAAATCTTAGATCAAAA
CACTATGTATGGATGGTATGAACTGCCCAAACAAGAATTCTTGAACAGCG
AACAACCAGTTCAGATATTCACGACCAAGAAGTACTGGATTCTCTTTCGG
ATAGGCCCTGAAAGGAGAAGGAAGGGTGGAACGCCAACAGGCGTATATTA
TGGAATTGACCCGGCCCAATAG

>P_ehlersiae
ATGACTATTCATCTATTGTATTCTTATGCAAATAGGGGGCAAGAAAACTC
TATGGAAAGATGGTGGTTTAATTCGGTGGTCTTTAAGAAGGAGTTAGAAC
ACAGGTATGGGCTAAAGAAATCACCGGACAATCTTGGTCCTATTGAAAAT
GCTAGTGAAAGTGAAGATAGAAATAGAAAAGGAAGGGCTAAAAACATTCA
TAGTTGGGGGGGT---CGTGACAATTCTAGTTACAGTAATGTCGATCATC
TCTTTGGTGTCAAAGATATTCATAACTTTCTTTCTGATGATACTTTTTTA
GTTAGGGATAGTAATGGAAACAGTTATTCTATTTATTTGGATCTTCAAAA
TCATAGTTTTGAGATTGACAACGATCATTCTTTTATGAGTGAACTAGAAA
GTTATTTTTGTAGTTTTCGCAATTCTAGTTATATGAATAATGGATCTACG
AGTGAAGATTCTTTATCCAATCGGTAC------ATGTCCGATACTCAATC
TAGTTGGAGTAATCACATTACTAGTTGCATCGACAGTTATCTTCAGTCTC
AAATCTCTATTGATACGTCCATTGTAAGTGATAGTATTAACAGTTACATT
TCTAGGTACGTTTTTGATAAACATAGAACTAGTAGTGAAGGCGGGAGGTC
CAGTATACGAACCCCCCCGAAGAGTAGTGATTTAACTCTAAGAGAAAGAT
CTAACGATCTCGATGCAACTCAAAAATACAGGCATTTATGGGTTCAATGC
GAAAATTGTTATGGATTAAATTATAAGAAATTTTTGAAATCAAAAAAGAA
TATTTGTGAACAATGTGGATATCATTTGAAAATGAGTAGTTCAGAAAGAA
TCGAAGTTTCGATTGACCCCGGTACTTGGTATCCTATGGATGAAGGCATG
GTCTCTCTGGATCCCATTGGATTTCATTCGGAGGAGGAGCCTTATAAAGA
TCGTATCGATTCTTATCAAAGAAAGACAGGATTAACTGAGGCTGTTCAAA
CAGGCATAGGTCAACTAAATGGTATTCCCATAGCAATTGGGATTATGGAT
TTTCAGTTTATGGGGGGTAGTATGGGATCCGTAGTCGGGGAAAAAATCAC
CCGTTTGATTGAGTACGCTACAAATCAATTTCTACCTCTTATTATAGTGT
GCGCTTCAGGGGGGGCGCGCATGCAAGAAGGAAGTTTAAGCTTGATGCAA
ATGGCTAAAATTTCGTCTGCCTTATATGATTATCAATTAAATAAAAAGTT
ATTTTATGTATCAATCCTTACATCTCCTACTACGGGCGGGGTAACAGCCA
GTTTTGGTATGTTGGGAGATATCATTATTGCCGAACCTAATTCCTACATT
GCATTTGCGGGTAAAAGAGTAATTGAACAAACATTGAATAAAACAGTACC
CGAAGGTTCCCAAGAAGCTGAATATTTATTCCAGAAGGGCTTATTCGACC
TAATCGTACCGCGTAATCTGTTAAAAAGCGTTTTGAGTGAGTTATTTAAG
CTCCACGCCTTCTTTCCTTTGAATTCCAATTCAACCAAGTAGATGGGAAC
CATTCGAGCTGACGAAATTAGTAATATTATACGTGAACGTATTGAACAAT
ATAATAGAGAAGTCAAGATTGTAAATACCGGTACCGTACTTCAAGTGGGC
GATGGTATTGCTCGTATTCATGGTCTTGATGAAGTAATGGCGGGTGAATT
AGTTGAATTTGATGAAGGTACAATAGGTATTGCTCTGAATTTGGAATCAA
ATAATGTTGGTGTTGTATTAATGGGTGATGGTTTGATGATCCAAGAAGGA
AGTTCTGTAAAAGCAACGGGAAGAATTGCTCAGATACCGGTGGGTGAGGC
TTATTTGGGCCGTGTTATAAACGCCCTGGCTAAACCTATTGATGGTAGAG
GCGAAATTTCAGCTTATGAATCTCGATTAATTGAATCTCCTGCTCCGGGT
ATTATTTCCCGGCGTTCCGTATATGAGCCTCTTCAAACCGGACTTATTGC
TATTGATTCGATGATTCCTATAGGACGTGGTCAACGAGAATTAATTATTG
GAGATAGACAAACCGGTAAAACAGCAGTAGCCACGGATACGATTCTTAAT
CAACATGGTCAAAATGTAATATGTGTTTATGTAGCTATTGGTCAAAAAGC
ATCCTCCGTGGCTCAGGTAGTAACTACTTTACAGGAAAGGGGGGCTATGG
AATACACTATTGTGGTAGCCGAAACGGCGGATTCCCCTGCTACATTACAA
TACCTCGCTCCTTATACAGGAGCTGCTTTGGCTGAATTTTTTATGTACCG
TAACCAACACACTTTAATTATTTATGATGATCTCTCCAAACAAGCCCAAG
CTTATCGCCAAATGTCTCTTCTATTACGAAGACCACCCGGTCGTGAAGCT
TATCCAGGGGATGTTTTTTATTTGCATTCACGCCTTTTGGAAAGAGCCGC
TAAATTAAGTTCTAGTTTAGGTGAAGGAAGTATGACCGCCTTACCAATAG
TGGAAACTCAATCGGGAGATGTTTCGGCTTATATTCCCACTAATGTCATT
TCCATTACGGATGGACAAATATTTTTATCTGGCGATCTATTCAATGCTGG
AATCAGACCTGCTATTAATGTGGGTATCTCCGTTTCCAGAGTAGGGTCTG
CAGCTCAAATTAAAGCCATGAAGCAAGTAGCTGGTAAATTAAAATTGGAA
CTGGCGCAATTTGCCGAATTAGAAGCCTTTGCACAATTTGCTTCAGATCT
TGATAAAGCTACTCAGAATCAATTGGCAAGAGGTCAACGATTACGTGAAT
TGCTTAAACAATCCCAATCAGCCCCTCTTACGGTAGAAGAACAGATAATC
ACTATTTATACCGGAACAAATGGTTATCTTGATTCATTAGAAATTGGACA
GGTAAGGAAGTTTCTTGTTGAATTACGGACTTATTTAAAAAGTAATAAAC
CTAAGTTTCAAGAAATCATCTCTTCTACTAAGACATTTACTGAGGAAGCA
GAAGCCCTTTTGAAAGAGGCTATTCAGGAACAAACGGCCCGGTTTCTACT
TCAGGAACAAGCATAAATGATAATTAATCCGACTACTTCTGGTTCTGGGG
TTTCCACGCTTAGAAAAAAAAACCTGGGGCGTATCGTCCAAATCATCGGT
CCGGTACTAGATGTAGCCTTTCCGCCGGGCAGGATGCCTAATATTTATAA
CGCTCTGATAGTTAAAGGTCGAGACACTGCTGGTCAACCAATTAATGTGA
CTTGTGAGGTACAACAATTATTAGGAAATAATCGAGTTCGAGCTGTAGCT
ATGAGTGCTACAGACGGTCTGATGAGAAGAATGGAAGTGATTGATATGGG
AGCTCCTCTAAGTGTTCCGGTCGGTGGAGCGACTCTGGGACGAATTTTCA
ACGTGCTTGGAGAGCCTATTGATAATTTAGGGCCTGTAGATACTTCTACA
ACATCTCCTATTCATCGATCTGCGCCTGCCTTTATACAGTTAGATACAAA
ATTCTCTATTTTTGAAACAGGAATTAAAGTAGTAGATCTTTTAGCCCCCT
ACCGCCGTGGGGGAAAAATAGGACTATTTGGGGGAGCTGGGGTTGGGAAA
ACGGTACTCATTATGGAATTGATTAATAATATTGCCAAAGCCCACGGGGG
CGTATCCGTATTTGGCGGAGTAGGTGAACGTACTCGTGAAGGAAATGATC
TTTACATGGAAATGAAAGAATCTGGAGTGATTAATGAAAAAAATATTGCA
GAATCAAAAGTGGCTTTAGTTTACGGCCAGATGAACGAACCGCCGGGAGC
TCGTATGAGAGTTGGTTTGACTGCCCTAACGATGGCGGAATATTTCCGAG
ATGTTAATCAACAAGACGTACTTCTATTTATCGACAATATCTTCCGTTTC
GTCCAAGCAGGATCCGAAGTCTCCGCCTTATTGGGTAGAATGCCTTCCGC
TGTCGGTTACCAACCCACTCTGAGTACAGAAATGGGCTCTTTACAAGAAA
GAATTACTTCTACCAAAGAAGGGTCCATAACTTCTATTCAAGCAGTCTAT
GTACCTGCAGACGATTTGACTGATCCTGCTCCCGCTACGACATTTGCACA
TTTAGATGCTACTACCGTACTATCAAGAGGATTAGCTGCCAAAGGTATCT
ATCCAGCAGTAGATCCTTTAGATTCAACTTCAACCATGCTTCAACCTCGG
ATCGTCGGTGAGGAACATTATGAAACTGCGCAAAGAGTTAAGCAAACTTT
ACAACGGTATAAAGAGCTTCAGGACATTATAGCTATTCTTGGGTTGGACG
AATTATCCGAAGAGGATCGTTTAACCGTAGCAAGAGCGCGAAAAATTGAG
CGTTTCTTATCACAACCCTTTTTTGTAGCCGAAGTATTTACCGGTTCTCC
AGGAAAATATGTTGGTCTAGTAGAAACCATTAGAGGATTTCAATTGATCC
TTTCCGGAGAATTAGATGGTCTTCCTGAACAGGCCTTTTATTTGGTAGGT
AATATCGATGAAGCTACCGCGAAGGCTATAAACTTA--------------
----------TAAATGACCTTAAATCTTTGTGTATTGACCCCTAATCGAA
TTGTTTGGGATTCAGAAGTCAAAGAAATCATTTTATCGACGAATAGTGGC
CAAATTGGCGTATTACCAAATCATGCTCCTATTGCTACAGCTGTAGATAT
AGGGATTTTGAGAATACGCCTTAAGGACCGATGGGTAACGATGGCTCTGA
TGGGTGGTTTTGCTAGAATAGGCAATAACGAGATCACTGTTTTAGTAAAT
GATGCGGAAAAGGGTAATGATATTGATCCACAAGAAGCTCAGCAAACTCT
TGAAATAGCAGAAGCTAATTTGACAAAAGCGGAAGGAAAGAGACAAATAA
TTGAGGCAAATCTAGCTCTCCGACGAGCTAGGACAAGAGTAGAAGCTGTC
AATGTGGTTTCCTAAATGAAAAATGTAACCGATTCTTTCGTTTCTTTGGG
CTACTGGCCATCCGCCGGGAGTTTCGGATTTAATACCGATATTTTAGCAA
CAAATCCAATAAATCTAAGTGTAGTGATTGGTGTATTGATTTTTTTTGGA
AAGGGAGTGTTA---AGTGATTTATTAGATAATCGAAAGCAGAGGATCTT
GAATACTATTCAAAATTCAGAAGAACTGCGGGGGGGGGCCATTGAACAGC
TGGAAAATGCCCGGGCCCGCTTACGGAAAGTGGAAACGGAAGCAGATGAG
TTTCGGGTCAATGGATATTCTGAGATAGAGCGGGAAAAATGGAATTTGAT
TAATTCAACTTATAAAACTTTGGAACAATTAGAAAATTACAAAAATGAAA
CGATTCAGTTTGAACAGCAAAGGGCAATTAATCAAGTCCGACAACGGATT
TTCCAACAAGCCTTACAAGGAGCTCTAGGGACTCTAAATAGTTGTTTGAA
CAACGAGTTACATTTACGTACCATTAATGCCAATATTGGCATGTTGGTAG
CGATGAAAGAAATAACTGATTAGATGAATCCACTGATTTCTGCTGCTTCC
GTTATTGCTGCTGGATTGGCTGTAGGGCTTGCTTCTATTGGACCTGGAGT
TGGTCAAGGGACTGCTGCGGGTCAAGCTGTAGAAGGTATCGCGAGACAGC
CCGAGGCAGAGGGAAAAATAAGAGGTACTCTATTGCTTAGTCTAGCTTTT
ATGGAAGCTTTAACGATTTATGGATTGGTTGTAGCATTAGCACTTTTATT
TGCGAATCCTTTTGTTTAAATGAATGTGCTATCATGTTCCATCAACACAC
TTAAAGGGTTCTACGATATATCCGGCGTGGAAGTAGGCCAACATTTCTAT
TGGCAAATAGGGAGTTTCCAAGTACATGGCCAAGTACTTATTACTTCTTG
GGTTGTAATTGCTATTTTAGTAGGTTCAGCTACTATAGCTGTTCGGAACC
CACAAACCATTCCGACCGGGGGTCAGAATTTCTTCGAATATATTCTTGAA
TTCATTCGAGATGTGAGTAAAACTCAAATTGGAGAAGAATACGGCCCTTG
GGTTCCTTTTATTGGAACTATGTTTCTATTTATTTTTGTTTCTAATTGGT
CAGGAGCTCTTTTACCTTGGAAAATTATAGAATTACCTCATGGAGAGTTG
GCCGCACCAACGAATGATATAAATACTACTGTTGCTTTGGCTTTACTTAC
GTCAGTGGCATATTTCTATGCAGGTCTTACCAAAAAGGGATTACGTTATT
TCGGGAAATATATTCAACCAACCCCAATCCTTTTACCCATTAATATCTTA
GAAGATTTCACAAAGCCGTTATCACTTAGTTTTCGACTTTTTGGAAATAT
CTTAGCGGATGAATTAGTAGTTGTTGTTCTTGTTTCTTTAGTACCTTCGG
TGGTTCCTATCCCTGTTATGTTCCTTGGATTATTTACAAGTGGGATTCAA
GCTCTTATCTTTGCAACTTTAGCTGCGGCTTATATAGGTGAATCCATGGA
GGGCCATCATTGAATGATATTTCCAACCTTAGAGCACATATTAACTCATA
TTTCTTTTTCAATCATTTCAATTAGAATTACAATTCATTTGATAACCTTT
TTAGTCGATGAAATCGTAAAACTCTATTATTCATCTGAAAAGGGCATGAT
AATGACTTTTTTATGTATAACAGGATTATTAATTACTCGTTGGATTTATT
CGGGACATTTTCCACTAAGTAATTTATATGAATCATTAATCTTTCTTTCA
TGGAGTTTTTCTTTTATTCATATAGTTCCGTATTTCAAAAAAAGGAAAAA
TGTTCTAAGCACAATAATTGGCCCAAGTGCTATTTTTACCCAGGGCTTTG
CTACTTCAGGTCTTTTAAATGAAATACACGAATCAACAATATTAGTCCCC
GCTCTTCAATCCGAGTGGTTAATAATGCACGTAAGTATGATGCTATTAGG
ATATGCAGCACTTTTATGTGGATCATTATTATCAGTATCACTTTTAGCCA
TTACGGTTAGGAAAAAGAGAAAGTTTTTTTCTACGAGTCAGAATTTTTTT
AATTTAAATGAG---------TCATTTGTATTTGGTGAAAGCGAATACAT
AAATGAACAGGATATTGTTTTACAAAATACTTCTTTTTTTTCTCCAAAGA
ATTTTTACAGGTCACAATTGATTCAACAATTGGATTATTGGAGTTATCGA
GTTATTAGTCTAGGGTTTATCTTTTTAACCATAGGAATTCTTTCTGGAGC
AGTATGGGCTAACGAAGCCTGGGAATCCTATTGGAGTTGGGACCCAAAAG
AAACTTGGGCTTTTATTACTTGGATCGTATTCGCGATTTATTTACATATT
CGAACAAATACAAAATGGAAGGGTACAAGTTCATCAGTTGTGGCGTCGAT
TGGATTTATTATAATTTGGATATGCTATTTTGGTGTCAACCTTTTAGGAA
TAGGACTACATAGTTATGGTTCATTTCCATTAACATCTAATTGAATGGCA
AAAAAGAAAGCATTCACTACTCTTTTCTATCTTGCATCTATAGTATTTTT
GCCCTGGTGGATTTCTCTCTCATTTACTAAAAGTATGGAATCCTGGATTA
CTAATTGGTCGAATACTGGGAAATCTGAAATCTTTTTGAATGATATTCAA
GAAAAAAGTATTCTAGAAAAGTTCATAGAATTAGAGGAAATCCTCTTCTT
GGACGAAATGATCAAGGAATCCTCGGAGACACATCTACAAAAGATTTCTA
TAGGAATCCACAAAGAAACGATACAATTAATCAAGATACACAACGAGGCT
CATATCCATACGATTTTGCACTTCTCGACAAATCTAATCTGTTTTGTTAT
TCTAAGCGGTTATTCTTTTTTAGGTAATAAAGAACTTTTTATTCTTAATT
CTTGGGTTCAGGAATTCCTATATAACTTAAGTGATACAGTAAAAGCTTTT
TCGATTCTTTTATTAACCGATTTATGTATCGGATTTCATTCACCCCGTGG
TTGGGAACTAATGATTGGTTCTGTCTACAAAGATTTTGGATTTGGTCATA
ATGATCAAATAGTATCTGGTCTTGTTTCCACTTTTCCAGTTATTCTCGAT
ACTATTTTTAAATATTGGATTTTCCGTTATTTAAATCGTTTATCTCCGTC
ACTTGTAGTTATTTATCATGCAATGAATGATTGAATGCCTATTGGTGTTC
CAAAAGTTCCTTTCCGAATTCCTGGAGAGGAAGATGCAACTTGGGTTGAC
GTA---TACAATCGACTTTATCAAGCAAGATTCCTTTTTTTAGGCCAAGA
AGTTGATATCGAGATCGGGAATCAACTTATGGGTCTTATGATATATCTCA
GTATCGAGGATAATACCAAAGATCAGTATTTGTTTATAAACTCTCCTGGC
GGATGGGTTGTACCTGGAATAGCTATTTATGATACTATGCAATCTGTGCA
ACCAGAGGTCCATACAATATGCATGGGATTAGCCGCATCAATGGGCTCTT
TTATCCTGGTTGGGGGAGAAATTACCAAACGTCTAGCATTCCCTCACGCT
AGGGTAATGATCCATCAACCTGCTAGTGCTTTTTTTGAGGCGCAAACGGG
AGAATTTATCCTGGAAGCGGAAGAGCTGCTGAAAATACGCGAAAACCTCA
CAAGTGTTTATGTACAAAGAACGGGCAAACCCTTATGGGTTGTATCTGAA
GACATGGAAAGAGACGTTTTTATGTCAGCAACCGAAGCACAAGATTATGG
AATTGTTGATCTTGTAGTAATTGAATGAATGAAAGAACAAAAATGGATTC
ATGAAGGTTTAATTACTGAATCGCTTCCGAATGGCATGTTCCGGGTTCAA
TTAGATAATGAAAATTTCATTCTAGGTTATGTTTCAGGAAAGATCCGACG
TAGTTTTATACGGATACTGCCGGGAGATAAAGTAAAAATTGAAGTAAGTC
GTTATGATTCGACCAGAGGACGTATAATTTATCGACTCCGAAACAAGGAT
TCGAAGGATTAGATGGAGGAAATCAAAAGCTATTTACAGCCAGAGAGATC
CCAACAACACGACTTCCTATATCCACTTATCTTTCAGGAGTCTATTTATG
CATTTGCTCATGATCGTGATTTCAGTAGATCAATGTTGTCGGAAAATCCG
GGTTATGACAATAAATCCAGTTTACTGATTGTGAAACGGCTAATTACTCG
AATGTATCAACAGAATCATTTTCTTATTTCTCCTACTGATTTGAACCAAA
ATCCATTTTGCGTGCGCAACAAGAATTTGTATTCTCGAATCATATCAGAG
GGATTTTCTTTTATTGTAGAAATTCCATTTTATCTACGATTAATATCTTG
TTTAGAAGGGAAAAAGAGAATCAAATCTCAGAATTTACGATCAATTCATT
CAATATTTCCCTTTTTAGAGGACAATTTCTCGCATTTATATTTTGTCTTA
GATATACGAATACCCCACCCTGTCCATGTAGAAATCTTGGTTCAAGCTAT
TCGCTATTGGGTAAAAGACCCCTCTTCTTTGCATTTATTACGATTATTTC
TCAACAAGTATTCGAATTCGAATACTCCAAAGAGAGATCGTGATATCTTT
GAAGTATTTGAAATAATTAGTTCTTCTTTTTCAAAAACAAAAAGAAATCA
AAGATTTTTATTATTCTTATATAATTCTCATGTATATGAATATGAATCCA
TTTTCGTCTTTCTACGTAGCCAATCCTTTCATTTACGATTAACATCTTAT
GAACTTTTTCTTGAACGAATCTATTTCTATCGAAAAATGCAACGCCTTGT
GAACGTCTTTGTTAAGTTTACGGATTCTCAGGTGAATCTCTGGTTGGTCA
AGGAACCTTGCATACATTATATTAGGTATCAAAGAAAATCTAGTCTGGCT
TCCAAGGGAATGTCTCTTTTCATGAATAAATGGAAATGGTACCTTGTCAA
TTTTTGGCAATGGCATTTTTCGCTGTGGTTTCATCCAAGAAAGATTTCTA
TCAACCAATTA---------GCCAACCATTCCATGGAATTTTTGGGCTAT
CTTTCAAGCGTGCGAATGAACCCTTCGGTGGTACGCAGTCAAATTCTCGA
AAATTCATTTATAATGACTAATACTATTAAGAAGTTTGATACGCTTGTTC
CAATTATTCCTTTGATTTCGGCATTGGCTAAAGCGAAATTTTGTAACGTA
TTAGGGCATCCCATTAGTAAGCCGGTTCGGGCTGATTTAGCAGATTCTAA
TATTATTGACCGATTTGGGCGTATATGCAGAAATCTTTCTCATTATCATA
GCGGGTCTTCAAAAAAAAAAACTTTGTACCGAATAAAGTATATACTTCAG
CTTTCGTGTGCTAGAACTTTGGCTCGGAAACACAAAAGTACTGTACGTGC
TTTTTTGCAAAGATTGGGCTCGGAATTATTGGAAGAATTTCTTATGTCGA
AA---------------------------------GAAGACGTTCTTTTT
TTTACCTTCCCAAAAGGTACTTACCCATTGAGGGCAGTATCTAGAAGTCG
CATTTGGTATTTGGATATTATTTCTATCGATGATCTGGCCAATCACAAAT
AAATGCAAACTAGAAATACTTTTTCTTGGATAAAGGAACAGATTACTCGA
TCTATTTCGGTATCGCTCATGATATATATCCTAACTCGGACATCCATTTC
AAGTGCATATCCCGTTTTTGCCCAGCAGGGTTATGAAAATCCACGAGAAG
CAACTGGGCGTATTGTATGCGCCAATTGCCATTTAGCTAATAAGCCCGTG
GATATTGAGGTTCCACAAGCGGTACTTCCTGATACTATATTTGAAGCAGT
TGTTCGAATTCCTTATGATAAGCAAGTGAAACAAGTTCTTGCTAATGGTA
AGAAGGGGGGTTTGAATGTGGGGGCAGTTCTTATTTTACCGGAGGGGTTT
GAATTAGCTCCTTCCGATCGTATTTCTCCCGAGATGAAAGAAAAGATAGG
CAATTTGTCTTTTCAGAGTTATCGCCCTAATCAAAAAAATATTCTTGTCG
TAGGGCCTGTCCCTGGTCAAAAATATAGTGAAATCACCTTTCCTATTCTT
TCCCCCGACCCCGCTACTAAGAAAGATGTTTACTTCTTAAAATACCCTAT
ATATGTAGGGGGGAATAGGGGTCGGGGTCAGATTTATCCCGACGGAAGCA
AGAGTAACAATACAGTTTATAATGCTACAGGAGCGGGTATAGTAAGTAAA
ATTATACGAAAAGAAAAGGGGGGATATGAAATGTCCATAACAGATACATT
GGATGGACGTCAAGTGGTTGATATTATCCCTCCAGGACCGGAACTTCTTG
TTTCGGAGGGTGAATCCATCAAATTTGATCAACCATTAACGAGTAATCCT
AATGTGGGCGGATTTGGTCAAGGAGATGCAGAAATAGTACTTCAAGATCC
ATTACGTATCCAAGGTCTTTTGTTCTTCTTGGCCTCTGTTATTTTTGCAC
AAATCTTTTTGGTTCTTAAAAAGAAACAATTCGAGAAGGTTCAATTGGCC
GAAATGAATTTTTAGATGAGTAAAGTCTATGATTGGTTCGAAGAACGTCT
TGAGATTCAGGCCATTGCGGATGATATAACTAGTAAATATGTTCCTCCCC
ATGTAAATATATTTTATTGTTTAGGGGGGATTACGCTTACTTGTTTTTTA
GTACAAGTAGCTACGGGGTTTGCTATGACTTTTTACTATCGTCCGACCGT
TACTGAAGCTTTTTCCTCTGTTCAATACATAATGACAGAAGCTAACTTTG
GTTGGTTAATCCGATCAGTTCATCGATGGTCGGCAAGTATGATGGTTCTA
ATGATGATTCTACATGTTTTTCGTGTGTATCTCACCGGTGGATTTAAAAA
ACCCCGTGAATTAACCTGGGTTACAGGTGTGGTTCTGGGAGTATTGACCG
CATCGTTTGGCGTAACTGGTTATTCTTTACCTCGGGACCAAGTTGGTTAT
TGGGCGGTGAAAATTGTAACAGGTGTACCTGACGCTATTCCTGTAATAGG
ATCCCCCTTGGTAGAATTATTGCGCGGAAGTGCTAGTGTGGGGCAATCCA
CCTTGACTCGCTTTTATAGTTTACACACTTTTGTATTGCCGCTTCTTACT
GCTGTATTTATGTTAATGCACTTTCTAATGATACGTAAACAAGGTATTTC
TGGTCCTTTATAGATGGGAGTAACAAAAAAGCCTGATTTGAATGATCCTG
TATTAAGAGCTAAATTGGCTAAAGGTATGGGTCATAATTATTATGGAGAA
CCCGCATGGCCCAATGATCTTTTATATATTTTTCCAGTAGTAATTCTAGG
TACTATTGCATGTAACGTAGGCTTAGCGGTTCTAGAACCATCAATGATTG
GTGAACCGGCGGATCCGTTTGCAACCCCCTTGGAAATTTTACCTGAATGG
TATTTCTTTCCCGTATTTCAAATACTTCGGACAGTGCCCAATAAATTATT
GGGTGTTCTTTTAATGGTTTCAGTACCTGCGGGATTGTTAACAGTGCCCT
TTTTAGAAAATGTTAATAAATTTCAAAATCCATTTCGCCGTCCAGTAGCG
ACAACCGTCTTTTTGATCGGTACCGCAGTCGCTCTTTGGTTGGGTATTGG
TGCAACATTACCTATTGATAAATCCCTAACTTTAGGTCTTTTTTAAATGA
TTGAAGTTTTTCTATTTGGAATCGTGTTAGGTCTAATTCCTATTACTTTG
GCTGGATTATTCGTAACTGCATATTTACAATACAGGCGGGGTGATCAGTT
GGACCTTTGAATGCTTACTATAACTAGTTATTTCGGTTTTCTACTAGTGG
CTTTAACTATAACTTCAGCTCTATTTATTAGTCTGAGCAAGATACGACTT
ATTTAAATGGATATAGTAAGTCTCGCTTGGGCGGCTTTAATGGTAGTCTT
TACATTTTCTCTTTCACTCGTAGTGTGGGGAAGAAGTGGGCTCTAGATGA
TTATTCGTTCGCCGGAACCAGAAGTAAAAATTTTGGTGGATAAGGATCCC
GTAAAAACTTCTTTCGAGGAATGGGCCAAACCGGGTCATTTCTCAAGAAC
AATAGCTAAAGGACCTGATACTACCACTTGGATCTGGAACCTACATGCTG
ATGCTCACGATTTTGATAGCCATACCAGTGATTTGGAGGAGATCTCTCGA
AAAGTGTTTAGTGCCCATTTCGGTCAACTATCCATCATCTTTCTTTGGCT
GAGCGGTATGTATTTCCACGGTGCTCGTTTTTCCAATTATGAAGCGTGGC
TAAGTGATCCAACTCACATTGGGCCAAGTGCCCAGGTGGTTTGGCCAATA
GTGGGCCAAGAAATATTGAATGGTGATGTGGGCGGGGGTTTCCGAGGAAT
CCAAATAACCTCTGGGTTTTTTCAGATTTGGCGAGCATCGGGAATAACTA
GTGAATTACAACTCTATTGTACCGCAATTGGTGCATTGGTCTTTGCAGCC
TTAATGCTTTTTGCTGGTTGGTTTCATTATCATAAAGCGGCCCCGAAATT
GGCTTGGTTTCAAGATGTAGAATCTATGTTGAATCACCATTTAGCGGGAC
TACTAGGACTTGGGTCTCTCTCTTGGGCGGGGCATCAAGTACATGTATCT
TTACCAATTAACCAATTTCTAAACGCTGGAGTAGATCCTAAAGAGATACC
GCTTCCTCATGAATTTATTTTGAATCGTGATCTTTTGGCTCAACTTTATC
CAAGTTTTGCCGAGGGAGCAACCCCCTTTTTTACCTTGAATTGGTCAAAA
TATGCAGAATTTCTTACTTTTCGTGGAGGATTAGATCCAGTAACTGGAGG
TCTATGGTTGACGGATATTGCACACCATCATTTAGCTATTGCAATTCTCT
TCCTGATAGCGGGTCACATGTATAGGACCAACTGGGGCATTGGTCATGGC
TTAAAAGATATTTTAGAAGCTCATAAAGGTCCATTTACAGGCCAGGGCCA
TAAAGGGCTCTATGAGATCCTAACAACGTCATGGCATGCTCAATTATCTC
TTAACCTAGCCATGTTAGGCTCTTTAACCATTGTCGTAGCTCACCATATG
TATTCCATGCCCCCTTATCCATATCTAGCTACTGACTATGGTACACAACT
GTCATTGTTCACACATCACATGTGGATTGGTGGATTTCTAATAGTTGGTG
CTGCTGCGCATGCAGCCATTTTTATGGTAAGAGACTATGATCCAACTACT
CGATACAACGATCTATTAGATCGTGTCCTTCGACATCGCGATGCAATCAT
ATCACATCTCAACTGGGCATGTATATTTCTGGGCTTTCACAGTTTTGGTT
TATATATTCATAATGATACCATGAGCGCCTTAGGGCGTCCTCAAGATATG
TTTTCAGATACCGCTATACAATTACAACCCGTTTTTGCTCAATGGATACA
AAATACCCACGCTTTAGCACCCGGCGCAACGGCTCCTGGTGCAATGGCAA
GCACTAGTTTAACCTGGGGGGGTGGTGATTTAGTAGCTGTGGGCGGCAAG
GTGGCTTTATTACCTATTCCGTTAGGAACCGCAGATTTTTTGGTACATCA
TATCCATGCATTTACGATTCATGTCACGGTATTGATACTCCTGAAAGGTG
TTCTATTTGCTCGTAGCTCCCGTTTGATACCGGATAAAGCAAACCTTGGT
TTTCGTTTTCCTTGTGATGGGCCTGGAAGAGGGGGTACATGTCAAGTATC
GGCTTGGGATCATGTCTTCTTAGGACTATTCTGGATGTACAATTCTATTT
CGGTAGTAATATTCCATTTCAGTTGGAAAATGCAGTCAGATATTTGGGGC
AGTATAAGTGATCAAGGGGTAGTAACTCATATCACGGGGGGAAACTTCGC
GCAGAGTTCTGTTACTATTAATGGGTGGCTCCGAGATTTCTTATGGGCAC
AGGCATCCCAGGTAATTCAGTCTTATGGTTCTTCATTATCTGCCTATGGC
CTTTTTTTCCTAGGTGCTCATTTTGTATGGGCTTTTAGTTTAATGTTTCT
ATTCAGTGGACGTGGTTATTGGCAAGAACTTATTGAATCCATCGTTTGGG
CTCATAATAAATTAAAAGTTGCTCCTGCTACTCAGCCGAGAGCCTTGAGC
ATTGTACAAGGGCGTGCTGTAGGAGTAACCCATTACCTTCTGGGTGGAAT
TGCCACAACATGGGCGTTCTTCTTAGCAAGAATTATTGCAGTAGGATAAA
TGGCATTAAGATTTCCAAGGTTTAGCCAAGGGTTAGCTCAGGACCCCACT
ACTCGTCGTATTTGGTTTGGTATTGCTACCGCACATGACTTCGAAAGTCA
TGATGATATTACTGAGGAACGTCTTTATCAGAATATTTTTGCTTCTCACT
TCGGCCAATTAGCAATAATTTTTCTGTGGACTTCCGGAAATCTGTTTCAT
GTAGCTTGGCAAGGAAACTTTGAATCATGGGTACAGGACCCTTTACATGT
AAGACCTATTGCTCATGCAATTTGGGATCCTCATTTTGGTCAACCAGCCG
TGGAAGCTTTTACTCGCGGGGGTGCTCTTGGACCAGTGAATATCGCTTAT
TCTGGTGTTTATCAGTGGTGGTATACAATCGGTTTACGCACTAATGAAGA
TCTTTATACTGGAGCTCTTTTTCTATTATTTCTTTCTGCCCTATCCTTAA
TAGCAGGTTGGTTACATTTACAACCGAAATGGAAACCGAGCGTTTCGTGG
TTCAAAAATGCCGAATCTCGTCTGAATCATCATTTGTCAGGGCTCTTCGG
CGTAAGTTCCCTGGCTTGGACAGGACATTTAATACATGTCGCTATTCCTG
GATCCAGAGGGGAGTACGTTCGATGGAATAATTTCTTAGACGTATTACCG
CATCCCCAAGGGTTAGGTCCACTTTTCACAGGTCAGTGGAATCTTTATGC
TCAAAACACTGATTCAAGTAGTCATTTATTTGGG------ACCTCTCAAG
GAGCAGGAACGGCTATTCTAACTCTTCTTGGGGGATTCCATCCACAAACA
CAAAGTTTATGGCTGACTGATATTGCTCATCATCATTTAGCTATTGGATT
TCTTTTTCTTGTTGCTGGTCATATGTATAGAACTAATTTCGGGATTGGAC
ACAGTATCAAGGATCTTTTAGATGCACATATCCCTCCGGGAGGGCGATTG
GGACGTGGGCATAAGGGTCTTTATGATACAATCAACAATTCGCTTCATTT
TCAACTAGGCCTTGCTCTAGCTTCTTTAGGGGTTATTACTTCCTTGGTAG
CTCAACACATGTACTCTTTACCTGCTTATGCATTCATAGCACAAGACTTT
ACTACTCAAGCTGCATTATATACCCATCACCAATATATCGCAGGATTTAT
CATGACAGGAGCTTTTGCCCATGGAGCTATATTTTTCATTAGAGATTACA
ACCCGGAGCAAAATGAAGATAATGTATTGGCAAGAATGTTAGACCATAAG
GAAGCTATCATATCTCATTTAAGTTGGGCCAGTCTCTTTCTAGGATTCCA
TACCTTGGGGCTTTATGTTCATAATGATGTCATGCTTGCTTTTGGTACTC
CGGAAAAGCAAATTTTGATCGAACCCATATTTGCTCAATGGATCCAATCG
GCTCATGGTAAAACTTCATATGGGTTCGATGTACTTTTATCTTCAACGAG
TGGCCCGGCATTCAATGCAGGTCGAAGCATCTGGTTGCCTGGTTGGTTAA
ATGCTATTAATGAAAATACTAATTCATTATTCTTAACAATAGGTCCTGGA
GACTTTTTGGTTCATCATGCTATTGCTCTAGGTTTACATACAACTACATT
GATCTTAGTAAAAGGTGCTTTAGATGCACGCAGTTCCAAGTTAATGCCAG
ATAAAAAGGATTTTGGTTATAGTTTTCCGTGCGATGGCCCGGGACGAGGG
GGGACTTGTGATATCTCGGCATGGGACGCATTTTATTTGGCAGTTTTTTG
GATGTTAAATACTATTGGATGGGTTACTTTTTATTGGCATTGGAAGCACA
TCACATTATGGCAGGGTAACGTTTCACAGTTTAATGAATCTTCCACTTAT
TTGATGGGCTGGCTAAGAGATTATTTATGGTTAAACTCTTCACAACTTAT
CAATGGATATAACCCTTTTGGTATGAATAGTTTATCGGTCTGGGCATGGA
TGTTCTTATTTGGACATCTTGTTTGGGCTACTGGATTTATGTTCTTAATC
TCCTGGCGCGGATATTGGCAGGAATTGATTGAAACTTTAGCATGGGCTCA
TGAACGCACACCCTTGGCCAATTTTATTCGATGGAGAGATAAACCTGTGG
CACTTTCCATTGTGCAAGCAAGATTGGTTGGATTAGCACATTTTTCTGTA
GGTTATATATTCACTTATGCAGCTTTCTTGATTGCCTCTACATCGGGAAA
ATTTGGATAAATGTCACATTCAGTAAAGATTTATGATACGTGTATAGGAT
GTACTCAATGTGTCCGAGCGTGCCCCACCGATGTATTAGAAATGATACCC
TGGAACGGTTGTAAAGCTAAACAAATCGCTTCGGCTCCAAGGACCGAGGA
CTGTGTTGGTTGTAAGAGATGCGAATCCGCCTGTCCAACGGATTTCTTGA
GTGTTCGAGTTTATTTATGGCATGAAACAACTCGCAGTATGGGTCTAGCT
TATTAAATGACAACTTTAAATCTT---CCCCCTATTTTTGTGCCTTTAGT
AGGCCTAGTATTTCCGGCAATTGCGATGGCTTCTTTATTTCTTCATGTTC
AAAAAAACAAAATTGTTTAGATGCGAGACCTAAAAACATATCTCTCCGTA
GCCCCAGTACTAAGTACGCTATGGTTCGGGTCTTTAGCCGGTCTATTGAT
AGAGATTAATCGTTTTTTCCCGGATGCATTGGTATTTCCCTTTTTTTCAT
TCTAGATGACTGCAATTTTAGAGAGACGCGAAAGCGAAAGCCTGTGGGGC
CGTTTCTGTAACTGGATAACCAGCACCGAAAACCGTCTTTACATTGGATG
GTTTGGTGTTTTGATGATCCCTACCTTATTGACCGCAACTTCTGTATTTA
TTATTGCCTTCATTGCTGCTCCTCCAGTAGATATTGATGGTATTCGTGAA
CCTGTTTCTGGATCTCTACTGTACGGAAACAATATTATCTCCGGTGCTAT
TATTCCTACTTCTGCAGCTATCGGTTTGCACTTTTACCCAATCTGGGAAG
CAGCATCTGTTGATGAATGGTTGTACAATGGTGGTCCTTATGAACTAATT
GTTCTACACTTCTTACTTGGTGTAGCTTGTTACATGGGTCGTGAGTGGGA
GCTTAGTTTCCGTCTGGGTATGCGACCTTGGATTGCTGTTGCATATTCAG
CTCCTGTTGCAGCTGCTACCGCTGTTTTCTTGATCTACCCAATAGGTCAA
GGAAGTTTTTCTGATGGTATGCCTCTAGGAATTTCTGGTACTTTCAATTT
CATGATTGTATTCCAGGCTGAGCACAACATCCTTATGCACCCATTTCACA
TGTTAGGTGTAGCTGGTGTATTCGGCGGCTCCCTATTCAGTGCTATGCAT
GGTTCCTTGGTAACTTCTAGTTTGATCAGGGAAACCACAGAAAATGAATC
TGCTAATGAAGGTTACAGATTCGGTCAAGAGGAAGAAACTTATAATATCG
TAGCTGCTCATGGTTACTTTGGCCGATTAATCTTCCAATATGCTAGTTTC
AACAACTCTCGTTCATTACACTTCTTCCTAGCTGCTTGGCCTGTAGTGGG
TATCTGGTTTACCGCTTTAGGTATCAGCACTATGGCTTTCAACCTAAACG
GTTTCAACTTCAACCAATCTGTAGTTGATAGTCAAGGTCGTGTAATTAAT
ACTTGGGCTGATATTATCAACCGTGCTAATCTTGGTATGGAAGTTATGCA
TGAACGTAATGCTCATAATTTCCCTCTAGATCTAGCTGCTATCCAAGCTC
CAACAAATGGCTAAATGGGTTTGCCTTGGTATCGTGTTCATACCGTTGTA
TTGAATGATCCCGGCCGGTTGATTTCCGTTCATATAATGCATACAGCCCT
GGTTGCTGGTTGGGCGGGCTCGATGGCTCTGTATGAATTAGCAGTTTTTG
ATCCTTCCGACCCTGTTCTTGATCCAATGTGGAGACAGGGTATGTTCGTT
ATACCCTTCATGACTCGTTTAGGAATAACCAATTCATGGGGAGGTTGGAG
TATCACAGGAGGGACTGTAACGAATCCGGGGATTTGGAGTTACGAAGGTG
TAGCTGGGGCACATATTGTGTTTTCTGGCTTATGCTTTTTGGCGTCTATC
TGGCATTGGGTCTATTGGGATCTAGAAATATTTTGTGATGAACGTACAGG
AAAACCTTCTTTGGATTTGCCCAAGATCTTTGGAATTCATTTATTTCTCT
CCGGCGCGGCTTGCTTTGGGTTTGGTGCATTTCACGTAACAGGTTTGTAC
GGCCCTGGAATATGGGTATCCGATCCTTATGGACTAACGGGAAAAGTGCA
ACCTGTAAATCCGTCGTGGGGCGTGGAGGGTTTTGATCCTTTTGTTCCGG
GAGGAATAGCTTCTCATCATATTGCAGCAGGTACATTGGGCATATTAGCG
GGTCTATTCCACCTTAGTGTCCGACCACCACAACGTCTATACAAAGGGTT
GCGTATGGGAAATATTGAAACCGTGCTCTCCAGTAGTATCGCGGCTGTCT
TTTTTGCAGCTTTTGTTGTTGCTGGAACTATGTGGTATGGTTCAGCAACT
ACCCCCATCGAATTATTTGGGCCTACGCGTTATCAATGGGATCAGGGTTA
CTTCCAGCAAGAGATATATCGAAGAGTTAGCGCGGGACTAGCAGAAAATC
AAAGTTTCTCAGAAGCCTGGTCTAAAATTCCTGAAAAATTAGCTTTTTAT
GATTATATCGGCAATAATCCGGCAAAAGGAGGATTATTCAGGGCAGGCTC
AATGGATAACGGAGATGGAATAGCAGTTGGATGGTTAGGACACCCTATCT
TTCGAGATAAAGAAGGGCGTGAGCTTTTTGTACGTCGTATGCCTACTTTT
TTTGAAACATTTCCAGTGGTTTTGGTAGACGGCGACGGAATTGTTAGAGC
TGATGTTCCTTTTAGAAGGGCAGAATCAAAGTATAGTGTTGAACAGGTAG
GTGTAACCGTTGAGTTCTATGGCGGCGAACTCAATGGAGTCAGTTATAGT
GATCCTGCTACTGTAAAAAAATATGCTAGACGCGCTCAATTGGGTGAAAT
TTTTGAATTAGATCGTGCGACTTTGAAATCTGATGGTGTTTTTCGTAGCA
GTCCAAGGGGTTGGTTTACTTTTGGGCATGCTTCGTTTGCTTTGCTCTTT
TTCTTCGGACACATTTGGCATGGTGCTAGAACATTGTTCCGAGATGTTTT
TGCTGGTATTGACCCGGATTTGGATGCTCAAGTAGAGTTTGGAGCATTCC
AAAAACTTGGGGATCCAACTACAATAAGACAGGTAGTCTAA---------
---------------------------GTGGAAACGCTCTTTAATGGAAC
TTTAGCTGTAGCTGGTCGTGACCAAGAAACCACCGGTTTTGCTTGGTGGG
CCGGAAATGCACGACTTATTAATTTATCCGGTAAATTACTAGGAGCTCAT
GTAGCCCATGCCGGATTAATCGTATTCTGGGCCGGAGCAATGAACCTATT
TGAAGTGGCTCATTTCGTACCAGAGAAGCCTATGTATGAACAAGGATTAA
TTTTACTTCCCCATCTAGCTACTCTAGGTTGGGGGGTAGGTCCTGGAGGG
GAAGTTATAGATACCTTTCCATACTTTGTATCTGGAGTACTTCATTTAAT
TTCCTCTGCGGTATTGGGCTTTGGCGGTATTTATCATGCACTTCTGGGAC
CCGAAACGCTGGAAGAATCTTTTCCATTCTTCGGTTATGTATGGAAAGAT
AGAAATAAAATGACCACAATTTTAGGGATTCACTTAATCTTGTTGGGTCT
AGGTGCTTTTCTTCTAGTCTTCAAGGCTCTTTATTTTGGAGGTGTATATG
ATACTTGGGCTCCGGGAGGGGGAGATGTAAGAAAAATTACCAACTTGACC
CTTAGCCCAAGTATCATATTTGGTTATTTACTAAAATCCCCCTTTGGAGG
GGAAGGGTGGATTGTTAGTGTTGACGATTTAGAAGATATAATCGGAGGAC
ATGTATGGTTAGGTTCCATTTGTATATTTGGTGGAATCTGGCATATCTTA
ACGAAACCCTTCGCGTGGGCTCGACGCGCCCTTGTATGGTCTGGAGAGGC
TTACTTATCTTATAGTTTAGGAGCTATATCCGTCTTTGGTTTCATTGCTT
GTTGTTTTGTCTGGTTCAATAATACCGCTTATCCTAGCGAGTTTTACGGA
CCTACTGGACCAGAAGCTTCTCAGGCTCAAGCATTTACTTTTCTAGTTAG
AGACCAACGTCTAGGGGCTAATGTAGGATCCGCTCAAGGACCTACTGGTT
TAGGTAAATATCTAATGCGGTCCCCCACTGGAGAAGTCATTTTTGGAGGA
GAAACTATGCGTTTTTGGGATCTTCGTGCTCCTTGGTTAGAACCTTTAAG
AGGTCCAAATGGATTGGACTTGAGTAGGTTGAAAAAGGACATACAACCTT
GGCAAGAACGGCGTTCCGCAGAATATATGACTCATGCTCCTTTAGGTTCT
TTAAATTCTGTGGGTGGCGTAGCTACCGAGATTAATGCAGTCAATTATGT
CTCTCCTAGAAGTTGGTTAGCTACCTCTCATTTTGTTCTAGGATTCTTCT
TCTTTGTAGGTCATTTGTGGCACGCGGGAAGGGCTCGTGCAGCTGCAGCA
GGATTTGAAAAAGGAATTGATCGTGATTTTGAACCTGTTCTTTCCATGAC
CCCTCTTAATTAAATGACTATAGCCCTTGGTAAATTTACCAAAGACGAAA
ATGACTTGTTTGATATTATGGATGACTGGTTACGCAGGGACCGTTTCGTC
TTTGTAGGCTGGTCTGGCCTATTGCTCTTCCCTTGTGCCTATTTCGCTGT
AGGGGGTTGGTTCACAGGTACAACCTTTGTAACTTCATGGTATACCCATG
GATTGGCCAGTTCCTATTTGGAAGGCTGTAATTTTTTAACGGCCGCAGTT
TCTACTCCTGCAAATAGTTTAGCGCATTCTTTATTGTTACTATGGGGTCC
TGAAGCACAAGGGGATTTTACTCGTTGGTGTCAATTAGGTGGTCTGTGGA
CATTTGTTGCTCTGCATGGTGCTTTCGGACTAATAGGTTTCATGTTACGT
CAATTTGAGCTTGCTCGATCTGTTCAATTGCGACCTTATAATGCAATCGC
ATTTTCTGGTCCAATTGCTGTTTTTGTTTCTGTATTCCTGATTTATCCAC
TAGGGCAGTCTGGTTGGTTCTTTGCACCTAGTTTTGGTGTAGCAGCTATA
TTTCGATTCATCCTCTTTTTTCAAGGATTTCATAATTGGACGCTGAACCC
ATTTCATATGATGGGAGTTGCTGGTGTATTGGGGGCTGCTTTGCTATGCG
CTATTCATGGTGCTACCGTAGAAAATACTTTATTTGAAGATGGTGATGGT
GCAAACACATTCCGTGCTTTTAACCCAACTCAAGCCGAAGAAACTTATTC
GATGGTCACCGCTAACCGCTTTTGGTCCCAAATCTTTGGGGTTGCTTTTT
CCAATAAACGTTGGTTACATTTCTTTATGTTATTTGTACCAGTAACCGGT
TTATGGATGAGTGCTCTTGGAGTAGTCGGCTTGGCCCTGAACCTACGTGC
CTATGACTTCGTTTCTCAGGAAATTCGCGCAGCGGAAGATCCAGAATTTG
AGACTTTCTACACCAAAAATATTCTATTAAACGAAGGTATTCGTGCTTGG
ATGGCGGCTCAAGATCAGCCTCATGAAAATCTTATATTCCCTGAGGAGGT
TCTACCACGTGGAAACGCTCTTTAAATGTCTGGAAGCACAGGAGAACGTT
CTTTTGCTGATATTATTACTAGTATTCGCTATTGGGTCATTCATAGCATT
ACTATACCTTCCCTATTCATTGCAGGTTGGTTATTCGTCAGCACCGGCTT
AGCTTACGATGTATTTGGAAGCCCTCGACCAAACGAGTATTTCACAGAGA
GCCGACAAGGGATTCCATTAATAACGGGTCGTTTTGATTCTTTGGAACAA
CTCGATGAATTTAGTAGATCATTTTAGATGACTATAGATCGAACTTATCC
AATTTTTACAGTACGATGGTTGGCTGTTCACGGCCTAGCTGTACCTACCG
TCTTTTTTTTGGGGTCAATATCAGCAATGCAGTTCATCCAACGATAAATG
GCTACACAAACTGTTGAGAACAGTTCTAGATCGGACTCAAGACGAACTAC
TGTAGGTAGTTTATTAAAACCATTGAATTCGGAATATGGTAAAGTAGCTC
CCGGATGGGGAACAACTCCTTTGATGGGTGTCGCAATGGCTCTATTTGCG
GTATTTCTATCTATTATTTTAGAGATTTATAACTCTTCCGTTTTATTGGA
TGGAATTTCAATGAATTAAATGCTTACTCTGAAACTCTTCGTTTATACCG
TAGTAATATTTTTTGTTTCTCTATTTATCTTTGGATTCCTATCAAATGAT
CCGGGGCGTAATCCTGGACGTGAAGAATAAATGGCCGATACTACTGGAAG
GATTCCTCTTTGGATAATAGGTACTGTAGCTGGTATTGTTGTGATTGGTT
TAATAGGTATTTTCTTTTATGGTTCATATTCCGGATTAGGTTCATCCCTG
TAGATG------CTTAATATAGTTAGTTTGATCTGTATTTCTATAAATTC
TGCCCTTTATTCGAGTAGTTTTTTCGTTGGCAAATTGCCAGAAGCCTATG
CTTTTTTGAATCCAATCGTAGATGTTATGCCGGTCATACCTGTGCTTTTT
TTTCTCTTAGCTTTTGTTTGGCAAGCTGCTGTAAGTTTTCGATGAATGAC
ACAATCAAACCCGAACGAACAAAATGTTGAATTGAATCGTACCAGTCTCT
ACTGGGGGTTATTACTCATTTTTGTACTTGCTGTTTTATTTTCCAATTAT
TTCTTCAATTAGATGGAAGTCAATATTCTTGCATTTATTGCTACTGCACT
ATTCATTCTAGTTCCTACCGCCTTTCTACTTATCATTTACGTAAAAACAG
TCAGTCAAAATGATTAAATGGAAACAGCAACTCTAGTCGCCATCTTTATA
TCTGGTTTACTTGTAAGTTTTACGGGGTACGCCTTATATACCGCTTTTGG
GCAACCTTCTGAACAACTAAGAGATCCATTCGAGGAACACGGGGACTAGA
TGGAAGCATTGGTTTATACATTCCTTTTAGTCTCGACTCTAGGGATCATT
TTTTTCGCTATCTTTTTTCGAGAACCACCTAAAGTTCCAACTAAAAAGGA
AAGGTGAATGACTCTTGTTTTCCAATTAGCTGTTTTTGCATTAATTGCTA
CTTCGTTAATCTTATTGATTAGCATACCCGTCGTATTTGCTTTTCCTGAT
GGTTGGTCAAGTAACAAAAATGTTGTATTTTCTGGTACATCATTATGGAT
TGGGTTAGTCTTTCTGGTAGGTATCCTTAATTCTCTCATCTCTTGAATGT
CACCACAAACAGAGACTAAAGCAAGTGTTGGATTCAAAGCGGGTGTTAAA
GAGTACAAATTGACTTATTATACTCCTGAATATGAAACCAAAGATACTGA
TATCTTGGCAGCATTTCGAGTAACTCCTCAACCGGGGGTTCCGCCGGAAG
AAGCGGGGGCCGCAGTAGCTGCCGAATCTTCTACTGGTACATGGACAACT
GTGTGGACCGATGGACTTACCAGCCTTGATCGTTACAAAGGACGATGCTA
CAACATCGAGCCTGTTCCTGGAGAAACAGATCAATATATCTGTTATGTAG
CTTATCCTTTAGACCTTTTTGAAGAAGGTTCTGTTACTAACATGTTTACT
TCCATTGTAGGAAATGTATTTGGATTCAAAGCCCTGCGTGCTCTACGTCT
GGAGGATCTGCGAATCCCTACTGCTTATGTTAAAACTTTCCAAGGACCGC
CTCATGGAATCCAAGTTGAGAGAGATAAATTGAACAAGTATGGTCGTCCC
CTGTTGGGATGTACTATTAAACCTAAATTGGGGTTATCTGCTAAAAACTA
CGGTAGAGCAGTTTATGAATGTCTTCGCGGTGGACTTGATTTTACCAAAG
ATGATGAGAACGTAAACTCCCAGCCATTTATGCGTTGGAGAGATCGTTTC
TTATTTTGTGCCGAAGCAATTTATAAATCACAGGCTGAAACAGGTGAAAT
CAAAGGGCATTACTTGAATGCTACTGCGGGTACATGTGAGGAAATGATCA
AAAGAGCTGTATTTGCCAGAGAATTGGGAGTTCCTATCGTAATGCATGAC
TACTTAACAGGAGGATTCACTGCAAATACTAGCTTAGCTCATTATTGCCG
AGATAATGGCCTGCTTCTTCACATTCACCGCGCAATGCATGCAGTTATTG
ATAGACAGAAGAATCATGGTATACACTTCCGTGTACTAGCTAAAGCGTTA
CGTCTGTCTGGTGGAGATCATATTCACTCTGGTACCGTAGTAGGGAAACT
TGAAGGAGAAAGAGACATCACTTTGGGCTTTGTTGATTTACTGCGTGATG
ATTTTATTGAAAAAGATCGAAGTCGCGGTATTTATTTCACTCAAGATTGG
GTTTCTCTACCAGGTGTTCTGCCAGTGGCTTCAGGGGGTATTCACGTTTG
GCATATGCCTGCTCTGACCGAGATCTTTGGGGATGATTCCGTACTGCAGT
TTGGTGGAGGAACTTTAGGACACCCTTGGGGTAATGCGCCAGGTGCCGTA
GCTAACCGAGTAGCTCTAGAAGCATGTGTACAAGCTCGTAATGAAGGACG
TGATCTTGCTGCTGAGGGTAATGCAATTATTCGTGAGGCTAGCAAATGGA
GTCCTGAACTAGCTGCCGCTTGTGAGGTATGGAAAGAGATCAAATTTGAG
TTTAAAGCAGTGGATACTTTGGATAAGTAAATGGCGATACATTTATACAA
AACTTCTACCCCGAGCACACGCAATGGAACCGTAGACAGTCAAGTGAAAT
CCAATCCACGAAATAATTTGATCTATGGACAGCATCATTGTGGTAAAGGT
CGTAATGCCAGAGGAATCATTACCGCAAGGCATAGAGGGGGAGGTCATAA
GCGTCTATACCGTAAAATCGATTTTCGACGGAATGAAAAAGAC------A
TATATGGTAGAATCGTAACCATAGAATACGACCCTAATCGAAATGCATAC
ATTTGTCTCATACACTATGGGGATGGTGAGAAGAGATATATTTTACATCC
CAGAGGGGCTATAATTGGAGATACCATTGTTTCTGGTACAGAAGTTCCTA
TAAAAATGGGAAATGCCCTACCTTTG---ACCGATATGCCCTTAGGCACG
GCCATACATAACATAGAAATCACACTTGGAAAGGGTGGACAATTAGTTAG
AGCAGCGGGTGCTGTAGCGAAACTGATTGCAAAAGAGGGGAAATCGGCCA
CATTAAAATTACCTTCTGGGGAGGTCCGTTTGATATCCAAAAACTGCTCA
GCAACAGTCGGACAAGTGGGGAATGTTGGGGCGAACCAGAAAAGT-----
----TTGGGTAGAGCCGGATCCAAGCGTTGGCTAGGTAAGCGTCCTGTAG
TAAGAGGAGTAGTTATGAACCCTGTAGACCATCCCCATGGGGGTGGTGAA
GGGAGAGCCCCAATTGGTAGAAAAAAACCCACAACCCCTTGGGGTTATCC
TGCACTTGGAAGAAGAAGTAGAAAAAGAAATAAATATAGTGACAATTTTA
TTGTTCGTCGCCGTAGTAAATAGATGATTCAACCCCAGACCCATTTAAAT
GTAGCAGATAACAGCGGAGCTCGAAAATTGATGTGTATTCGAATCATAGG
AGCTAGCAATCGTCGATATGCTCATATTGGTGACATTATTGTTGCTGTGA
TCAAAGAAGCAGTACCCAATATGCCCCTAGAAAAATCAGAAGTAGTCAGA
GCCGTAATTGTTCGTACCTGTAAAGACCTTAAACGTGACAACGGTATGAT
AATAAGATATGATGACAATGCTGCAGTTGTGATTGATCAAGAAGGAAATC
CAAAAGGAACTCGAATCTTTGGTGCAATCCCCCGGGAATTAAGACAATTC
AATTTTACTAAAATAGTTTCATTAGCTCCCGAGGTATTATAAATGCTTAG
T---CCCAAAAGAACTAGATTCCGTAAACAACATAGAGGAAGAATGAAGG
GAATGTCTTATCGAGGTAATCATATTTGTTTCGGTAAATATGCTCTTCAG
GCACTTGAACCTGCTTGGATCACATCTAGACAAATCGAAGCAGGTCGACG
AGCAATGACACGAAATGCACGTCGTGGTGGAAAGATTTGGGTCCGTATAT
TCCCAGACAAACCAGTTACAGTAAGACCTGCTGAAACACGTATGGGTTCG
GGGAAAGGGTCCCCTGAGTATTGGGTAGCTGTTGTGAAACCGGGGAGAAT
ACTCTATGAAATGGGTGGAGTAACCGAAAATATAGCCAGAAGGGCTATTT
TAATAGCAGCATCGAAAATGCCTATACGAACTCAATTTATTATTTCGGGA
TAAATGACCAGGATTAAACGCGGATATATAGCTCGAAGACGTAGAACAAA
AATGCATCTATTTGCATCAAGTTTTCGAGGGGCTCATTCAAGACTTACTC
GAACTATTACTCAACAGAAAATAAGAGCTTTGGTTTCGTCTCATCGGGAT
AGGGATAAGCAAAAAAGAAATTTTCGTCGTTTGTGGATCACTCGGATAAA
CGCAGTAATCCGAGAACGGGGAGTATTCTATAGTTATAGTAAACTAATCC
ACGATCTATACAAAAGTAAGTTGCTTCTTAATCGTAAAATACTGGCCCAA
ATAGCTATATCAAATAGGAATTGTCTTTATATGATTTCCAAGGAAATAAA
AAAGAAA------TCGATTTTAAAGAATACGTCGGACTAA----------
--------------------------------------------------
--------------------------------------------------
--------------------------------------------------
--------------------------------------------------
--------------------------------------------------
--------------------------------------------------
--------------------------------------------------
--------------------------------------------------
--------------------------------------------------
--------------------------------------------------
--------------------------------------------------
-------------------ATGGATGGAATCAAATATGGAGTATTTACAG
ACAAAAGTATTCGGTTATTGGGGAAAAATCAATATACTTCTAATGTCGAA
TCAGGATCAACTAGGACAGAACTAAAGCATTGGGTCGAACTCTTCTTTGG
TGTCAAGGTAATAGCTATGAATAGTCATCGACTTCCGGGAAAGGGTAGAA
GAATGGGACCTATTATGGGACATACAATGCATTACAGACGTATGATCATT
ACGCTTCAACCGGGTTATTCTATTCCACCTCTTAGAAATAAAAGAACTTA
A-------------------------------------------------
--------------------------------------------------
--------------------------------------------------
----------------------------ATGGCCAAAAGGAAAGATGCGC
GAGTAACAGTGATTTTGGAATGTACCAGTTGTCTTCGAAACGGTGTTAAG
AAGGTATCAACGGGCATTTCCAGATATATTACTCAAAAGAACCGGCACAA
TACGCCTAATCGATTAGAATTAAGAAAATTCTGTCCCTATTGTTACAAAC
ATATGATTCATGGGGAAATAAAGAAATAGATGAAAATAAGAGCTTCCATT
CGTAAAATTTGTGACAAATGTCGACTAATACGTAGGCGGGGTCGCATTAT
AGTAATTTGTTCCAACCCGAGACATAAACAAAGACAAGGATAAATGGTTC
GAGAGAAAGTAACAGTATCTACTCGGACACTACAGTGGAAGTGTCTTGAA
TCAAGACCAGACAGTAAACGTCTTTATTACGGGCGCTTTCTTTTGTCTCC
ACTTCTGAAAGGTCAAGCCGACACAATAGGCATTGCGATGCGAAGAGCTT
TGCTTGGAGAAATAGAAGGAACATGTATCACACGTGTAAAATCTGAGAAC
ATCCCCCACGAGTATTCTACTAGAACGGGTATTCAAGAATCCGTACATGA
AATTTTAATGAATTTGAAAGAAATTGTATTGAGAAGTAAACTGTATGGAA
CTTGCGAGGCGTCTATTTGTGTCAGAGGTCCTGGGTATGTAACTGCTCAA
GATATCATCTTACCAACGTATGTAGAAATCGTTGACAATACACAACATAT
AGCTAGCTTGACAGAACCAATTCATTTTTGTATTGGATTAGAAATCGAGA
GAAATCGTGGATATCTTAAAAAAATGCCACAGAACTTTCAAGATGAAAGT
TATCCTATAGATGCTGTATTCATGCCTGTTCGAAATGTGAATCATAGTAT
TCATTCCTATGGGAATGAGAATGAAAAACAAGAAATACTGTTTCTCGAAA
TATGGACAAATGGGAGTTTAACTCCGAAAGAAGCACTTCATGAAGCCTCC
CGCAATTTAATTGATTTATTTATTCGTTTTTTACATAAGGAAGAAGAAAA
GTTACCTTTAGAGGACAATCAGCACGCGGTTCCTTTATCCCCCTTTACCT
TTCATTTTCACGATAAATTGGATAAACTCAGAAAAAAAAAA------ATA
GAATCGATTTTTATTGATCAATCAGAATTGTCTCCCAGGGTATATAATTG
TCTCAAAAGGTCCAATATATATACATTATTGGACCTTTTGAATAACAGTC
AAGAAGATCTTATGAAAATTAAGCATTTTCGCCTAGAAGATGTAAAACAG
ATATTAGGCATTCTAGAAAAACATTTCGCAATTAATTTACCAAAAAAGAA
GTTTTCAATC---TAAATGCTCGGGGCCGAAAATGAGGCAATGTCCACAA
TACCTGGATTTAATCAGATACAATTTGAAGGATTTTCTAGGTTCATTGAT
CAGGGTTTGACAGAAGAACTTTATAAGTTTCCAAAAATTGAAGATAGAGA
TCATGAAATTGAATTTCAATTATTTGTGGAAAGCTATCAATTGGTAGAAC
CGTTGATAAAGGAAAGAAATGCTGTGTACGAATCACTCACCTACTCTTCT
GAATTATATGTATCCGCGGGATTAATTTGGAAAACTAGTAGGGATATGCA
AGAACAAACTATTTTGATTGGAAACATTCCTCTAATGAATTCCCTAGGAA
CTTTTATAGTAAATGGAATATATAGAATTGTGATCAATCAAATACTGCAA
AGCCCCGGTATTTATTACCGGTCAGAATTGGACCATAACGGAATTGCGGT
CTATACCGGCACTATAATATCAGATTGGGGAGGAAGATCAGAATTAGAGA
TTGATAGAAAAGCAAGGATATGGGCTCGCGTCAGTAGGAAACAAAAGATC
TCTATTCTAGTTCTATCATCAGCTATGGGTTTGAATCTACGAGAAATTCT
AGACAATGTTTATTATCCTGAAATTTTTTTGTCTTTTATGAATCATAAGG
AGAGAGCAAAAATTGGATCAAAAGAAAATGCCATTTTGGAGTTTTATCAA
GAATTTGCTTGCGTAGGCGGGGATCCGGTATTTTCTGAATTCTTATGTAA
GGAATTACAAAAGAAGTTCTTTCAACAAAGATGTGAATTAGGAAGGATTG
GTCGACGAAATATGAACCGAAGACTAAACCTTGATATACCCCAGAACAAT
ACATTTTTGGTACCACGAGATATATTGGCCGCCACTGATCATTTGATTGG
ACTAAAATTTGGAATGGGTACACTTGACGATATGAATCATTTGAAAAATA
AGCGCATTCGTTCTGTAGCGGATCTTTTACAAGATCAATTCGGATTGTCT
CTGGTTCGTTTAGAAAATGTGGTTCGAGGAACTATATGTGGAGCAATTCG
ACATAAATTGATACCGACTCCTCAGAATTTGGTAACGTCCACTCCATTAA
CAACTGCTTATGAATCTTTTTTTGGTTTACACCCCTTATCGCAAGTTTTA
GATCGAACTAATCCATTGACACAAATAGTTCATGGGAGAAAATTGAGTTA
TTTAGGTCCTGGAGGGCTAACAGGGCGAACTGCTAGTTTTCGGATACGAG
ATATCCATCCTAGCCATTATGGTCGTATTTGCCCAATTGACACATCTGAG
GGAATTAATGTTGGACTTATTGGATCCTTAACAATTCATGCGAGGATGGA
TCATTGGGGATCCCTAGAAAGCCCGTTTTATGAAATTTCAGAAAGATCAA
CAGGGTTACGATTGCTTTATTTATCACCAGGTACAGATGAATACTATATG
TTAGTATCAGGAAATTCTTTGGCATTGAATCAGGATATTCAGGAAGAACA
GGTTGTTCCGGCTCGATATCGTCAAGAATTCCTGACTATTGCCTGGGAAC
GGGCTCATCTTCGAACTATTTTTCCCTTCCAATATTTTTCTATTGGAGCT
TCCCTCATTCCTTTTATTGAACATAATGATGCGAATAGGGCTTTAATGAG
TTCTAATATGCAACGCCAGGCAGTTCCTCTTTCTCGGTCCGAAAAATGCA
TTGTTGGAACTGGTTTGGAACGACAAGCAGCTCTAGATTCAGGAGTTCTT
GCTCTAGCTGAACGCGGGGGAAAGATCATTTCTATAGATACTGACAAGAT
CCTTTTCTCAGGGAATGGAGATACTCTAAGCATCCCATTAGTTATGTATC
AACGTTCCAACAAAAATACTTGTATGCATCAAAAACCCCAGGTTTCACGG
GGTAAATATATTAAAAAGGGACAAATTTTAGCAGATGGTGCTGCTACGGT
TGGTGGCGAACTCGCTTTGGGTAAAAACGTATTAGTAGCTTATATGCCAT
GGGAAGGTTACAATTCTGAAGATGCAGTACTCATTAGTGAGCGTTTGGTA
TATGAAGATATTTATACTTCTTTTCACATACGGAAATATGAGATTCAGAC
TCATGTGACAAGCCAAGGTCCTGAAAGGATCACTAACGAAATACCACATT
TAGAAACCCATTTACTTCGCAATTTAGATAAAAATGGAATTGTTATGTTG
GGATCTTGGGTAGAAACGGGTGATATTTTAGTAGGTAAATTAACGCCCCA
AATGGTGAAAGAATCGTCGTATGCCCCCGAAGATAGATTGTTACGAGCCA
TACTTGGCATTCAGGTATCTACGTCAAAAGAAACTTGTTTAAAACTACCT
ATAGGCGCTAGGGGCCGGGTTATTGATGTGAGGTGGATCCAGAAAAGGGG
AGGTTCTAGTTATAATTCAGAAATGATTCGTGTATATATTTCACAGAAAC
GTGAAATTAAAGTAGGCGATAAAGTAGCTGGAAGGCATGGAAATAAAGGT
ATCATTTCAAAAATTTTGCCTAGACAAGATATGCCTTATTTGCAAGATGG
AAGACCCGTTGATATGGTCTTCAACCCATTAGGAGTACCCTCGCGAATGA
ATGTAGGACAAATATTTGAATGTTCGCTGGGGTTAGCGGGGTGTTTGCTA
GACAGACATTATCGAATAGCGCCTTTTGATGAGAGATATGAACAAGAAGC
TTCCAGAAAACTCGTTTTTTCTGAATTATATGAAGCCAGTAAGCAAACAG
CGAATCCGTGGGTATTTGAACCCGAGTATCCAGGAAAAAGCAGAATATTT
GATGGAAGGACGGGGAATCCTTTTGAACAACCCGTTATAATAGGAAAGCC
TTATATCTTGAAATTAATTCATCAAGTTGATGATAAAATCCATGGACGTT
CTAGTGGACATTATGCGCTTGTTACACAACAACCCCTTAGGGGAAGGGCA
AAACAAGGGGGACAGCGAGTGGGAGAAATGGAGGTTTGGGCTCTAGAAGG
ATTTGGTGTTGCTCATATTTTACAAGAGATGCTTACTTATAAATCTGATC
ATATTAGAGCGCGCCAAGAAGTACTTGGTACTACAATCATTGGAGGAACA
ATACCAAATCCTGAGGATACTCCAGAATCCTTTCGATTACTTGTTCGAGA
ACTACGATCTTTAGCTCTGGAACTGAATCATTTCCTTGTATCTGAGAAAA
ACTTCCAGATTAATAGGAAGAAAGTTTAAATGATCGATCGGTATAAACAT
CAACAGCTACGAATTGGATTAGTTTCTCCTCAACAAATAAGCGCTTGGGC
TACTAAAATCCTGCCTAATGGGGAGATAGTTGGAGAGGTGACAAAACCCT
ATACTTTTCATTACAAAACCAATAAACCAGAAAAAGATGGATTATTTTGT
GAAAGAATTTTTGGGCCTATCAAAAGTGGAATTTGTGCTTGTGGAAATTA
TCGAGTAATCGGAGATGAAAAAGACGACCCGAAATTTTGTGAACAATGCG
GAGTCGAATTTGTTGATTCTCGAATACGAAGATATCAAATGGGCTACATC
AAACTCGCATGCCCCGTAACCCATGTGTGGTATTTAAAATGTCTTCCTAG
TTATATTGCGAATCTTTTAGATAAACCTCTTAAAGAATTAGAAGGTCTAG
TATACTGCGAT------------TTTTCTTTTGCTAGACCCATAATGAAA
AAACCAACTTTCTTGCGCTTACGGGGTTTATTCGAATATGAAATCCAATC
TTGGAAATACAGTATCCCACTCTTTTTTACTACCCAGGGCTTCGATACAT
TTCGCAATCGAGAAATCTCTACTGGTGCAGGTGCTATTCGAGAACAATTA
GCCGATCTAGATTTACGCATTATTCTAGACAATTCGTTCTTAGAATGGAA
AGAATTAGGGGAAGAAGGACCCACAGGGAATGAATGGGACGATCGAAGGG
TTGGAAGAAGAAAGGATTTTTTGGTTAGACGCATGGAATTGGCTAAGCAT
TTTCTTCGAACAAATATCGAACCGGAGTGGATGGTTTTGTGTCTATTACC
AGTTCTTCCTCCTGAGTTAAGACCCATCATTCAGATAGATGGGGGCAAAT
TAATGAGCTCAGATATTAATGAACTTTATAGAAGAGTTATCTATCGGAAC
AATACCCTTACCGATCTATTAACAACAAGTAGATCTACGCCAGGAGAATT
AGTAATGTGTCAGGAAAAATTAGTACAAGAAGCCGTGGATACACTTCTTG
ATAATGGAATCCGCGGGCAACCAATGAGGGATGGTCATAATAAAGTTTAC
AAGTCATTTTCAGATGTAATTGAAGGCAAAGAGGGAAGATTTCGTGAGAC
TCTGCTTGGCAAACGGGTCGATTACTCAGGGCGTTCCGTCATTGTCGTCG
GCCCTTCACTTTCATTACATCGATGTGGATTGCCGCGCGAAATAGCAATA
GAGCTTTTCCAGACATTTGTAATTCGCGGCCTAATTAGACAACATCTTGC
TTCGAACATAGGCGTTGCTAAGAGTAAAATTCGGGAAAAAGAACCCATAG
TATGGGAAATACTTCAGGAAGTTATGCAGGGGCATCCTGTATTGCTGAAT
AGAGCACCCACTCTGCATAAATTAGGCATACAGGCATTCCAGCCCGTTTT
AGTGGAGGGGCGCGCTATTTGTTTACATCCATTAGTTTGTAAGGGATTCA
ATGCAGATTTTGATGGGGATCAAATGGCTGTTCATGTACCTTTATCTTTG
GAGGCTCAAGCAGAGGCCCGTTTACTTATGTTTTCTCATATGAATCTTTT
GTCCCCAGCTATTGGAGATCCCATTTCCGTACCAACTCAAGATATGCTTA
TTGGACTCTATGTATTAACGAGCGGGAATCGTCGGGGTATTTGTGTAAAT
AGGTATAATCCATGGAATCGCAGAAACTATCAAAATCAAAAAAGTAAAAA
T------AATAACTATAAGTATACCAAA------------GAGATTTTTT
TTTCTAATTCTTATGATGCAATTGGAGCTTATCGGCAGAAACGACTCTTT
TTAGATAGACCTTTGTGGCTCCGGTGGCACCTAGATCAACGCGTTATTGC
TTCAAGAGAAACTCCCATCGAAGTTCACTATGAATCTTTAGGCACTTGTT
ATGAGATTTATGGACACTATCTAATAGTAAGAAGTATAAAAAAAGAAATT
CTTTTTATATACATTCGAACCACTGTTGGTCATATTTCTGTTTATCGAGA
AATCGAAGAAGCCGTGCAGGGGTTTTCTCAGGCCTGTTCATATGGTACCT
AAATGGCAGAACGGGACAATCTGGTATTTCACAATAAAGTGATAGACGGA
ACTGCCATGAAACGACTTATTAGTAGATTAATAGATCACTTCGGAATGGC
ATATACATCACACATCCTGGATCAAGTAAAGACTCTGGGTTTTCAACAAG
CTACTGCTACATCCATTTCATTAGGAATTGATGATCTTTTAACAATACCC
TCGAAGAGATGGCTAGTTCAAGATGCTGAAGAACAAAGTTTGATGCTGGA
AAAGCACCATCATTATGGGAATGTACACGCGGTAGAAAAATTACGCCAAT
CCATTGAAATATGGTATGCCACAAGTGAATATTTGCGACAAGAAATGAAT
CCTAATTTTAGGATGACTGACCCCTTTAATCCAGTTCATATGATGTCTTT
TTCGGGAGCCAGAGGAAATGCATCTCAGGTACATCAATTAGTAGGTATGA
GAGGCTTAATGTCGGACCCTCAAGGACAAATGATTGATTTACCCATTCAA
AGCAATTTACGCGAAGGGCTTTCTTTAACAGAATATATCATTTCTTGCTA
CGGAGCCCGTAAAGGGGTTGTGGATACTGCCGTACGAACATCAGATGCTG
GATATCTCACGCGCAGACTTGTTGAAGTAGTTCAACACATTGTTGTACGT
CGAACAGATTGTGGCACCGTCCGTGCTATTTCTGTGAGTCTTCCGAATGA
GATGGTGTCAGAAAGGATTTTTATCCAAACATTAATGGGTCGTCTATTAG
CTCATGATATATATATTGGCACCCGGTGTATTGCTACCCGAAATCAAGAT
ATTGGGATTGGACTTGTAAATCAATTCATAACCCTTCGAGCACAACCAAT
AGCTATTCGAACTCCTTTTACTTGTAGGAGTGCATCTTGGATCTGTCGAT
TATGTTATGGACGGAGTCCTACTCATGGCGACCTGGTTGAATTGGGAGAA
GCTGTAGGTATTATTGCAGGCCAATCGATTGGAGAACCGGGTACTCAATT
AACATTAAGAACGTTTCATACTGGCGGAGTATTCACGGGGGGTACTGCAG
AACATGTGCGGGCCCCTTCAAATGGAAAAATAAAATTCAATGCGGATTTG
GTTCATCCGACACGTACACGCCATGGGCATCCCGCGTTTCTATGTTCTCT
AAATTTGTTAGTAACTGTTGAGAGTGAAGATATTCGACATAATGTAAATA
TTCCACCTCAAAGTTTTCTTTTAGTTCAAAACGATCAATATGTCCAATCA
GAACAAGTGATTGCTGAGATTCGCGCACGAACATCCACTTTAAATTTTAA
AGAGAAAGTTCGAAAACATATTTATTCTGACTCAGACGGAGAAATGCACT
GGAGCATCGATGTGTATCATGCACCCGAATTTACATACGGTAATGTTCAT
CTATTACCAAAAACAAGTCATTTATGGATATTATTCGGAGGGCCGTGCAG
ATCCAGTTTAGTCTCACTTTCACTCCACAAGGATCAAGATCAAATGAGTG
CGCATTCTCGTTCTATCAAGAGAAGGTCCAGATCCGCTTCTAACCTCTCA
GAAACAAATGATGATTCGAGACACAAATTTTTTCCCTTGCATTTTTCGGG
TAAAGTTAAAAAAGAAGATAGGATTTCTGATTATTCCGACCTTAGTCGAA
TTATATGTACTGGTCGTTGTAATCTCAACGATCCGGCCATTCTCTACCAG
AATTCTGATTTATTCTCAAAGAGGCGAAGAAATAGATTCATCATTCCATT
CCAATCGATTCAAGAACGCGATAACGCACTAAAGCCTCCTTCAGGTATCT
CGGTTGAAATCCCTATCAATGGCATTTTCCATAGAAATAGCATTCTTGCT
TATTTCGACGATCCTCGATACAGAAGAAAGAGTTCGGGCATTACTAAATA
TGGAACTCTAGAAATGCATTCAATCGCCAAAAAAGAGGATTTAATTGAGT
ATGGAGGAGGCAAGGAATTTAGG------TCAAAATACCAAATGAAAGTA
GATCCGTTTTTTTTCATTCCCGAGGAAGTGCATATCTTACCTGGATCTTC
TTCCATAATGGTACGGAACAATAGTATCATTGGGGTTGATACACAAATTA
CTTTAAATATAAGAAGCCGCGTAGGCGGATTGGTCCGGGTGGAGAGAAAA
AAAAAAAGAATTGAACTTAAAATACTTTCTGGAGATATCCATTTTCCTAG
AGAGACAGATAAGATATCCCGACATAGCGGCGTTTTGATAACACCAGCAA
CAGGAAAACAAAACGCCAAGGAATCCAAAAAATGGAAAAATTGGATCTAT
GTTCAACGGATCACACCTAGCAAG------AAAAAGTATTTTGTTTTGTT
TCGGCCTGTCGTCACATATGAAATAAAGGAGGGTATGACTTTAGCAACGC
TTTTCCCGCCGGATCTATTGCAGGAAAGGGATAATGTGAAACTGCGAGTT
GTCAATTATATCCTTTATGTAAAT------GGTAAACCAATTCGAGGAAT
TTCTGATACTAATATTCAATTAGTGCGAACTTGTTTAGTATTGAATTGGG
AGCAAGAC------AAAAAAAGTTCTTCTAGTCAAGAAGCCGGTGCTTAC
TTTGTTGAACTAAGGTTAAGGCCGAAGGGTTTGATTCGACATTTCCTAAG
AATCAACTTAGCGAAATCCACTATTTCATATATCGGAAAAAGGAATGATC
TGTCGGGCTCAGGATTGCTCTCTGCTAATGGATCGGGTTGCACCAATATC
AACCCGTTTTCTGCCAGTTATTCCAAGGAAAGAATTCAACAACCCCTTAA
TCAAAATCAAAATCAAAGAACTATTCATACGGTATTGAATAGAAATACGG
GATTCCAATCGTTGATAATTTTGTCATCATCTAATTGTTTTCGAATGGGT
CCATTCAGCGATGTAAAATATCACAATTTAATAAAA------GAATCAAT
TAAAATTACAAAAGATCCTCTAATTCCAATTAAGAATTGTACGGGTCCTT
TAGGAACAGTCTTTCTAATTGCGAATGCTTATAGATTTTATCATTTAATA
ACTTATAATAAGAAAAACGATTTGCAACTGGACAATTTAAACCAGACTTT
TCAAGTAATTAAATTTAAATATTAT------TTAATGGATGAAAATGATA
AAATTTATAACCCAGATCCATGCAGCAACATTATTTTTAATTTGAATTGG
TATTTTCTCCAGCCCAATTATTTTCAAGCAAGATCTATAATAATGAGTCT
TGGGCAGTTTATTTGTGAAAATATATGTATAGCCAAAAACGCACCACACC
TAAAATCGGGTCAAATTATACTTGTTGAAGTTGACTCTATAGTAATACGA
TCAGCTAAGCCTTATTTGGCCACTCCAGGAGCAACTGTTCATGGCCATTA
TGGGGAAATCCTGTATGAAGGAGATACTTTAATTACCTTTATATATGAAA
AATCGAGATCTGGTGATATAACCCAGGGACTTCCAAAAGTAGAACAGGTC
TTAGAAGTGCGTTCAATTTATTCAATATCGATGAATCTAGAAAAGAGGGT
TGAGGGTTGGAACGAACGTATAACAAGAATTCTTGGGATTCCATGGGCAT
TCTTAATTGGCGCTGAGCTAACTATAGTACAAAGTCGTATCTCTTTGGTT
AATAAGATCCAAAAGGTTTATCGATCCCAGGGGGTGCAGATTCATAATAG
GCATATAGAAATTATTGTACGTCAAATAACATCAAAGGTGTTGGTTTCAG
AAGATGGAATGTCTAATGTTTTTTCACCCGGAGAGCTAATTGGAGTGTTG
CGAGCGGAACGAATGGGGCGCGCGCTGGAAGAAGCGGTTTGTTACCGAGC
CCTCTTATTGGGAATAACTCGAGCATCTCTCAATACTCAAAGTTTCATAT
CTGAAGCGAGTTTTCAAGAAACTGCTAGAGTTTTAGCAAAAGCAGCTCTC
CGGGGTCGAATCGATTGGTTGAAAGGCCTGAAAGAGAACGTTGTTTTGGG
GGGTATGATACCCGTTGGTACCGGATTGAAAGGATTAGTGCACCCTTCA-
-----CAACAAAGCCCTTTTAGAAAAAAAAAAATGACAAGAAGATATTCG
AACATCAACTTGGAAGAGATGCTGGAGGCAGGAGTTCATTTTGGCCATGG
GACTAGGAAATGGAATCCTAAAATGGCACCTTATATCTCTGCAAAGCGTA
AAGGTATTCATATTACAAATCTTACTAGAACTGCTCGTTTTTTATCCGAA
GCCTGCTATTTGGTTTTTGATGCAGCAAGTAAGGGAAAACAATTCTTGAT
TGTTGGTACC---AAAAATCAAGCAGCTGATTCAGTAGCACGGGCCGCAA
TAAGGGCCCGGTGTCATTGTGTTAATAAAAAATGGTTGGGCGGGATGTTA
ACGAATTGGTCCACTACAGAAACGAGACTTCATAAGTTCAGGGACTTGAG
AATGGAACAAAAAACGGGAAGACTTAACCGTCTTACAAAA---AGAGATG
CGGCTGTGGTGAAAAGGCAATTATCTCGCTTGCAAACATATCTAGGCGGG
ATTAAATATATGACAGGGTTGCCCGATATTGTAATCATCGTTGATCAGCA
TGAAGAATACACGGCCCTGCAAGAGTGTATCACTTTGGGAATTCCAACAA
TTTCTTTAATCGATACAAATTGTGATCCTGATCTTGCAGATATTTCGATT
CCAGCGAATGATGACGCTATATCTTCAATCCGCTTAATTCTTAACAAATT
AGTATTGGCAATTTGTGAGGGCCGTTCTAGCTATCTAAGAAATCCT---T
GAATGGGACAAAAAATAAATCCACTTGGTTTCAGACTTGGTACAACCCAA
AGTCATTATTCCCTTTGGTTTGCACAACCAAAAAATTATTCCGAGGGTTT
ACAAGAAGATCAAAAAATAAGAGATTTGATCAAAAATTATGTACAAAAGA
ATGTGAAAATATCCTCTGGCACCGAGGGAATTGCCCATATAGAGATTCAA
AAAAGAATTGATTTGATACAAGTCATAATCTTTATGGGGTTCCCAAAGTT
ATTAATCGAAAGTAGGCCGCGAGGAATCGAAGAATTACAGATGAATCTAC
AAAAGGAATTTCATTATGTGAACCGAAAACTTAACATTTCTATCACAAGA
ATTCCAAAGCCTTATGGCAACCCCAATATTCTTGCAGAATTTATAGCCGG
ACAATTAAAGAATAGAGTTTCATTTCGAAAAGCAATTAAAAAGGCTATTG
AATTAACTGAACAAGCGGAGACAAAAGGAATTCAAGTACAAATTGCAGGA
CGTATCGACGGAAAAGAAATTGCACGCGTCGAATGGATCAGAGAGGGTAG
GGTTCCCCTCCAAACCATTCGAGCTAAAATTGATTATTGTTCCTATACAG
TTCGGACTATCTATGGGGTATTAGGCATCAAAATTTGGATTTTTATTGAT
GACAAGGAAGAGTAAATGTCGCGTTACCGAGGCCCTCGTTTCAAAAAAAT
ACGTCGCCTGGGAGCTTTACCAGGACTAACTAATAAAAGGCCTAAAGCCG
GAAGTGATCTTAGAAACCAATCACGCTCCGGGAAAAAATCTCAATATCGT
ATTCGTCTAGAAGAAAAACAAAAATTGCGTTTTCATTATGGTCTTACAGA
ACGACAATTAATTAAATACGTTCGTATCGCCAGAAAAGCCAAGGGGTCAA
CAGGGCAAGTTTTACTCCAATTACTTGAAATGCGTTTGGATAACATCCTT
TTTCGATTGGGCATGGCTTCGACTATTCCCGCAGCCCGCCAATTAGTTAA
CCATAGACATATTTTAGTAAATGGGCGTATAGTAGATATACCAAGTTATC
GCTGCAAACCCCAAGATAGCATTACGGCGAAGGATGAACAAAAATCCAGA
ACTCTGATTCAAAATTCTCTCGACTCGTCCCCTCATGAAGAAGTGCCAAG
CCATTTGACCCTGGACCCATTCCAATATAAAGGATTAGTCAATCAAATAA
TAGATAATAAA------TGGGTCGGTTTAAAAATAAATGAATTGCTAGTT
GTAGAATATTATTCTCGTCAGACTTAAATGTCACGTCGAGGTACTGCAGA
AGAAAAAACAGCAAAATCCGATCCAATTTATCGTAATCGATTAGTTAACA
TGTTGGTTAACCGTATTCTGAAACACGGAAAAAAATCATTGGCTTATCAA
ATTATCTATCGAGCCATGAAAAAAATTCAACAAAAGACAGAAACAAATCC
ATTATCTGTTTTACGTCAAGCAATACGTGGAGTAACTCCCGATATAGCAG
TAAAAGCAAGACGTGTAGGCGGATCGACTCATCAAGTTCCCATTGAAATA
GGATCCACACAAGGAAAAGCACTTGCCATTCGTTGGTTATTAGCGGCATC
CCGAAAACGTCCGGGTCGAAATATGGCTTTCAAATTAAGTTCCGAATTAG
TGGATGCTGCCAAAGGGAGTGGCGATGCCATACGCAAAAAGGAAGAGACT
CATAAAATGGCAGAGGCAAATAGAGCTTTTGCACATTTTCGTTAAATGGG
TAGAGACACTATTGCTGAAATAATAACCTCTATACGAAATGCTAATATGG
ATAAAAAAAGAGTTGTTCGCATAGAATCTACTACTATTACCGAAAATATT
GTTCAACTACTTTTTCGAGAAGGTTTTCTCGAAAACGTCAGAAAACATCG
AGAAAAAGACAAATATTTTTTAGTTTTAACCCTGCGACATAGAAGGAATA
GGAAAAGACCTTATAGAAATTTTTTCAATTTAAAACGGATCAGTCGACCC
GGTCTACGAATCTATTCTAACTCTCAACGAATTCCTAGAATTTTTGGTGG
GATGGGGATTGTAATTCTTTCTACTTCTCGAGGTATAATGACAGACCGGG
AGGCTCGACTAGAAGGAATCGGCGGAGAAATTTTGTGTTATATATGGTAA
ATGGCAAAAGCTATACCGAGAACTGGTTCGCGTAGGAATGTACGTATTGG
TTTACGTAAGAGTGCACGTAGAATA---CCAAAGGGGGTTATTCATGTTC
AAGCGAGTTTCAATAATACCATTGTCACGGTTACAGATGTACGGGGTCGG
GTGGTTTCCTGGTCCTCGGCCGGTACTTGTGGATTCACGGGTACGCGAAG
AGGGACACCCTTTGCCGCTCAAACGGCAGCAGCAAATGCTATTCGTACAG
TACTAGATCAAGGTATGCAACGAGCAGAAGTCATGATAAAAGGTCCCGGT
CTCGGAAGAGACGCAGCATTACGAGCTATTCGGAGAAGCGGTATACTCTT
AACTTTTGTACGGGATCTAACCCCCATGCCACATAATGGCTGTAGACCTC
CGAAAAAAAGACGTGTGTAGATGGCAAGGAAAAGTTTGATTCAGAGGGAG
AAGAAGAGGCAAAAATTGGAACAGAAATATCATTGGATTCGTCGATCCTC
AAAAAAAGAAATAAGTAAAGTTCCATCATTGAGTGACAAATGGGAAATTT
ATGGAAAGTTACAATCCCCACCACGGAATAGTGCACCTACACGCCTCCAT
CGCCGTTGTTTTTTGACCGGAAGACCCAGAGCTAACTATCGAGACTTTGG
ACTATCCGGACACATACTTCGTGAAATGGTTCACACGTGTTTGTTGCCAG
GAGCAACAAGATCGAGTTGGTAAATGCCAACTATTAAACAACTTATTAGA
AATACAAGACAGCCAATTCAAAATGTCACGAAATCCCCCGCTCTTCGGGG
ATGTCCTCAGCGTCGAGGAACATGTACTAGGGTGTATACTATCACCCCCA
AAAAACCAAACTCTGCCTTACGTAAAGTTGCCAGAGTACGATTAACCTCT
GGATTTGAAATCACTGCTTATATACCCGGTATTGGCCATAATTCACAAGA
ACATTCTTCAGTCTTAGTAAGAGGGGGAAGGGTTAAGGATTTACCCGGTG
TAAGATATCACATTGTTCGAGGAACCCTAGATGCTGTCGGAGTAAAGGAT
CGTCAACAAGGGCGTTCTAAATATGGGGTAAAAAAGCCAAAATAAATGAT
AAAAAATTCATTCATTTCGGTTATTTCTCAAAAAGAAAATGAAGAAAGCA
GAGGTTCCGTTGAATTTCAAGTATTCAGTTTCACCACTAAAATAAGGAGA
CTTACTTCACATCTGGAATTGCACAAAAAAGACTATTCATCTCAGAGAGG
TTTGCGGAAAATTTTGGGAAAACGTCAACGGCTGCTGAACTATTTGTCAA
AAAAAAATATA------GAACGCTACAAACAATTAATCGGTGAGTTGGAT
ATTCGAGAGATAAAAACTCGTTAAATGTTAAAACTTCGTTTGAAACGATG
TGGTAGAAAGCAACGAGCCGTCTATCGAATCGTTGCAATTGATGTTCGAT
CTCGAAGAGAAGGAAAAGATCTTAGAAAAGTTGGCTTTTATAATCCAATG
AAGAATCAAACTTATTTAAATGTTCCTCTTATTCTATATTTCCTTGAGAA
AGGTGCTCAACCCACAGGAACTGTTCAGAATCTTTTAACCAAAGCGGAAA
TTTTTAAGGAACTTACGTCTAAT---------------TAAATGGAAAAA
TCTAAGCGACCTTTTCTTAAATCCAAGCGATCTTTTCGTAGGCGTTTGCC
CCCGATTGAATCGGGGGATCGAATTGATTATAGAAACATGAGTTTAATTA
GTCGATTTATTAGTGAACAAGGAAAAATATTATCTAGACGAGTTAATAGA
TTGACCTTGAAACAACAACGATTAATTACTATTGCTATAAAACAAGCTCG
TATTTTATCTTTGTTACCTTTTCTCAATGTGATACGTTCACTAAAAAAAA
ATCCTTTTGTAGCGAATCATCTAGTAAAAAAAATAGATAAGCTTAATAAA
AAAGCAGAAAAAGAAATAATAGTAACTTTTTCCCGTGCATCTACCATTAT
ACCCACAATGATCGGCCATACGATTGCCGTTCATAATGGTAAAGAACATT
TGCCTATTTATATAACAGATCGTATGGTAGGTCACAAATTGGGCGAATTT
ATACCTACTTTTAATTTCCGAGGACATGCAAAAAGCGATAATAGATCCCG
TCGTTAA-------------------------------------------
--------------------------------------------------
--------------------------------------------------
--------------------------------------------------
--------------------------------------------------
--------------------------------------------------
--------------------------------------------------
--------------------------------------------------
--------------------------------------------------
--------------------------------------------------
--------------------------------------------------
--------------------------------------------------
--------------------------------------------------
--------------------------------------------------
--------------------------------------------------
--------------------------------------------------
--------------------------------------------------
--------------------------------------------------
--------------------------------------------------
--------------------------------------------------
--------------------------------------------------
--------------------------------------------------
--------------------------------------------------
--------------------------------------------------
--------------------------------------------------
--------------------------------------------------
--------------------------------------------------
--------------------------------------------------
--------------------------------------------------
--------------------------------------------------
--------------------------------------------------
--------------------------------------------------
--------------------------------------------------
----------------------------------------ATGAAAGGAC
GTCCATTCAAATCCTGGATTTTCGAATTGAGAGAGATATTGAGAGAGATC
AAGAATTCTCACTATTTCTTAGATTCATGGACCGAATTCAATTCAGTGGG
GTCTTTCATTCACATTTTTTTCCACCAAGAACGCTTTCTAAAACTCTTTG
ACCTCCGAATTTTGAGTATCCTACTTTCACGCAATTCACAGGGTTCAACA
AGCAATCGATATTTCACGATCAAGGGTGTAATACTCTTTGTAGTAGCGGT
CCTTATATATCGTATTAACAATCGAAATATGGTCGAAAGAAAAAATCTCT
ATTTGAAGGGGCTTCTTCCTATACCTATGAATTCCATTGGACCCAGAAAT
GATACATTGGAAGAATCGGTTGGGTCTTCCAATATCAATAGGTTGGTTGT
TTCGCTCCTGTATCTTCCAAAAGGAAAAAAGATCTCTGAGAGTTGTTTCC
TGAATCCGAAAGAGAGTACTTGGGTTCTCCCAATAACTAAA------AAG
TGTAGCATGCCTGAATCTAACTGGGGTTCGCGGTGGTGGAGGAACTGGAT
CGGAAAAAAGAGGGATTCTAGTTGTAAGATATCTAATGAAACCGCCGCTG
GAATTGAGATCTTATTCAAAGAGAAAGATATCAAATATCTGGAGTTTCTT
TTTGTATATTATATGGATGATCCGATCCGCAAGGACCATGATTGGGAATT
GTTTGATCGTCTTTCTCTGAGGAAGAGGCGAAATAGAATCAACTTGAATT
CGGGACCGCTAGTCGAAATCTTAGTGAAACACTGGATTTCTTATCTCATG
TCTGCTTTTCGTGAAAAAATACCAATTGAAGTGGAGGGTTTCTTCAAACA
ACAAAGGGCTGGGTCAACTATTCAATCAAATGATATTGAGCATGTTTCCC
CTCTCTTCTCGAGAAACAGGCGGGCTATTTCTTTGCAAAATTGTGCTCAA
TTTCATATGTGGCAATTTCGCCAAGACCTCTTCGTTAGTTGGGGGAAGAA
TCCGCACGAATCGGATTTTTTGAGGAACGTATCGAGAGATAATTTTATTT
GGTTAGAC------AATGTGTGGTTGGTAAACAAGGATCGGTTTTTTAGA
AAGAGAAAGGTACGGAATGTATCGTCAAATATTCAATATGATTCCACAAG
ATCCAGTTTCGTTCAAGTAACGGATTCTAGCCAACGGAAAGGATCTTCTG
ATCAATCCAGAGATCATTTGGATTCCATTAGTAATGAGGATTCGGAATAT
CACACATTGATAAATCAAAGAGAGATTCAACCACTAAAAGAAAGATCGAT
TCTTTGGGATCCTTCCTTTCTTCAAACGGAAGGAACAGAGATAGAATCAG
ACCGATTCCCGAAATGCCTTTCTGGATATTCCTCAATGTCCCGGCTATTC
ACGGAACGTGAGAAGCAGATGATTAATCATCTGCTTCCGGAAGAAATCGA
AGAATTTCTTGGGAATCCTACAAGATCGGTTCGTTCTTTTTTCTCTGAT-
--AGA---TGGTCAGAACTTCATCTGGGTTCGAATCCTACTGAGAGGTCC
ACTAGAGATCAGAAATTCTTGAAGAAAGAACAAGATCTTTCTTTTGTCCC
TTACAGGCGATCGGAAAATAAAGAACTGGTTACTATATTCAAGATAATTA
CGTATTTACAAAATACTGTCTCAATTCATCCTATTTCATCAGATCCGGGG
TGTGATAGGGTTCTGAAGGATGAACCGGATATGGACAGTTCCAATAAGAT
TTCATTCTTGAACAAAAATCCATTTTTGGATTTATTTCATCTATTCTCTG
ACCGGAACAGGGGAGGATACACGTTACACCACGATTTTGAATCCGAAGAG
ATATTTCAAGAAATGGCAGATCTAGTCACTCTATCAATAACCGAGCCGGA
TCTGGTGTATCATAAGGGATTTGCTTCTTCTATTGATTCCTACGGATTGG
ATCAAAAACCATTCTTGAATGAGGCCAGG---GATGAA---TCGAAAAAG
AAATCTTTATTGGTTCTACCTCCTATTTTTTATGAAGAGGGTGAATCTTT
TTCTCGAAGGATCAGAAAAAAATGGGTCCAGATCTCCTGCGGGAATGATT
TGGAAGATCCAAAACCAAAAATAGTGGTATTTGCTAGCAACAACATAATG
GAGGCAGTCAATCAATATAGATTGATCCGAAATCGGATTCAAATCCAA--
----TATAGTACCTATGGGTACATAAGAAATCTATTGAATCGATTCTTTT
TAATGAATAGATCCGATCGCAACTTCGAATATGGAATTCAA------GGG
TATCAAATAGGAAAGGATACTCTGAATCATAGAACTATAATGAAATATAC
GATCAACCAACATTTATCGAATTTGAAAAAGAGTCAGAAGAAATGGTTCG
ATCCTCTTATCTTGATTTCTCGAACCGAGAGATCCATGAATCGGGATCCT
GATGCATATAGATACAAATGGTCCAATGGGAGCAAGAATTTCCAGGAACA
TTTGGAACATTTCGTTTCGGAGCAGAAGAGCCGTTTTCAAATAGTGTTCG
ATCGATTA---CGTATTAATCAATATTCGATTGATTGGTCTGAGGTTGTC
GACAAAAAAGATTTGTCTAAGCCGCTT---CGTTTCTTTTTGTCCAAGTC
ACTTCTTTTTTTGTCCAAGTTGCTTTTCTTTTTGTCTAACTCACTTCCTT
TTTTCTGTGTGAGTTTCGGGAATATCCCCATT---------CATAGGTCC
GAGATCTACATCTATGAATTGAAAGGTCCGAATGAGCAACTCTGCAATCA
GTTG---------TTAGAATCA---------ATAGGTCTTCAAATTTTTC
AT---------------------TTGAAAAAATGGAAACCCTTCTTATTG
GATGATCACGATACTTCCCGAAAATCGAAATTCTTGATCAATGGAGGAAC
ACCCTTTTTGTTCAATAAGATACCAAAGTGGATGATTGACCCATTCCCTA
CTAGAAATAATCGCAGGAAATCCTTTGATAGCGCGGATTCCTATTTCTCA
ATGATATTCCACAATCAAGACAATTGGCTGAATCCCGTGAAACCATTTCA
TAGAAGTTCATTGATATCTTCTTTTTATAAAGCAAATCGACTTCGATTCT
TGAATAATCCACATCACTTCTGCTTCTATTGTAACACAAGATTCCCCTTT
TCTGTGGAAAAGGCCCGTATCAATAATTATGATTTTACGTATGGACACTT
CCTCAATATCTTGTTCATTCGCAACAAAATATTTTCTTTGTGCGTCGGTA
AAAAAAAACATGCTTTTTGGGGGAGAGGTACTAGTTCACCAATCGAGTCA
CAGGTATCTAACATATTCATACCTAACGATTTTCCACAAAGTGTTGACGA
AACGTATAACTTGTACAAATCTTTCCATTTTCCAAGTCGATACGATCCAT
TCGTTCGTAGAACTATTTACTCGATCGCAGACATTTCTGGAACACCTCTA
ACAGAGGGACAAATAGTCAATTTTGAAAGAACTTATTGTCAACCTCTTTC
AGATATGAATCTATCTGATTCAGAAGGGAAGAACTTGCATCAGTATCTCA
ATTCAAACATGGGTTTGATTCACACTCCATGTTCTGAGAAATATTTACCA
TCCGAAAAGAGGAAAAAACGGAGTCTTTGTCTAAAGAAATGCGTTGAGAA
AGGGCAGATGTATAGAACCTTTCAACGAGATAGTGCTTTTTCAACTCTCT
CAAAATGGAATATATTCCAAACATATATGCCGTGGTTCCTTACTTCGACA
GGGTACAAATATCTACATTTTCTATTTTTAGATACTTTTTCAGACCTATT
GCCGATACTAAGTAGCAGTCAAAAATTTGTATCCATTTTTCATGATATTA
TGCATGGATCAGGTATATCATGGCGAATTCTTCAG---------TGTCTT
CCACAATGGAATCTGATAAGTGAGATTTCGAGTAAGTGTTTCCATAATCT
TCTTCTGTCCGAAGAAATGATTCATCGAAATAATGAGTCACCGTTGATAT
CTACACATCTGAGATCGCCAAATGTTCGGGAGTTCCTCTATTCAATCCTT
TTCCTTCTTCTTGTTGCTGCATATCTCGTTCGTACACATCTTCTCTTTGT
TTCCGGGGCCTCTAGTGAGTTACAGACAGAGTTCGAAAAGGTCAAATCTT
TGATGATTCCATCATCTATGATGGAGTTGCGAAAACTTCTGGATAGGTAT
CCTACATCTGCGCCGAATTCTTTCTGGTTAAAGAATCTCTTTCTAGTTGC
TCTGGAACAATTAGGAGATTCTCTAGAAGAAATACGGGCTTCTGGTGGCA
ACATGCTTGGTCCCGCTTATGGGGTCAAACCAATACGTTCTAAGAAGAAA
TATTTCAAT------CTCATCGATATCATCGATCTCATACCAAATCCCAT
CAATCGAATCACTTTTTCGAGAAATACGAGACATCTAAGTCATACAAGTA
AAGAGATCTATTCATTGATAAGAAAAAGAAAAAACGTGAATGGGGATTGG
ATTGATGATAAAATAGAATCCTGGGTCGCGAACAGTGATTCGATTGATGA
TGAAGAAAGAGAATTCTTGGTTCAGTTCTCCGCCTTAACGACAGAAAAAA
GGATTGATCAAATTCTATTGAGCCTGACTCATAGTGATCATTTATCAAAG
AATGACTCTGGTTATCAAATGATTGAACAACCGGGAGCATTTTACTTACG
ATACTTAGTTGACATTCATAAAAAGTATCTATTGAATTATGAGTTCAATA
CATCCTGTTTAGCAGAAAGACGGGTATTTCTTGCTCATTATCAGACAATC
ACTTATTCCCAAACTTCGTGTGGGACTAATACTTTGCATTTCCCATCTCA
TGGAAAACCCTTTTCGCTCCACTTAGCCTTATCCCCCTCTAGGGGGATTT
TAGTGATAGGTTCTATAGGAACTGGACGATCTTATTTGGTCAAATACCTA
GCGACAAACTCCTATGTTCCTTTCATTACGGTATTTCTGAACAAGTTCCT
GGATAACAAGACTAAATTT------CTTATTGATGATATC---GAT----
--------------------------------------------ATTGAT
GCTAGTGACGATATTGATATTGATGCTAGTGACGATATCGATCGTGACCT
TGATACGGAACTGGAACTGCTAACTATGATGAATGCGCTAACT------A
TGGATATG---ATGCCG------GAAATAGACCGATTTTATATCACCCTT
CAATTCGAATTAGTAAAAGCAATGTCTCCTTGCATAATATGGATTCCAAA
CATTCATGATCTGGATGTAAATGAGTCGAATTACTTATCCCTCGGTCTAT
TAGTGAACCATCTCTCTGAAAGATGTTCCACTAGAAATATTCTTGTTATT
GCTTCGACTCATATTCCCCAAAAAGTGGATCCCGCTCTAATAGCTCCGAA
TAAATTAAATACGTGCATTAAGATACGAAGGCTTCTTATTCCACAACAAC
GAAAGCACTTTTTCACTCTTTCATATACTAGGGGATTTCACTTGGAAAAG
AAAATGTTCCGTACTAACGGATTCGGGTCCATAACCATGGGTTCCAATGC
AAGAGATCTTGTAGCACTTACCAATGAGGCCCTATCGATTAGTATTACAC
AGAAGAAATCAATTCTAGACACTAATACAATTAGATCCGCTCTTCATAGA
CAAACTTGGGATTTGCGATCCCAGGTAAGATCGGTTCAGGATCATGGGAT
CCTTTTCTATCAGATAGGAAGGGCTGTAGCACAAAATGTACTTCTAAGTA
ATTGCCCCATAGATCCTATATCTATCTATATGAAGAAGAAATCATGTAAC
GAAGGGGATTCTTATTTGTACAAATGGTACTTCGAACTTGGAACGAGCAT
GAAGAAATTAACGATACTTCTTTATCTTTTGAGTTGTTCTGCCGGATCGG
TCGCTCAAGATCTTTGGTCTCTGCCCGGACCCGATGAAAAGGATGGGATC
ACTTCTTATGGACTCGTTGAGAATGATTCGGATCTAGTTCATGGCCTATT
AGAAGTAGAAGGCGCTCTGGTGGGATCTTCACGGACAGAAAAAGATTGCA
GTCGGTTTGATAATGATCGAGTTACATTGCTTCTTCGGCCCGAACCGAGG
AATCCCTTAGATATGATGCAAAATGGATCTTGTTCTATCTTTGATCAGAG
ATTTCTCTATGAAAAATACGAATCGGAGTTTGAAGAAGGGGAGGGG----
--------------------------GAAGGAGCCCTTGACCCGCAACAG
ATAGAGGAGGATTTATTCAATCACATAGTTTGGGCTCCTAGAATATGGCG
CCCTTGGGGCTTTCTATTTGATTGTATCGAAAGGCCCAATTCATTGGGAT
TTCCCTATTGGTCCAGGTCATTTCGGGGCAAGCGGATCATTTATGATGAA
GAGGATGAGCTTCAAGAGAATGATTCGGAGTTCTTGCAGAGTGGAACCGT
GCAGTACCAGACACGAGATAGATCTTCCAAAGAACAAGGCCCTTTTCAAC
TAAGCCAATTCATTTGGGACCCTGCAGATCCGCTCTTTTTCCTATTCAAA
GATCAGCCCCCTGACTCTGTGTTTTCACATCGAGAACTATTTGCAAATGA
AGAGATGTCAAAGGGGCTTCTTACTTCCCAAACAGATCCTCCTACATCTA
TATATAAACGCTGGTTTATCAAGAATACACAAGAAAAGCACTTCGAATTG
TTGATTAATCGTCAGAGATGGCTTAGAACCAATAGTTCATTATCTAATGG
ATCTTTCCGTTCTAATACTCTATCCGAGAGTTATCAGTATTTATCAACTC
TCTTCCTATCTAACAGAACGCTATTGGATCAAATGACAAAGACATTGTTA
AGAAAAAGATGGCTTTTCCCGGATGAAATGCAAATTGGATTCATGGAACA
GGAGAAAGATTTTCCATTCCTTAGCCGGAAAGATATGTAGATGCCTAGAT
CGCGGATAAATGGAAATTTTATTGATAAGACCTTTTCAATTGTAGCCAAT
ATCTTATTGCAAATAATTCCGACAACTTCAGGAGAAAAAGAGGCATTTAC
CTATTACAGAGATGGG---ATGTCAGCTCAATCCGAAGGAAATTATGCCG
AAGCTTTACAGAATTATTATGAAGCTATGCGACTAGAAATTGATCCCTAC
GATCGAAGTTATATACTCTATAATATAGGTCTTATCCATACAAGTAATGG
AGAACATACGAAAGCTTTGGAATATTATTTTCGAGCACTAGAACGAAATC
CATTCTTACCACAAGCTTTTAATAATATGGCCGTGATCTGTCATTACCGG
GGAGAACAGGCCATTCGCCAGGGTGATTCTGAAATTGCGGAAGTTTGGTT
TGATCAAGCCGCTGAGTATTGGAAACAGGCTATAGCACTTACTCCCGGTA
ATTATATTGAAGCACATAATTGGTTGAAGATCACGAGACGTTTCGAATAA
ATGAGTTGTCGATCAGAACATATATGGATAGAACTTATAACGGGGTCTCG
AAAACTAAATAATTTTTTCTGGGCCCTTATTATTTTTTTAGGTTCATTAG
GATTCTTATTGGTTGGAACTTCCAGTTATCTTGGTAGAAGTTTGATATCT
TTTGTTCCGTCTCAGCAAATCCTTTTTTTTCCACAAGGGATCATTATGTC
TTTCTACGGGATCGCGGGTCTCTTTATTAGTTCCTATTTGTGGTGCACAA
TCTACTGGAATGTAGGTAGTGGTTATGATCGATTCGATAAAAAGGAAGGA
ATCGTGTGTATTTTTCGTTGGGGATTTCCTGGAAAAAATCGTCGCATATT
CCTTCGATTTTTTATAAAAGATATTCAATCCGTTAGAATAGAAATTAAAG
AGGGTATTTATGCTCGCCGTGTACTTTATATGGGCATCAGAGGCAGGGGA
GCTATTCCGTTGACCCGTACGGATGAGAATTTCACTCCCCGAGAAATTGA
ACAAAAAGCCGCGGAATTGGCCTATTTCTTGCGTGTACCAATTGAAGTCT
TTTGA---------------------------------------------
--------------------------------------------------
--------------------------------------------------
--------------------------------------------------
--------------------------------------------------
----------------------
>P_acuminata
ATGACTATTCATCTATTGTATTCTTATGCAAATAGGGGGCAAGAAAACTC
TATGGAAAGATGGTGGTTTAATTCGGTGGTCTTTAAGAAGGAGTTAGAAC
ACAGGTATGGGCTAAAGAAATCAATGGACAATCTTGGTCCTATTGAAAAT
GCTAGTGAAAGTGAAGATAGAAATAGAAAAGGCAGGGCTAAAAACATTCA
TAGTTGGGGGGGT---CGTGACAATTCTAGTTACAGTAATGTCGATCATA
TCTTTGGTGTCAAAGATATTCATAACTTTCTTTCTGATGATACTTTTTTA
GTTAGGGATAGTAATGGAAACAGTTATTCTATTTATTTGGATCTTCAAAA
TCATAGTTTTGAGATTGACAACGATCATTCTTTTATGAGTGAACTAGAAA
GTTATTTTTGTAGTTTTCGCAATTCTAGTTATATGAATAATGGATCTACG
AGTGAAGATTCTTTATCCAATCGGTAC------ATGTCCGATACTCAATC
TAGTTGGAGTAATCACATTACTAGTTGCATCGACAGTTATCTTCAGTCTC
AAATCTCTATTGATACGTCCATTGTAAGTGATAGTATTAACAGTTACATT
TCTAGGTGCGTTTTTGATAAACGTAGAACTAGTAGTGAAGGCGGGAGGTC
CAGTATACGAACCCCCCCGAAGAGTAGTGATTTAACTCTAAGAGAAAGAT
CTAATGATCTCGATGCAACTCAAAAATACAGGCATTTATGGGTTCAATGC
GAAAATTGTTATGGATTAAATTATAAGAAATTTTTGAAATCAAAAAAGAA
TATTTGTGAACAATGTGGATATCATTTGAAAATGAGTAGTTCAGAAAGAA
TCGAAGTTTCAATTGACCCCGGTACTTGGTATCCTATGGATGAAGACATG
GTCTCTCTGGATCCCATTGGATTTCATTCGGAGGAGGAGCCTTATAAAGA
TCGTATCGATTCTTATCAAAGAAAGACAGGATTAGCTGAGGCTGTTCAAA
CAGGCATAGGTCAACTAAATGGTATTCCCGTAGCAATTGGGGTTATGGAT
TTTCAGTTTATGGGGGGTAGTATGGGATCCGTAGTCGGGGAAAAAATCAC
CCGTTTGATTGAGTACGCTACAAATCAATTTCTACCTCTTATTATAGTGT
GCGCTTCAGGGGGGGCGCGCATGCAAGAAGGAAGTTTAAGCTTGATGCAA
ATGGCTAAAATTTCGTCTGCCTTATATAATTATCAATTAAATAAAAAGTT
ATTTTATGTATCAATCCTTACATCTCCTACTACGGGCGGGGTAACAGCCA
GTTTTGGTATGTTGGGAGATATCATTATTGCCGAACCTAATTCCTACATT
GCATTTGCGGGTAAAAGAGTAATTGAACAAACATTGAATAAAACAGTACC
CGAAGGTTCCCAAGCAGCTGAATATTTATTCCAGAAGGGCTTATTCGACC
TAATCGTACCGCGTAATCTGTTAAAAAGCGTTTTGAGTGAGTTATTTAAG
CTCCACGCCTTCTTTCCTTTGAATTCCAATTCAACCAAGTAGATGGGAAC
CATTCGAGCTGACGAAATTAGTAATATTATACGTAAACGTATTGAACAAT
ATAATAGAGAAGTCAAGATTGTAAATACCGGTACCGTACTTCAAGTGGGC
GATGGTATTGCTCGTATTCATGGTCTTGATGAAGTAATGGCGGGTGAATT
AGTTGAATTTGATGAAGGTACAATAGGTATTGCTCTGAATTTGGAATCAA
ATAATGTTGGTGTTGTATTAATGGGTGATGGTTTGATGATCCAAGAAGGA
AGTTCTGTAAAAGCAACGGGAAGAATTGCTCAGATACCGGTGGGTGAGGC
TTATTTGGGCCGTGTTATAAACGCCCTGGCTAAACCTATTGATGGTAGAG
GCGAAATTTCAGCTTATGAATCTCGATTAATTGAATCTCCTGCTCCGGGT
ATTATTTCCCGGCGTTCCGTATACGAGCCTCTTCAAACCGGACTTATTGC
TATTGATTCGATGATTCCTATAGGACGTGGTCAACGAGAATTAATTATTG
GAGATAGACAAACCGGTAAAACAGCAGTAGCCACGGATACGATTCTTAAT
CAACATGGTCAAAATGTAATATGTGTTTATGTAGCTATTGGTCAAAAAGC
ATCCTCCGTGGCTCAGGTAGTAACTACTTTACAGGAAAGGGGGGCTATGG
AATACACTATTGTGGTAGCCGAAACGGCGGATTCCCCTGCTACATTACAA
TACCTCGCTCCTTATACAGGAGCTGCTTTGGCTGAATTTTTTATGTACCG
TAACCAACACACTTTAATTATTTATGATGATCTCTCCAAACAAGCCCAAG
CTTATCGCCAAATGTCTCTTCTATTACGAAGACCACCCGGTCGTGAAGCT
TATCCAGGGGATGTTTTTTATTTGCATTCACGCCTTTTGGAAAGAGCCGC
TAAATTAAGTTCTAGTTTAGGTGAAGGAAGTATGACCGCCTTACCAATAG
TGGAAACTCAATCGGGAGATGTTTCGGCTTATATTCCCACTAATGTCATT
TCCATTACGGATGGACAAATCTTTTTATCTGGCGATCTATTCAATGCTGG
AATCAGACCTGCTATTAATGTGGGTATCTCCGTTTCCAGAGTAGGGTCTG
CAGCTCAAATTAAAGCCATGAAGCAAGTAGCTGGTAAATTAAAATTGGAA
CTGGCGCAATTTGCCGAATTAGAAGCCTTTGCACAATTTGCTTCAGATCT
TGATAAAGCTACTCAGAATCAATTGGCAAGAGGTCAACGATTACGTGAAT
TGCTTAAACAATCCCAATCAGCCCCTCTTACGGTAGAAGAACAGATAATC
ACTATTTATACCGGAACAAATGGTTATCTTGATTCATTAGAAATTGGACA
GGTAAGGAAGTTTCTTGTTGAATTACGGACTTATTTAAAAAGTAATAAAC
CTAAGTTTCAAGAAATAATCTCTTCTACTAAGACATTTACTGAGGAAGCA
GAAGCCCTTTTGAAAGAAGCTATTCAGGAACAAACGGCCCGGTTTCTACT
TCAGGAACAAGCATAAATGATAATTAATCCGACTACTTCTGGTTCTGGGG
TTTCCACGCTTGAAAAAAAAAACCTGGGGCGTATCGTCCAAATCATCGGT
CCGGTACTAGATGTAGCCTTTCCGCCGGGCAAGATGCCTAATATTTATAA
CGCTCTGATAGTTAAAGGTCGAGACACTGCTGGTCAACCAATTAATGTGA
CTTGTGAGGTACAACAATTATTAGGAAATAATCGAGTTCGAGCTGTAGCT
ATGAGTGCTACAGACGGTCTGATGAGAAGAATGGAAGTGATTGATACGGG
AGCTCCTCTAAGTGTTCCGGTCGGTGGAGCGACTCTGGGACGAATTTTCA
ACGTGCTTGGAGAGCCTATTGATAATTTAGGGCCTGTAGATACTTCTACA
ACATCTCCTATTCATCGATCTGCGCCTGCCTTTATACAGTTAGATACAAA
ATTCTCTATTTTTGAAACAGGAATTAAAGTAGTAGATCTTTTAGCCCCCT
ACCGCCGTGGGGGAAAAATAGGACTATTTGGGGGAGCTGGGGTTGGGAAA
ACGGTACTCATTATGGAATTGATTAATAATATTGCCAAAGCCCACGGGGG
CGTATCCGTATTTGGCGGAGTAGGTGAACGTACTCGTGAAGGAAATGATC
TTTACATGGAAATGAAAGAATCTGGAGTGATTAATGAAAAAAATATTGCA
GAATCAAAAGTGGCTCTAGTTTACGGCCAGATGAACGAACCGCCGGGAGC
TCGTATGAGAGTTGGTTTGACTGCCCTAACGATGGCGGAATATTTCCGAG
ATGTTAATCAACAAGACGTACTTCTATTTATCGACAATATCTTCCGTTTC
GTCCAAGCAGGATCCGAAGTCTCCGCCTTATTGGGTAGAATGCCTTCCGC
TGTCGGTTACCAACCCACTCTGAGTACAGAAATGGGCTCTTTACAAGAAA
GAATTACTTCTACCAAAGAAGGGTCCATAACTTCTATTCAAGCAGTCTAT
GTCCCTGCAGACGATTTGACTGATCCTGCTCCCGCTACGACATTTGCACA
TTTAGATGCTACTACCGTACTATCAAGAGGATTAGCTGCCAAAGGTATCT
ATCCAGCAGTAGATCCTTTAGATTCAACTTCAACCATGCTTCAACCTCGG
ATCGTCGGTGAGGAACATTATGAAACTGCGCAAAGAGTTAAGCAAACTTT
ACAACGGTATAAAGAGCTTCAGGACATTATAGCTATTCTTGGGTTGGACG
AATTATCCGAAGAGGATCGTTTAACCGTAGCAAGAGCGCGAAAAATTGAG
CGTTTCTTATCACAACCCTTTTTTGTAGCCGAAGTATTTACCGGTTCTCC
AGGAAAATATGTTGGTCTAGTAGAAACCATTAGAGGGTTTCAATTGATCC
TTTCCGGAGAATTAGATGGTCTTCCTGAACAGGCCTTTTATTTGGTAGGT
AATATCGATGAAGCTACCGCGAAGGCTATAAACTTA--------------
----------TAAATGACCTTAAATCTTTGTGTATTGACCCCTAATCGAA
TTGTTTGGGATTCAGAAGTCAAAGAAATCATTTTATCGACGAATAGTGGC
CAAATTGGCGTATTACCAAATCATGCTCCTATTGCTACAGCTGTAGATAT
AGGGATTTTGAGAATACGCCTTAAGGACCGATGGGTAACGATGGCTCTGA
TGGGTGGTTTTGCTAGAATAGGCAATAACGAGATCACTGTTTTAGTAAAT
GATGCGGAAAAGGGTAATGATATTGATCCACAAGAAGCTCAGCAAACTCT
TGAAATAGCAGAAGCTAATTTGACAAAAGCGGAAGGAAAGAGACAAATAA
TTGAGGCAAATCTAGCTCTCCGACGAGCTAGGACAAGAGTAGAAGCTGTC
AATGTGGTTTCCTAAATGAAAAATGTAACCGATTCTTTCGTTTCTTTGGG
CTACTGGCCATCCGCCGGGAGTTTCGGATTTAATACCGATATTTTAGCAA
CAAATCCAATAAATCTAAGTGTAGTGATTGGTGTATTGATTTTTTTTGGA
AAGGGAGTGTTA---AGTGATTTATTAGATAATCGAAAGCAGAGGATCTT
GAATACTATTCGAAATTCAGAAGAACTGCGGGGGGGGGCCATTGAACAGC
TGGAAAATGCCCGGGCTCGCTTACGTAAAGTGGAAACGGAAGCAGATGAG
TTTCGGGTCAATGGATATTCTGAGATAGAGCGAGAAAAATTGAATTTGAT
TAATTCAACTTATAAAACTTTGGAACAATTAGAAAATTACAAAAATGAAA
CGATTCAGTTTGAACAGCAAAGGGCAATTAATCAAGTCCGACAACGTATT
TTCCAACAAGCCTTACAAGGAGCTCTAGGAACTCTAAATAGTTGTTTGAA
CAACGAGTTACATTTACGTACCATTAATGCCAATATTGGCATGTTGGCAG
CGATGAAAGAAATAACTGATTAGATGAATCCACTGATTTCTGCTGCTTCC
GTTATTGCTGCTGGATTGGCTGTAGGGCTTGCTTCTATTGGACCTGGAGT
TGGTCAAGGGACTGCTGCGGGTCAAGCTGTAGAAGGTATCGCGAGACAGC
CCGAGGCAGAGGGAAAAATAAGAGGTACTCTATTGCTTAGTCTAGCTTTT
ATGGAAGCTTTAACGATTTATGGATTGGTTGTAGCATTAGCACTTTTATT
TGCGAATCCTTTTGTTTAAATGAATGTGCTATCATGTTCCATCAACACAC
TTAAAGGGTTCTACGATATATCCGGCGTGGAAGTAGGCCAACATTTCTAT
TGGCAAATAGGGAGTTTCCAAGTCCATGGCCAAGTACTTATTACTTCTTG
GGTTGTAATTGCTATTTTAGTAGGTTCAGCTACTATAGCTGTTCGGAACC
CACAAACCATTCCGACCGGGGGTCAGAATTTCTTCGAATATATTCTTGAA
TTCATTCGAGATGTGAGTAAAACTCAAATTGGAGAAGAATACGGCCCTTG
GGTTCCTTTTATTGGAACTATGTTTCTATTTATTTTTGTTTCTAATTGGT
CAGGAGCTCTTTTACCTTGGAAAATTATAGAATTACCTCAGGGAGAGTTG
GCCGCACCAACGAATGATATAAATACTACTGTTGCTTTGGCTTTACTCAC
GTCAGTGGCATATTTCTATGCAGGTCTTACCAAAAAGGGATTACGTTATT
TCGGGAAATATATTCAACCAACCCCAATCCTTTTACCCATTAATATCTTA
GAAGATTTCACAAAGCCGTTATCACTTAGTTTTCGACTTTTTGGAAATAT
CTTAGCGGATGAATTAGTAGTTGTTGTTCTTGTTTCTTTAGTACCTTCAG
TGGTTCCTATCCCTGTTATGTTCCTTGGATTATTTACAAGTGGGATTCAA
GCTCTTATTTTTGCAACTTTAGCTGCGGCTTATATAGGTGAATCCATGGA
GGGCCATCATTGAATGATATTTCCAACCTTAGAGCACATATTAACTCATA
TTTCTTTTTCAATCATTTCAATTAGAATTACAATTCATTTGATAACCTTT
TTAGTCGATGAAATCATAAAACTCTATTATTCATCCGAAAAGGGCATGAT
AATGACTTTTTTATGTATAACAGGATTATTAATTACTCGTTGGATTTATT
CGGGACATTTTCCACTAAGTAATTTATATGAATCATTAATCTTTCTTTCA
TGGAGTTTTTCTTTTATTCATATAGTTCCGTATTTAAAAAAAAGGAAAAA
TGTTCTAAGCACAATAATTGGCCCAAGTGCTATTTTTACCCAGGGCTTTA
CTACTTCAGGTCTTTTAAATGAAATACACGAATCAACAATATTAGTCCCC
GCTCTTCAATCCGAGTGGTTAATAATGCACGTAAGTATGATGCTATTAGG
ATATGCGGCACTTTTATGTGGATCATTATTATCAGTATCACTTTTAGCCA
TTACGGTTAGGAAAAAGAGAAAGTTTTTTTCTACGAGTCAGAATTTTTTC
AATTTATATGAG---------TCGTTTGTATTTGGTGAAAGCGAATACAT
AAATGAACAGGATATTGTTTTACAAAATACTTCTTTTTTTTCTCCAAAGA
ATTTTTACAGGTCACAATTGATTCAACAATTGGATTATTGGAGTTATCGA
GTTATTAGTCTAGGGTTTATCTTTTTAACCATAGGAATTCTTTCTGGAGC
AGTATGGGCTAACGAAGCCTGGGAATCCTATTGGAGTTGGGACCCAAAAG
AAACTTGGGCTTTTATTACTTGGATCGTATTCGCGATTTATTTACATATT
CGAACAAATACAAAATGGAAGGGTACAAGTTCATCAGTTGTGGCGTCGAT
TGGATTTATTATAATTTGGATATGCTATTTTGGTGTCAACCTTTTAGGAA
TAGGACTACATAGTTATGGTTCATTTCAATTAACATCTAATTGAATGGCA
AAAAAGAAAGCATTCACTACTCTTTTCTATCTTGCACCTATAGTATTTTT
GCCCTGGTGGATTTCTCTCTCATTTACTAAAAGTATGGAATCCTGGATTA
CTAATTGGTCGAATACTGGGAAATCTGAAATCTTTTTTAATGATATTCAA
GAAAAAAGTATTCTAGAAAAGTTCATAGAATTAGAGGAAATCCTCTTCTT
GGAAGAAATGATCAAGGAATCCTCGGAGACACATCTACAAAAGATTCCTA
TAGGAATCCACAAAGAAACGATACAATTAATCAAGATACACAACGAGGAT
CATATCCATACGATTTTGCACTTCTCGACAAATCTAATCTGTTTTGTTAT
TCTAAGCGGTTATTCTTTTTTAGGTAATAAAGAACTTTTTATTCTTAATT
CTTGGGTTCAGGAATTCCTATATAACTTAAGTGATACAGTAAAAGCTTTT
TCGATTCTTTTATTAACCGATTTATGTATCGGATTTCATTCACCCCATGG
TTGGGAACTAATGATTGGTTCTGTCTACAAAGATTTTGGATTTGGTCATA
ATGATCAAATAGTATCTGGTCTTGTTTCCACTTTTCCAGTTATTCTCGAT
ACTATTTTTAAATATTGGATTTTCCGTTATTTAAATCGTTTATCTCCGTC
ACTTGTAGTTATTTATCATGCAATGAATGATTGAATGCCTATTGGTGTTC
CAAAAGTTCCTTTCCGAATTCCTGGAGAGGAAGATGCAACTTGGGTTGAC
GTA---TACAATCGACTTTATCAAGAAAGATTACTTTTTTTAGGCCAAGA
AGTTGATAGCGAAATCTCGAATCAACTTATTGGTCTTATGATATATCTCA
GTATCGAGGATAATACCAAAGATCTGTATTTGTTTATAAACTCTCCTGGC
GGATGGGTTGTACCTGGAATAGCTATTTATGATACTATGCAATTTGTGCG
ACCAGAGGTCCATACAATATGCATGGGATTAGCCGCATCAATGGGCTCTT
TTATCCTGGTTGGGGGAGAAATTACCAAACGTCTAGCATTCCCTCACGCT
AGGGTAATGATCCATCAACCTGCTAGTTCTTTTTATGAGGCGCAAACGGG
AGAATTTATCCTGGAAGCGGAAGAGCTGCTGAAACTACGCGAAACCCTCA
CAAGGGTTTATGTACAAAGAACGGGCAAACCCTTATGGGTTGTATCTGAA
GACATGGAAAGAGACGTTTTTATGTCAGCAACCGAAGCACAAGCTTATGG
AATTGTTGATCTTGTAGCAATTGAATGAATGAAAGAACAAAAATGGATTC
ATGAAGGTTTAATTACTGAATCGCTTCCGAATGGCATGTTCCGGGTTCAA
TTAGATAATGAAAATGTAATTCTAGGTTATGTTTCAGGAAAGATCCGACA
TAGTTTTATACGGATACTGCCGGGAGATAAAGTAAAAATTGAAGTAAGTC
GTTATGATTCGACCAGAGGACGTATAATTTATCGACTCCGAAACAAGGAT
TCGAAGGATTAGATGGAGGAAATCAAAAGCTATTTACAGCCAGAGAGATC
CCAACGACACGACTTCCTATATCCACTTATCTTTCAGGAGTCTATTTATG
CATTTGCTCATGATCGTGATTTCAGTAGATCAATGTTGTCGGAAAATCCG
GGTTATGACAATAAATCCAGTTTACTGATTGTGAAACGGCTAATTACTCG
AATGTATCAACAGAATCATTTTCTTATTTCTCCTACTGATTTGAACCAAA
ATCCATTTTGCGTGTGCAACAAGAATTTGTATTTTCGAATCATATCAGAG
GGGTTTTCTTTTATTGTAGAAATTCCATTTTATCTACGATTAATATCTTG
TCTAGAAGGGAAAAAGAGAATCAAATCTCAGAATTTACGATCAATTCATT
CAATATTTCCCTTTTTAGAGGACAATTTCTCGCATTTAGATTTTGTCTTA
GATATACGAATACCCCACCCTGTCCATGTGGAAATCTTGGTTCAAGCTAT
TCGCTATTGGGTAAAAGACCCCTCTTCTTTGCATTTATTACGATTCTTTC
TCAACAAGTATTATAATTCGAATACTCCAAAGAGAGATCGTGATATCTTT
GAAGTATTTGAAATAATTAGTTCTTCTTTTTCAAAAACAAAAAGAAATCA
AAGATTTTTATTATTCTTATATAATTCTCATGTATATGAATATGAATCCA
TTTTCGTCTTTCTACGTAGCCAACCCTTTCATTTACGATTAACATCTTAT
GAACTTTTTCTTGAACGAATCTATTTCTATCGAAAAATGCAACGCCTTGT
GAACGTCTTTGTTAAGTTTACGGATTCTCAGGTGAATCTCTGGTTGGTCA
AGGAACCTTGCATACATTATATTAGGTATCAAAGAAAATCTATTCTGGCT
TCCAAGGGAATGTCTCTTTTCATGAATAAATGGAAATGGTACCTTGTCAA
TTTTTGGCAATGGCATTTTTCGCTGTGGTTTCATCCAAGAAAGATTTCTA
TCAACCAATTA---------GCCAACCATTCCATGGAATTTTTGGGCTAT
CTTTCAAGCGTGCGAATGAACCCTTCGGTGGTACGCAGTCAAATTCTCGA
AAATTCATTTATAATGACTAATACTATTAAGAAGTTTGATACGCTTGTTC
CAATTATTCCTTTGATTTCGGCATTGGCTAAAGCGAAATTTTGTAACGTA
TTAGGGCATCCCATTAGTAAGCCGGTTCGGGCTGATTTAGCAGATTCTAA
TATTATTGACCGATTTGGGCGTATATGCAGAAATCTTTCTCATTATCATA
GCGGGTCTTCAAAAAAAAAAACTTTATACCGAATGAAGTATATACTTCAG
CTTTCGTGTGCTAAAACTTTGGCTCGGAAACACAAAAGTACTGTACGTGC
TTTTTTGCAAAGATTGGGCTCGGAATTATTGGAAGAATTTCTTATGTCGA
AA---------------------------------GAAGACGTTCTTTTT
TTTACCTTCCCAAAAGGTACTTACCCATTGAGGGCGGTATCTAGAAGTCG
CATTTGGTATTTGGATATTATTTCTATCGATGATCTGGCCAATCACAAAT
AAATGCAAACTAGAAATACTTTTTCTTGGATAAAGGAACAGATTACTCGA
TCTATTTCGGTATCGCTCATGATATATATCCTAACTCAGACATCCATTTC
AAGTGCATATCCCGTTTTTGCCCAGCAGGGTTATGAAAATCCACGAGAAG
CAACTGGGCGTATTGTATGCGCCAATTGCCATTTAGCTAATAAGCCCGTG
GATATTGAGGTTCCACAAGCGGTACTTCCTGATACTATATTTGAAGCAGT
TGTTCGAATTCCTTATGATAAGCAAGTGAAACAAGTTCTTGCTAATGGTA
AGAGGGGGGGTTTGAATGTGGGGGCAGTTCTTATTTTACCGGAGGGGTTT
GAATTAGCTCCTTCCGATCGTATTTCTCCCGAGATGAAAGAAAAGATAGG
CAATTTGTCTTTTCAGAGTTATCGCCCTAATCAAAAAAATATTCTTGTCG
TAGGGCCTGTCCCTGGTCAAAAATATAGTGAAATCACCTTTCCTATTCTT
TCCCCCGACCCCGCTACTAAGAAAGATGTTTACTTCTTAAAATACCCTAT
ATATGTAGGGGGGAATAGGGGTCGGGGTCAGATTTATCCCGACGGAAGCA
AGAGTAACAATACAGTTTATAATGCTACAGGAGCGGGTATAGTAAGTAAA
ATTATACGAAAAGAAAAGGGGGGATATGAAATATCCATAACAGATACATT
GGATGGGCGTCAAGTGGTTGATATTATCCCTCCAGGACCGGAACTTCTTG
TTTCGGAGGGTGAATCCATCAAATTTGATCAACCATTAACGAGTAATCCT
AATGTGGGCGGATTTGGTCAAGGAGATGCAGAAATAGTACTTCAAGATCC
ATTACGTATCCAGGGTCTTTTGTTCTTCTTGGCCTCTGTTATTTTGGCAC
AAATCTTTTTGGTTCTTAAAAAGAAACAATTCGAGAAGGTTCAATTGGCC
GAAATGAATTTTTAGATGAGTAAAGTCTATGATTGGTTCGAAGAACGTCT
TGAGATTCAGGCCATTGCGGATGATATAACTAGTAAATATGTTCCTCCCC
ATGTAAATATATTTTATTGTTTAGGGGGGATTACGCTTACTTGTTTTTTA
GTACAAGTAGCTACGGGGTTTGCTATGACTTTTTACTATCGTCCGACCGT
TACTGAAGCTTTTTCCTCTGTTCAATACATAATGACAGAAGCTAACTTTG
GTTGGTTAATCCGATCAGTTCATCGATGGTCGGCAAGTATGATGGTTCTA
ATGATGATTCTACATGTTTTTCGTGTGTATCTCACCGGTGGATTTAAAAA
ACCCCGCGAATTAACTTGGGTTACAGGTGTGGTTCTGGGAGTATTGACCG
CATCGTTTGGCGTAACTGGTTATTCTTTACCTCGGGACCAAGTTGGTTAT
TGGGCGGTGAAAATTGTAACAGGTGTACCTGACGCTATTCCTGTAATAGG
ATCCCCCTTGGTAGAATTATTGCGCGGAAGTGCTAGTGTGGGGCAATCCA
CCTTGACTCGCTTTTATAGTTTACACACTTTTGTATTGCCGCTTCTTACT
GCTGTATTTATGTTAATGCACTTTCTAATGATACGTAAACAAGGTATTTC
TGGTCCTTTATAGATGGGAGTAACAAAAAAGCCTGATTTGAATGATCCTG
TATTAAGAGCTAAATTGGCTAAAGGTATGGGTCATAATTATTATGGAGAA
CCCGCATGGCCCAATGATCTTTTATATATTTTTCCAGTAGTAATTCTAGG
TACTATTGCATGTAACGTAGGCTTAGCGGTTCTAGAACCATCAATGATTG
GTGAACCGGCGGATCCGTTTGCAACCCCCTTGGAAATTTTACCTGAATGG
TATTTCTTTCCCGTATTTCAAATACTTCGGACAGTTCCCAATAAATTATT
GGGTGTTCTTTTAATGGTTTCAGTACCTGCGGGATTATTAACAGTGCCCT
TTTTAGAAAATGTTAATAAATTTCAAAATCCATTTCGCCGTCCAGTAGCG
ACAACCTTCTTTTTGATCGGTACCGCAGTCGCTCTTTGGTTGGGTATTGG
TGCAACATTACCTATTGATAAATCCCTAACTTTAGGTCTTTTTTAAATGA
TTGAAGTTTTTCTATTTGGAATCGTGTTAGGTCTAATTCCTATTACTTTG
GCTGGATTATTCGTAACTGCATATTTACAATACAGGCGGGGTGATCAGTT
GGACCTTTGAATGCTTACTATAACTAGTTATTTCGGTTTTCTACTAGTGG
CTTTAACTATAACTTCAGCTCTATTTATTAGTCTGAGCAAGATACGACTT
ATTTAAATGGATATAGTAAGTCTCGCTTGGGCGGCTTTAATGGTAGTCTT
TACATTTTCTCTTTCACTCGTAGTGTGGGGAAGAAGTGGGCTCTAGATGA
TTATTCGTTCGCCGGAACCAGAAGTAAAAATTTTGGTGGATAAGGATCCC
ATAAAAACTTCTTTCGAGGAATGGGCCAAACCGGGTCATTTCTCAAGAAC
AATAGCTAAAGGACCTGATACTACCACTTGGATCTGGAACCTACATGCTG
ATGCTCACGATTTTGATAGCCATACCAGTGATTTGGAGGAGATCTCTCGA
AAAGTGTTTAGTGCCCATTTTGGTCAACTATCCATCATCTTTCTTTGGCT
GAGCGGTATGTATTTCCACGGTGCTCGTTTTTCCAATTATGAAGCGTGGC
TAAGTGATCCAACTCACATTGGGCCAAGTGCCCAGGTGGTTTGGCCAATA
GTGGGCCAAGAAATATTGAATGGTGATGTGGGCGGGGGTTTCCGAGGAAT
CCAAATAACCTCTGGGTTTTTTCAGATTTGGCGAGCATCGGGAATAACTA
GTGAATTACAACTCTATTGTACCGCAATTGGTGCATTGGTCTTTGCAGCC
TTAATGCTTTTTGCTGGTTGGTTTCATTATCATAAAGCGGCCCCGAAATT
GGCTTGGTTTCAAGATGTAGAATCTATGTTGAATCACCATTTAGCGGGAC
TACTAGGACTTGGGTCTCTCTCTTGGGCGGGGCATCAAGTACATGTATCT
TTACCGATTAACCAATTTCTAAACGCTGGAGTAGATCCTAAAGAGATACC
GCTTCCTCATGAATTTATTTTGAATCGTGATCTTTTGGCTCAACTTTATC
CAAGTTTTGCCGAGGGAGCAACCCCCTTTTTTACCTTGAATTGGTCAAAA
TATGCAGAATTTCTTACTTTTCGTGGAGGATTAGATCCAGTAACTGGAGG
TCTATGGTTGACGGATATTACACACCATCATTTAGCTATTGCAATTCTCT
TCCTGATAGCGGGTCACATGTATAGGACCAACTGGGGCATTGGTCATGGC
TTAAAAGATATTTTAGAAGCTCATAAAGGTCCATTTACAGGCCAGGGCCA
TAAAGGACTCTATGAGATCCTAACAACGTCATGGCATGCTCAATTATCTC
TTAACCTAGCCATGTTAGGCTCTTTAACCATTGTCGTAGCTCACCATATG
TATTCCATGCCCCCTTATCCATATCTAGCTACTGACTATGGTACACAACT
GTCATTGTTCACACATCACATGTGGATTGGTGGATTTCTAATAGTTGGTG
CTGCTGCGCATGCAGCCATTTTTATGGTAAGAGACTATGATCCAACTACT
CGATACAACGATCTATTAGATCGTGTCCTTCGACATCGCGATGCAATCAT
ATCACATCTCAACTGGGCATGTATATTTCTGGGCTTTCACAGTTTTGGTT
TATATATTCATAATGATACCATGAGCGCCTTAGGGCGTCCTCAAGATATG
TTTTCAGATACCGCTATACAATTACAACCCGTTTTTGCTCAATGGATACA
AAATACCCACGCTTTAGCACCCGGCGCAACGGCTCCTGGTGCAATGGCAA
GCACTAGTTTAACCTGGGGGGGTGGTGATTTAGTAGCTGTGGGCGGCAAG
GTGGCTTTATTACCTATTCCGTTAGGAACCGCAGATTTTTTGGTACATCA
TATCCATGCATTTACGATTCATGTCACGGTATTGATACTCCTGAAAGGTG
TTCTATTTGCTCGTAGCTCCCGTTTGATACCGGATAAAGCAAACCTTGGT
TTTCGTTTTCCTTGTGATGGGCCTGGAAGAGGGGGTACATGTCAAGTATC
GGCTTGGGATCATGTCTTCTTAGGACTATTCTGGATGTACAATTCTATTT
CGGTAGTAATATTCCATTTCAGTTGGAAAATGCAGTCAGATGTTTGGGGC
AGTATAAGTGATCAAGGGGTAGTAACTCATATCACGGGGGGAAACTTCGC
GCAGAGTTCTGTTACTATTAATGGGTGGCTCCGAGATTTCTTATGGGCAC
AGGCATCCCAGGTAATTCAGTCTTATGGTTCTTCATTATCTGCCTATGGC
CTTTTTTTCCTAGGTGCTCATTTTGTATGGGCTTTTAGTTTAATGTTTCT
ATTCAGTGGACGTGGTTATTGGCAAGAACTTATTGAATCCATCGTTTGGG
CTCATAATAAATTAAAAGTTGCTCCTGCTACTCAGCCGAGAGCCTTGAGC
ATTGTACAAGGGCGTGCTGTAGGAGTAACCCATTACCTTCTGGGTGGAAT
TGCCACAACATGGGCGTTCTTCTTAGCAAGAATTATTGCAGTAGGATAAA
TGGCATTAAGATTTCCAAGGTTTAGCCAAGGGTTAGCTCAGGACCCCACT
ACTCGTCGTATTTGGTTTGGTATTGCTACCGCACATGACTTCGAAAGTCA
TGATGATATTACTGAGGAACGTCTTTATCAGAATATTTTTGCTTCTCACT
TCGGCCAATTAGCAATAATTTTTCTGTGGACTTCCGGAAATCTGTTTCAT
GTAGCTTGGCAAGGAAACTTTGAATCATGGGTACAGGACCCTTTACATGT
AAGACCTATTGCTCATGCAATTTGGGATCCTCATTTTGGTCAACCAGCCG
TGGAAGCTTTTACTCGCGGGGGTGCTCTTGGACCAGTGAATATCGCTTAT
TCTGGTGTTTATCAGTGGTGGTATACAATCGGTTTACGCACTAATGAAGA
TCTTTATACTGGAGCTCTTTTTCTATTATTTCTTTCTGCCCTATCCTTAA
TAGCAGGTTGGTTACATTTACAACCGAAATGGAAACCGAGCGTTTCGTGG
TTTAAAAATGCCGAATCTCGTCTGAATCATCATTTGTCAGGGCTCTTCGG
CGTAAGTTCCCTGGCTTGGACAGGACATTTAATACATGTCGCTATTCCTG
GATCCAGAGGGGAGTACGTTCGATGGAATAATTTCTTAGATGTATTACCG
CATCCCCAAGGGTTAGGTCCACTTTTCACAGGTCAGTGGAATCTTTATGC
TCAAAACACTGATTCAAGTAGTCATTTATTTGGG------ACCTCTCAAG
GAGCAGGAACGGCTATTCTAACTCTTCTTGGGGGATTCCATCCACAAACA
CAAAGTTTATGGCTGACTGATATTGCTCATCATCATTTAGCTATTGGATT
TATTTTTCTTGTTGCTGGTCATATGTATAGAACTAATTTCGGGATTGGAC
ACAGTATCAAGGATCTTTTAGATGCACATATCCCTCCGGGAGGGCGATTG
GGACGTGGGCATAAGGGTCTTTATGATACAATCAACAATTCGCTTCATTT
TCAACTAGGCCTTGCTCTAGCTTCTTTAGGGGTTATTACTTCCTTGGTAG
CTCAACACATGTACTCTTTACCTGCTTATGCATTCATAGCACAAGACTTT
ACTACTCAAGCTGCATTATATACCCATCACCAATATATCGCAGGATTTAT
CATGACAGGAGCTTTTGCCCATGGAGCTATATTTTTCATTAGAGATTACA
ACCCGGAGCAAAATGAAGATAATGTATTGGCAAGAATGTTAGACCATAAG
GAAGCTATCATATCTCATTTAAGTTGGGCCAGTCTCTTTCTAGGATTCCA
TACCTTGGGGCTTTATGTTCATAATGATGTCATGCTTGCTTTTGGTACTC
CGGAAAAGCAAATTTTGATCGAACCCATATTTGCTCAATGGATCCAATCG
GCTCATGGTAAAACTTCATATGGGTTCGATGTACTTTTATCTTCAACGAG
TGGCCCGGCATTCAATGCCGGTCGAAGCATCTGGTTGCCTGGTTGGTTAA
ATGCTATTAATGAAAATACTAATTCATTATTCTTAACAATAGGTCCTGGA
GACTTTTTGGTTCATCATGCTATTGCTCTAGGTTTACATACAACTACATT
GATCTTAGTAAAAGGTGCTTTAGATGCACGCAGTTCCAAGTTAATGCCAG
ATAAAAAGGATTTTGGTTATAGTTTTCCGTGCGATGGCCCGGGACGAGGG
GGGACTTGTGATATCTCGGCATGGGACGCATTTTATTTGGCAGTTTTTTG
GATGTTAAATACTATTGGATGGGTTACTTTTTATTGGCATTGGAAGCACA
TCACATTATGGCAGGGTAACGTTTCACAGTTTAATGAATCTTCCACTTAT
TTGATGGGCTGGCTAAGAGATTATTTATGGTTAAACTCTTCACAACTTAT
CAATGGATATAACCCTTTTGGTATGAATAGTTTATCGGTCTGGGCATGGA
TGTTCTTATTTGGACATCTTGTTTGGGCTACTGGATTTATGTTCTTAATC
TCCTGGCGCGGATATTGGCAGGAATTGATTGAAACTTTAGCATGGGCTCA
TGAACGCACACCCTTGGCCAATTTGATTCGATGGAGAGATAAACCTGTGG
CACTTTCCATTGTGCAAGCAAGATTGGTTGGATTAGCACATTTTTCTGTA
GGTTATATATTCACTTATGCAGCTTTCTTGATTGCCTCTACATCGGGAAA
ATTTGGATAAATGTCACATTCAGTAAAGATTTATGATACGTGTATAGGAT
GTACTCAATGTGTCCGAGCGTGCCCCACCGATGTATTAGAAATGATACCC
TGGGACGGTTGTAAAGCTAAACAAATCGCTTCGGCTCCAAGGACCGAGGA
CTGTGTTGGTTGTAAGAGATGCGAATCCGCCTGTCCAACGGATTTCTTGA
GTGTTCGAGTTTATTTATGGCATGAAACAACTCGCAGTATGGGTCTAGCT
TATTAAATGACAACTTTCAATCTT---CCCCCTATTTTTGTGCCTTTAGT
AGGCCTAGTATTTCCGGCAATTGCGATGGCTTCTTTATTTCTTCATGTTC
AAAAAAACAAAATTGTTTAGATGCGAGACCTAAAAACATATCTCTCCGTG
GCCCCAGTACTAAGTACGCTATGGTTCGGGTCTTTAGCCGGTCTATTGAT
AGAGATTAATCGTTTTTTCCCGGATGCATTGGTATTTCCCTTTTTTTCAT
TCTAGATGACTGCAATTTTAGAGAGACGCGAAAGCGAAAGCCTGTGGGGC
CGTTTCTGTAACTGGATAACCAGCACCGAAAACCGTCTTTACATTGGATG
GTTTGGTGTTTTGATGATCCCTACCTTATTGACCGCAACTTCTGTATTTA
TTATTGCCTTCATTGCTGCTCCTCCAGTAGATATTGATGGTATTCGTGAA
CCTGTTTCTGGATCTCTACTGTACGGAAACAATATTATCTCCGGTGCTAT
TATTCCTACTTCTGCAGCTATCGGTTTGCACTTTTACCCAATCTGGGAAG
CAGCATCTGTTGATGAATGGTTGTACAATGGTGGTCCTTATGAACTAATT
GTTCTACACTTCTTACTTGGTGTAGCTTGTTACATGGGTCGTGAGTGGGA
GCTTAGTTTCCGTCTGGGTATGCGACCTTGGATTGCTGTTGCATATTCAG
CTCCTGTTGCAGCTGCTACCGCTGTTTTCTTGATCTACCCAATAGGTCAA
GGAAGTTTTTCTGATGGTATGCCTCTAGGAATTTCTGGTACTTTCAATTT
CATGATTGTATTCCAGGCTGAGCACAACATCCTTATGCACCCATTTCACA
TGTTAGGTGTAGCTGGTGTATTCGGCGGTTCCCTATTCAGTGCTATGCAT
GGTTCCTTGGTAACTTCTAGTTTGATCAGGGAAACCACAGAAAATGAATC
TGCTAATGAAGGTTACAGATTCGGTCAAGAGGAAGAAACTTATAATATCG
TAGCTGCTCATGGTTACTTTGGCCGATTGATCTTTCAATATGCTAGTTTC
AACAACTCGCGTTCATTACACTTCTTCCTAGCTGCTTGGCCTGTAGTAGG
TATCTGGTTTACCGCTTTAGGTATCAGCACTATGGCTTTCAACCTAAACG
GTTTCAACTTCAACCAATCTGTAGTTGATAGTCAAGGTCGTGTAATTAAT
ACTTGGGCTGATATTATCAACCGTGCTAATCTTGGTATGGAAGTTATGCA
TGAACGTAATGCTCATAATTTCCCTCTAGATCTAGCTGCTATCGAAGCTC
CAACAAATGGCTAAATGGGTTTGCCTTGGTATCGTGTTCATACCGTTGTG
TTGAATGATCCCGGCCGGTTGATTTCCGTTCATATAATGCATACAGCCCT
GGTTGCTGGTTGGGCGGGCTCGATGGCTCTGTATGAATTAGCAGTTTTTG
ATCCTTCCGACCCTGTTCTTGATCCAATGTGGAGACAGGGTATGTTCGTT
ATACCCTTCATGACTCGTTTAGGAATAACCAATTCATGGGGAGGTTGGAG
TATCACAGGAGGGACTGTAACGAATCCGGGGATTTGGAGTTACGAAGGTG
TAGCTGGGGCACATATTGTGTTTTCTGGCTTATGCTTTTTGGCGTCTATC
TGGCATTGGGTCTATTGGGATCTAGAAATCTTTTGTGATGAACGTACAGG
AAAACCTTCTTTGGATTTGCCCAAGATCTTTGGAATTCATTTATTTCTCT
CCGGCGCGGCTTGCTTTGGGTTTGGTGCATTTCACGTAACAGGTTTGTAC
GGCCCTGGAATATGGGTATCCGATCCTTATGGACTAACGGGAAAAGTGCA
ACCTGTAAATCCGTCGTGGGGCGTAGAGGGTTTTGATCCTTTTGTTCCGG
GAGGAATAGCTTCTCATCATATTGCAGCAGGTACATTGGGCATATTAGCG
GGTCTATTCCACCTTAGTGTCCGACCACCACAACGTCTATACAAAGGGTT
GCGTATGGGAAATATTGAAACCGTGCTCTCCAGTAGTATCGCGGCTGTCT
TTTTTGCAGCTTTTGTTGTTGCTGGAACTATGTGGTATGGTTCAGCAACT
ACCCCCATCGAATTATTTGGGCCTACGCGTTATCAATGGGATCAGGGTTA
CTTCCAGCAAGAGATATATCGAAGAGTTAGCGCGGGACTAGCAGAAAATC
AAAGTTTCTCAGAAGCCTGGTCTAAAATTCCTGAAAAATTAGCTTTTTAT
GATTATATCGGCAATAATCCGGCAAAAGGAGGATTATTCAGGGCAGGCTC
AATGGATAACGGAGATGGAATAGCAGTTGGATGGTTAGGACACCCTATCT
TTCGAGATAAAGAAGGGCGTGAGCTTTTTGTACGTCGTATGCCTACTTTT
TTTGAAACATTTCCAGTGGTTTTGGTAGACGGCGACGGAATTGTTAGAGC
TGATGTTCCTTTTAGAAGGGCAGAATCAAAGTATAGTGTTGAACAGGTAG
GTGTAACCGTTGAGTTCTATGGCGGCGAACTCAATGGAGTCAGTTATAGT
GATCCTGCTACTGTAAAAAAATATGCTAGACGCGCTCAATTGGGTGAAAT
TTTTGAATTAGATCGTGCGACTTTGAAATCTGATGGTGTTTTTCGTAGCA
GTCCAAGGGGTTGGTTTACTTTTGGGCATGCTTCGTTTGCTTTGCTCTTT
TTCTTCGGACACATTTGGCATGGTGCTAGAACATTGTTCCGAGATGTTTT
TGCTGGTATTGACCCGGATTTGGATGCTCAAGTAGAGTTTGGAGCATTCC
AAAAACTTGGGGATCCAACTACAATAAGACAGGTAGTCTAAATGAAAATC
TTATATTCCCTGAGGAGGTTCTACCACGTGGAAACGCTCTTTAATGGAAC
TTTAGCTGTAGCTGGTCGTGACCAAGAAACCACCGGTTTTGCTTGGTGGG
CCGGAAATGCACGACTTATTAATTTATCCGGTAAATTACTAGGAGCTCAT
GTAGCCCATGCCGGATTAATCGTATTCTGGGCCGGAGCAATGAACCTATT
TGAAGTGGCTCATTTCGTACCAGAGAAGCCTATGTATGAACAAGGATTAA
TTTTACTTCCCCATCTAGCTACTCTAGGTTGGGGGGTAGGTCCTGGAGGG
GAAGTTATAGATACCTTTCCATACTTTGTATCTGGAGTACTTCATTTAAT
TTCCTCCGCGGTATTGGGCTTTGGCGGTATTTATCATGCACTTCTGGGAC
CCGAAACGCTGGAAGAATCTTTTCCATTCTTCGGTTATGTATGGAAAGAT
AGAAATAAAATGACCACAATTTTAGGGATTCACTTAATCTTGTTGGGTCT
AGGTGCTTTTCTTCTAGTCTTCAAGGCTCTTTATTTTGGAGGTGTATATG
ATACTTGGGCTCCGGGAGGGGGAGATGTAAGAAAAATTACCAACCTGACC
CTTAGCCCAAGTATCATATTTGGTTATTTACTAAAATCCCCCTTTGGAGG
GGAAGGGTGGATTGTTAGTGTTGACGATTTAGAAGATATAATCGGAGGAC
ATGTATGGTTAGGTTCCATTTGTATATTTGGTGGAATCTGGCATATCTTA
ACGAAACCCTTCGCGTGGGCTCGACGCGCCCTTGTATGGTCTGGAGAGGC
TTACTTATCTTATAGTTTAGGAGCTATATCCGTCTTTGGTTTCATTGCTT
GTTGTTTTGTCTGGTTCAATAATACCGCTTATCCTAGCGAGTTTTACGGA
CCTACTGGACCAGAAGCTTCTCAGGCTCAAGCATTTACTTTTCTAGTTAG
AGACCAACGTCTAGGGGCTAATGTAGGATCCGCTCAAGGACCTACTGGTT
TAGGTAAATATCTAATGCGGTCCCCCACTGGAGAAGTCATTTTTGGAGGA
GAAACTATGCGTTTTTGGGATCTTCGTGCTCCTTGGTTAGAACCTTTAAG
AGGTCCAAATGGATTGGACTTGAGTAGGTTGAAAAAGGACATACAACCTT
GGCAAGAACGGCGTTCCGCAGAATATATGACTCATGCTCCTTTAGGTTCT
TTAAATTCTGTGGGTGGCGTAGCTACCGAGATTAATGCAGTCAATTATGT
CTCTCCTAGAAGTTGGTTAGCTACCTCTCATTTTGTTCTAGGATTCTTCT
TCTTTGTAGGTCATTTGTGGCACGCGGGAAGGGCTCGTGCAGCTGCAGCA
GGATTTGAAAAAGGAATTGATCGTGATTTTGAACCTGTTCTTTCCATGAC
CCCTCTTAATTAAATGACTATAGCCCTTGGTAAATTTACCAAAGACGAAA
ATGACTTATTTGATATTATGGATGACTGGTTACGCAGGGACCGTTTCGTT
TTTGTAGGCTGGTCTGGCCTATTGCTCTTCCCTTGTGCCTATTTCGCTGT
AGGGGGTTGGTTCACAGGTACAACCTTTGTAACTTCATGGTATACCCATG
GATTGGCCAGTTCCTATTTGGAAGGCTGTAATTTTTTAACGGCCGCAGTT
TCTACTCCTGCAAATAGTTTAGCGCATTCTTTATTGTTACTATGGGGTCC
TGAAGCACAAGGGGATTTTACTCGTTGGTGTCAATTAGGTGGTCTGTGGA
CATTTGTTGCTCTGCATGGTGCTTTCGGACTAATAGGTTTCATGTTACGT
CAATTTGAGCTTGCTCGATCTGTTCAATTGCGACCTTATAATGCAATCGC
ATTTTCTGGTCCAATTGCTGTTTTTGTTTCTGTATTCCTGATTTATCCAC
TAGGGCAGTCTGGTTGGTTCTTTGCACCTAGTTTTGGTGTAGCAGCTATA
TTTCGATTCATCCTCTTTTTTCAAGGATTTCATAATTGGACGCTGAACCC
ATTTCATATGATGGGAGTTGCTGGTGTATTGGGGGCTGCTTTGCTATGCG
CTATTCATGGTGCTACCGTAGAAAATACTTTATTTGAAGATGGTGATGGT
GCAAACACATTCCGTGCTTTTAACCCAACTCAAGCTGAAGAAACTTATTC
GATGGTCACCGCTAACCGCTTTTGGTCCCAAATCTTTGGGGTTGCTTTTT
CCAATAAACGTTGGTTACATTTCTTTATGTTATTTGTACCAGTAACTGGT
TTATGGATGAGTGCTCTTGGAGTAGTCGGCTTGGCCCTGAACCTACGTGC
CTATGACTTCGTTTCTCAGGAAATTCGCGCAGCGGAAGATCCAGAATTTG
AGACTTTCTACACCAAAAATATTCTATTAAACGAAGGTATTCGTGCTTGG
ATGGCGGCTCAAGATCAGCCTCATGAAAATCTTATATTCCCTGAGGAGGT
TCTACCACGTGGAAACGCTCTTTAAATGTCTGGAAGCACAGGAGAACGTT
CTTTTGCTGATATTATTACTAGTATTCGCTATTGGGTCATTCATAGCATT
ACTATACCTTCCCTTTTCATTGCAGGTTGGTTATTCGTCAGCACCGGCTT
AGCTTACGATGTATTTGGAAGCCCTCGACCAAACGAGTATTTCACAGAGA
GCCGACAAGGGATTCCATTAATAACTGGTCGTTTTGATTCTTTGGAACAA
CTCGATGAATTTAGTAGATCGTTTTAGATGACTATAGATCGAACTTATCC
AATTTTTACAGTACGATGGTTGGCTGTTCACGGCCTAGCTGTACCTACCG
TCTTTTTTTTGGGGTCAATATCAGCAATGCAGTTCATCCAACGATAAATG
GCTACACAAACTGTGGAGAACAGTTCTAGATCGGACTCAAGACGAACTAC
TGTAGGGAGTTTATTAAAACCATTGAATTCGGAATATGGTAAAGTAGCTC
CCGGATGGGGAACGACTCCTTTGATGGGTGTCGCAATGGCTCTATTTGCG
GTATTTCTATCTATTATTTTAGAGATTTATAACTCTTCCGTTTTATTGGA
TGGAATTTCAATGAATTAAATGCTTACTCTGAAACTCTTCGTTTATACCA
TAGTAATATTTTTTGTTTCTCTATTTATCTTTGGATTCCTATCAAATGAT
CCGGGGCGTAATCCTGGACGTGAAGAATAAATGGCCGATACTACTGGAAG
GATTCCTCTTTGGATAATAGGTACTGTAGCTGGTATTGTTTTGATTGGTT
TAATAGGTATTTTCTTTTATGGTTCATATTCCGGATTAGGTTCATCCCTG
TAGATG------CTTAATATAGTTAGTTTGATCTGTATTTCTATAAATTC
TGCCCTTTATTCGAGTAGTTTTTTCGTTGGCAAATTGCCAGAAGCCTATG
CTTTTTTGAATCCAATCGTAGATGTTATGCCGGTCATACCTGTGCTTTTT
TTTCTCTTAGCTTTTGTTTGGCAAGCTGCTGTAAGTTTTCGATGAATGAC
ACAATCAAACCCGAACGAACAAAATGTTGAATTGAATCGTACCAGTCTCT
ACTGGGGGTTATTACTCATTTTTGTACTTGCTGTTTTATTTTCCAATTAT
TTCTTCAATTAGATGGAAGTCAATATTCTTGCATTTATTGCTACTGCACT
ATTCATTCTAGTTCCTACCGCCTTTCTACTTATCATTTACGTAAAAACAG
TCAGTCAAAATAATTAAATGGAAATAGCAACTCTAGTCGCCATCTTTATA
TCTGGTTTACTTGTAAGTTTTACGGGGTACGCCTTATATACCGCTTTTGG
GCAACCTTCTGAACAACTAAGAGATCCATTCGAGGAACACGGGGACTAGA
TGGAAGCATTGGTTTATACATTCCTTTTAGTCTCGACTCTAGGGATCATT
TTTTTCGCTATCTTTTTTCGAGAACCACCTAAAGTTCCAACTAAAAAGGA
AAGGTGAATGACTCTTGTTTTCCAATTAGCTGTTTTTGCATTAATTGCTA
CTTCGTTAATCTTATTAATTAGCATACCCGTCGTATTTGCTTTTCCTGAT
GGTTGGTCAAGTAACAAAAATGTTGTATTTTCTGGTACATCATTATGGAT
TGGGTTAGTCTTTCTGGTAGGTATCCTTAATTCTCTCATCTCTTGAATGT
CACCACAAACAGAGACTAAAGCAAGTGTTGGATTCAAAGCGGGTGTTAAA
GAGTACAAATTGACTTATTATACTCCTGAATACGAAACCAAAGATACTGA
TATCTTGGCAGCATTTCGAGTAACTCCTCAACCGGGGGTTCCACCGGAAG
AAGCAGGGGCCGCAGTAGCTGCCGAATCTTCTACTGGTACATGGACAACT
GTGTGGACCGATGGACTTACCAGCCTTGATCGTTACAAAGGACGATGCTA
CAACATCGAGCCTGTTCCTGGAGAAACAGATCAATATATCTGTTATGTAG
CTTATCCTTTAGACCTTTTTGAAGAAGGTTCTGTTACTAACATGTTTACT
TCCATTGTAGGAAATGTATTTGGATTCAAAGCCCTGCGTGCTCTACGTCT
GGAGGATCTGCGAATCCCTCCTGCTTATGTTAAAACTTTCCAAGGACCGC
CTCATGGAATCCAAGTTGAGAGAGATAAATTGAACAAGTATGGTCGTCCC
CTGTTGGGATGTACTATTAAACCTAAATTGGGGTTATCTGCTAAAAACTA
CGGTAGAGCAGTTTATGAATGTCTTCGTGGTGGACTTGATTTTACCAAAG
ATGATGAGAACGTAAACTCCCAGCCATTTATGCGTTGGAGAGATCGTTTC
TTATTTTGTGCCGAAGCAATTTATAAATCACAGGCTGAAACAGGTGAAAT
CAAAGGTCATTACTTGAATGCTACTGCGGGTACATGTGAAGAAATGATCA
AAAGAGCTGTATTTGCCAGAGAATTGGGAGTTCCTATCGTAATGCATGAC
TACTTAACAGGAGGATTCACTGCAAATACTAGCTTAGCTCATTATTGCCG
AGATAATGGCCTGCTTCTTCACATTCACCGCGCAATGCATGCAGTTATTG
ATAGACAGAAGAATCATGGTATACACTTCCGTGTACTAGCTAAAGCGTTA
CGTCTGTCTGGTGGAGATCATATTCACTCTGGTACCGTAGTAGGGAAACT
TGAAGGAGAAAGAGACATCACTTTGGGCTTTGTTGATTTACTGCGTGATG
ATTTTATTGAAAAAGATCGAAGTCGCGGTATTTATTTCACTCAAGATTGG
GTTTCTCTACCAGGTGTTCTGCCAGTGGCTTCAGGGGGTATTCACGTTTG
GCATATGCCTGCTCTGACCGAGATCTTTGGGGATGATTCCGTACTGCAGT
TTGGTGGAGGAACTTTAGGACACCCTTGGGGTAATGCGCCAGGTGCCGTA
GCTAACCGAGTAGCTCTAGAAGCATGTGTACAAGCTCGTAATGAAGGACG
TGATCTTGCTGCTGAGGGTAATGCAATTATTCGTGAGGCTAGCAAATGGA
GTCCTGAACTAGCTGCCGCTTGTGAGGTATGGAAAGAGATCAAATTTGAG
TTTAAAGCAGTGGATACTTTGGATAAGTAAATGGCGATACATTTATACAA
AACTTCTACCCCGAGCACACGCAATGGAACCGTAGACAGTCAAGTGAAAT
CCAATCCACGAAATAATTTGATCTATGGACAGCATCATTGTGGTAAAGGT
CGTAATGCCAGAGGAATCATTACCGCAAGGCATAGAGGGGGAGGTCATAA
GCGTCTATACCGTAAAATCGATTTTCGACGGAATGAAAAAGAC------A
TATATGGTAGAATCGTAACCATAGAATACGACCCTAATCGAAATGCATAC
ATTTGTCTCATACACTATGGGGATGGTGAGAAGAGATATATTTTACATCC
CAGAGGGGCTATAATTGGAGATACCATTGTTTCTGGTACAGAAGTTCCTA
TAAAAATGGGAAATGCCCTACCTTTG---ACCGATATGCCCTTAGGCACG
GCCATACATAACATAGAAATCACACTTGGAAAGGGTGGACAATTAGTTAG
AGCAGCGGGTGCTGTAGCGAAACTGATTGCAAAAGAGGGGAAATCGGCCA
CATTAAAATTACCTTCTGGGGAGGTCCGTTTGATATCCAAAAACTGCTCA
GCAACAGTCGGACAAGTGGGGAATGTTGGGGCGAACCAGAAAAGT-----
----TTGGGTAGAGCCGGATCCAAGCGTTGGCTAGGTAAGCGTCCTGTAG
TAAGAGGAGTAGTTATGAACCCTGTAGACCATCCCCATGGGGGTGGTGAA
GGGAGAGCCCCAATTGGTAGAAAAAAACCCACAACCCCTTGGGGTTATCC
TGCACTTGGAAGAAGAAGTAGAAAAAGAAATAAATATAGTGACAATTTTA
TTGTTCGTCGCCGTAGTAAATAGATGATTCAACCCCAGACCCATTTAAAT
GTAGCAGATAACAGCGGGGCTCGAAAATTGATGTGTATTCGAATCATAGG
AGCTAGCAATCGTCGATATGCTCATATTGGTGACATTATTGTTGCTGTGA
TCAAAGAAGCAGTACCCAATATGCCCCTAGAAAAATCAGAAGTAGTCAGA
GCCGTAATTGTTCGTACCTGTAAAGACCTTAAACGTGACAACGGTATGAT
AATAAGATATGATGACAATGCTGCAGTTGTGATTGATCAAGAAGGAAATC
CAAAAGGAACTCGAATCTTTGGTGCAATCCCCCGGGAATTAAGACAATTC
AATTTTACTAAAATAGTTTCATTAGCTCCCGAGGTATTATAAATGCTTAG
T---CCCAAAAGAACTAGATTCCGTAAACAACATAGAGGAAGAATGAAGG
GAATGTCTTATCGAGGTAATCATATTTGTTTCGGTAAATATGCTCTTCAG
GCACTTGAACCCGCTTGGATCACATCTAGACAAATCGAAGCAGGTCGACG
AGCAGTGACACGAAATGCACGTCGTGGTGGAAAGATTTGGGTCCGTATAT
TCCCAGACAAACCAGTTACAGTAAGACCTGCTGAAACACGTATGGGTTCG
GGGAAAGGGTCCCCTGAGTATTGGGTAGCTGTTGTGAAACCGGGGAGAAT
ACTCTATGAAATGGGTGGAGTAACCGAAAATATAGCCAGAAGGGCTATTT
TAATAGCAGCATCGAAAATGCCTATACGAACTCAATTTATTATTTCGGGA
TAAATGACCAGGATTAAACGCGGATATATAGCTCGAAGACGTAGAACAAA
AATTCATCTATTTGCATCAAGTTTTCGAGGGGCTCATTCAAGACTTACTC
GAACTATTACTCAACAGAAAATAAGAGCTTTGGTTTCGTCTCATCGGGAT
AGGGATAAGCAAAAAAGAAATTTTCGTCGTTTGTGGATCACTCGGATAAA
CGCAGTAATCCGAGAACGGGGAGTATTCTATAGTTATAGTAAACTAATCC
ACGATCTATACAAAAGTAAGTTGCTTCTTAATCGTAAAATACTGGCCCAA
ATAGCTATATCAAATAGGAATTGTCTTTATATGATTTCCAAGGAAATAAA
AAAAGAAATCGATTTTAAAGAATACGTCGGACTAATTTAAATGATT----
--------------------------------------------------
---------AGAAGCGCTTTTCTAAAGAAAAAACAAACAGAAGTATATGC
TTTAGGTAAACATATATGTATATCTGCTGACAAAGCAAGAAGAGTAATTG
ATCAAATTCGTGGATGTTCTTATGAGGAAACACTTATGATACTAGAACTC
ATGCCCTATAGAGCATGTTATCCAATTTTTAAATTGGTTTATTCCGCAGC
ATCAAATGCTAAGTCCAATATGGGTTCCAACGAAGCCAATTTAGTAATTA
GCAAAGCTGAGGTTAACCAAGGTACTAACACGAAGAAATTCAAACCGAGA
GCTAAAGGGCGCAGTTATGCAATAAAAAGAGCGACCTGTCATATAAATAT
TGTAATAAAGGATATCTCTTTAGATGAATATGAAGAA-------------
-----GTAAATCCTGTGAGACTAAAAAAACCTAGATGGAAATGGCAGAAG
ACTACTATCTTATATCCTACTATATATGGTACTGATAGTGAGTATAGTAC
TGATACTGATAATGAGTAGATGGATGGAATCAAATATGGAGTATTTACAG
ACAAAAGTATTCGGTTATTGGGGAAAAATCAATATACTTCTAATGTCGAA
TCAGGATCAACTAGGACAGAACTAAAGCATTGGGTCGAACTCTTCTTTGG
TGTCAAGGTAATAGCTATGAATAGTCATCGACGTCCGGGAAAGGGTAGAA
GAATGGGACCTATTATGGGACATACAATGCATTACAGACGTATGATCATT
ACGCTTCAACCGGGTTATTCTATTCCACCTCTTAGAAATAAAAGAACTTA
AATGGCAGTTCCAAAAAAACGTACCTCTGCATCAAAAAAGCGTATTCGTA
AAAATTTTTGGAAAGGGGAGGGGTTTTGGGCAGCGTTAAAAGCGTTTTCC
TTAGCGAAATCGCTTTCTACCGGGAATTCAAAAAGTTTTTTTCTACGACA
AACAAATAGAACAAGTAAGAAAACCTAAATGGCCAAAAGGAAAGATGCGC
GAGTAACAGTGATTTTGGAATGTACCAGTTGTCTTCGAAACGGTGTTAAG
AAGGTATCAACGGGCATTTCCAGATATATTACTCAAAAGAACCGGCACAA
TACGCCTAATCGATTAGAATTAAGAAAATTCTGTCCCTATTGTTACAAAC
ATATGATTCATGGGGAAATAAAGAAATAGATGAAAATAAGAGCTTCCATT
CGTAAAATTTGTGACAAATGTCGACTAATACGTAGGCGGGGTCGCATTAT
AGTAATTTGTTCCAACCCGAGACATAAACAAAGACAAGGATAAATGGTTC
GAGAGAAAGTAACAGTATCTACTCGGACACTACAGTGGAAGTGTCTTGAA
TCAAGACCAGACAGTAAACGTCTTTATTACGGGCGCTTTCTTTTGTCTCC
ACTTCTGAAAGGTCAAGCCGACACGATAGGCATTGCGATGCGAAGAGCTT
TGCTTGGAGAAATAGAAGGAACATGTATCACACGTGTAAAATCTGAGAAC
ATCCCCCACGAGTATTCTACTAGAACGGGTATTCAAGAATCCGTACATGA
AATTTTAATGAATTTGAAAGAAATTGTATTGAGAAGTAAACTGTATGGAA
CTTGCGAGGCGTCTATTTGTGTCAGAGGTCCTGGGTATGTAACTGCTCAA
GATATCATCTTACCAATGTATGTAGAAATCGTTGACAATACACAACATAT
AGCTAGCTTGACAGAACCGATTAATTTTTGTATTGGATTAGAAATCGAGA
GAAATCGTGGATATCTTAAAAAAATGCCACAGAACTTTCACGATGAAAGT
TATCCTATAGATGCTGTATTCATGCCTGTTCGAAATGTGAATCATAGTAT
TCATTCCTATGGGAATGAGAATGAAAAACAAGAAATACTGTTTCTCGAAA
TATGGACAAATGGGAGTTTAACTCCGAAAGAAGCACTTCATGAAGCCTCC
CGCAATTTAATTGATTTATTTATTCGTTTTTTACATAAGGAAGAAGAAAA
GTTACCTTTAGAGGACAATCAGCACGCGGTTCCTTTATCCCCCTTTACCT
TTCATTTTGACGATAAATTGGATAAACTCAGAAAAAAAAAA------ATA
GAATCGATTTTTATTGATCAATCAGAATTGTCTCCCAGGGTATATAATTG
TCTCAAAAGGTCCGATATATACACATTATCGGACCTTTTGAATAACAGTC
AAGAAGATCTTATGAAAATTGAGCATTTTCAACTAGAAGATGTAAAACAG
ATAGTAGGCATTCTAGAAAAACATTTCGCAATTGATTTACCAAAAAAGAA
GTTTTCAATA---TAAATGCTCGGGGCCGAAAATGAGGCAATGTCCACAA
TACCTGGATTTAATCAGATACAATTTGAAGGATTTTCTAGGTTCATTGAT
CAGGGTTTGACAGAAGAACTTTATAAGTTTCCAAAAATTGAAGATAGAGA
TCATGAAATTGAATTTCAATTATTTGTGGAAAGCTATCAATTGGTAGAAC
CGTTGATAAAGGAAAGAAATGCTGTGTACGAATCACTCACATATTCTTCT
GAATTATATGTATCCGCGGGATTAATTTGGAAAACTAGTAGGGATATGCA
AGAACAAACTATTTTAATTGGAAACATTCCTCTAATGAATTCCCTAGGAA
CTTTTCTAGTAAATGGAATATATAGAATTGTGATCAATCAAATACTGCAA
AGCCCCGGTATTTATTACCGGTCAGAATTGGACCATAACGGAATTGCGGT
CTATACCGGCACTATAATATCAGATTGGGGAGGAAGATCAGAATTAGAGA
TTGATAGAAAAGCAAGGATATGGGCTCGCGTCAGTAGGAAACAAAAGATC
TCTATTCTAGTTCTATCATCAGCTATGGGTTTGAATCTACGAGAAATTCT
AGACAATGTTTATTATCCTGAAATTTTTTTGTCTTTTATGAATCATAAGG
AGAGAACAAAAATTGGATCAAAAGAAAATGCCATTTTGGAGTTTTATCAA
CAATTTGCTTGCGTAGGCGGGGATCCGGTATTTTCTGAATTCTTATGTAA
GGAATTACAAAAGAAGTTCTTTCAACAAAGATGTGAATTAGGAAGGATTG
GTCGACGAAATCTGAACCGAAGACTAAACCTTGATATACCCCAGAACAAT
ACATTTTTGGTACCACGAGATATATTGGCCGCCACTGATCATTTGATTGG
ACTTAAATTTGGAATGGGTACACTTGACGATATGAATCATTTGAAAAATA
AGCGCATTCGTTCTGTAGCGGATCTTTTACAAGATCAATTCGGATTGTCT
CTGGTTCGTTTAGAAAATGTGGTTCGAGGAACTATATGTGGAGCAATTCG
ACATAAATTGATACCGACTCCTCAGAATTTGGTAACGTCAACTCCATTAA
CAACTGCTTATGAATCTTTTTTTGGTTTACACCCCTTATCGCAAGTTTTA
GATCGAACTAATCCATTGACACAAATAGTTCATGGGAGAAAATTGAGTTA
TTTAGGTCCTGGAGGGCTAACAGGGCGAACTGCTAGTTTTCGGATACGAG
ATATCCATCCTAGTCATTATGGTCGTATTTGCCCAATTGACACATCTGAG
GGAATTAATGTTGGACTTATTGGATCCTTAACAATTCATGCGAGGATGGA
TCATTGGGGATCCCTAGAAAGCCCGTTTTATGAAATTTCAGAAAGATCAA
CAGGGTTACGATTGCTTTATTTATCACCAGGTACAGATGAATACTATATG
TTAGCATCAGGAAATTCTTTGGCATTGAATCAGGATATTCAGGAAGAACA
GGTTGTTCCGGCTCGATATCGTCAAGAATTCCTGACTATTGCATGGGAAC
GGGCTCATCTTCGAACTATTTTTCCCTTCCAATATTTTTCTATTGGAGCT
TCCCTCATTCCTTTTATTGAACATAATGATGCGAATAGGGCTTTAATGAG
TTCTAATATGCAACGCCAGGCAGTTCCTCTTTCTCGGTCCGAAAAATGCA
TTGTTGGAACTGGTTTGGAACGACAAGCAGCTCTAGATTCAGGGGTTCTT
GCTCTAGCTGAACGCGGGGGAAAGATCATTTCTATAGATACTGACAAGAT
CCTTTTCTCAGGGAATGGAGATACTCTAAGCATCCCATTAGTTATGTATC
AACGTTCCAACAAAAATACTTGTATGCATCAAAAACCCCAGGTTTCACGG
GGTAAATATATTAAAAAGGGACAAATTTTAGCAGATGGTGCTGCTACGGT
TGGTGGCGAACTCGCTTTGGGTAAAAACGTATTAGTAGCTTATATGCCAT
GGGAAGGTTACAATTCTGAAGATGCAGTACTCATTAGTGAGCGTTTGGTA
TATGAAGATATTTATACTTCTTTTCACATACGGAAATATGAGATTCAGAC
TCATGTGACAAGCCAAGGTCCTGAAAGGATCACTAACGAAATACCACATT
TAGAAACCCATTTACTTCGCAATTTAGATAAAAATGGAATTGTTATGTTG
GGATCTTGGGTAGAAACGGGTGATATTTTAGTAGGTAAATTAACGCCCCA
AATGGTGAAAGAATCATCGTATGCCCCCGAAGATAGATTGTTACGAGCCA
TACTTGGCATTCAGGTATCTACGTCAAAAGAAACTTGTTTAAAACTACCT
ATAGGCGCTAGGGGCCGGGTTATTGATGTGAGGTGGATCCAGAAAAGGGG
AGGTTCTAGTTATAATTCAGAAATGATTCGTGTATATATTTCACAGAAAC
GTGAAATTAAAGTAGGCGATAAAGTAGCTGGAAGGCATGGAAATAAAGGT
ATCATTTCAAAAATTTTGCCTAGACAAGATATGCCTTATTTGCAAGATGG
AAGACCCGTTGATATGGTCTTCAACCCATTAGGAGTACCCTCGCGAATGA
ATGTAGGACAAATATTTGAATGTTCGCTGGGGTTAGCGGGGTGTTTGCTA
GACAGACATTATCGAATAGCGCCTTTTGATGAGAGATATGAACAAGAAGC
TTCCAGAAAACTCGTTTTTTCTGAATTATATGAAGCCAGTAAGCAAACAG
CGAATCCGTGGGTATTTGAACCCGAGTATCCAGGAAAAAGCAGAATATTT
GATGGAAGGACGGGGAATCCTTTTGAACAACCCGTTATAATAGGAAAGCC
TTATATCTTGAAATTAATTCATCAAGTTGATGATAAAATCCATGGACGTT
CTAGTGGACATTATGCGCTTGTTACACAACAACCCCTTAGGGGAAGGGCA
AAACAAGGGGGACAGCGAGTGGGAGAAATGGAGGTTTGGGCTCTAGAAGG
ATTTGGTGTTGCTCATATTTTACAAGAGCTGCTTACTTATAAATCTGATC
ATATTAGAGCGCGCCAAGAAGTACTTGGTACTACAATAATTGGAGGAACA
ATACCAAATCCCGAGGATACTCCAGAATCCTTTCGATTACTTGTTCGAGA
ACTACGATCTTTAGCTCTGGAACTGAATCATTTCCTTGTATCTGAGAAAA
ACTTCCAGATTAATAGGAAGAAAGTTTAAATGATCGATCGGTATAAACAT
CAACAGCTACGAATTGGATTAGTTTCTCTTCAACAAATAAGCGCTTGGGC
TACTAAAATCCTGCCTAATGGGGAGATAGTTGGAGAGGTGACAAAACCCT
ATACTTTTCATTACAAAACCAATAAACCAGAAAAAGATGGATTATTTTGT
GAAAGAATTTTTGGGCCTATCAAAAGTGGAATTTGTGCTTGTGGAAATTA
TCGAGTAATCGGAGATGAAAAAGACGACCCGAAATTTTGTGAACAATGCG
GAGTCGAATTTGTTGATTCTCGAATACGAAGATATCAAATGGGCTACATC
AAACTCGCATGCCCAGTAACCCATGTGTGGTATTTAAAATGTCTTCCTAG
TTATATTGCGAATCTTTTAGATAAACCTCTTAAAGAATTAGAAGGTCTAG
TATACTGCGAT------------TTTTCTTTTGCTAGACCCATAACGAAA
AAACCAACTTTCTTGCGCTTACGGGGTTTATTCGAATATGAAATCCAATC
TTGGAAATACAGTATCCCACTCTTTTTTACTACCCAGGGCTTCGATACAT
TTCGCAATCGAGAAATCTCTACTGGTGCAGGTGCTATTCGAGAACAATTA
GCCGATCTAGATTTACGCATTATTCTAGACAATTCGTTCTTAGAATGGAA
AGAATTAGGGGAAGAAGGACCCACAGGGAATGAATGGGACGATCGAAGGA
TTGGAAGAAGAAAGGATTTTTTGGTTAGACGCATGGAATTGGCTAAGCAT
TTTCTTCGAACAAATATCGAACCGGAGTGGATGGTTTTGTGTCTATTACC
AGTTCTTCCTCCTGAGTTAAGACCCATCATTCAGATAGATGGGGGCAAAT
TAATGAGCTCAGATATTAATGAACTTTATAGAAGAGTTATCTATCGGAAC
AATACCCTTACCGATCTATTAACAACAAGTAGATCTACGCCAGGAGAATT
AGTAATGTGTCAGGAAAAATTAGTACAAGAAGCCGTGGATACACTTCTTG
ATAATGGAATCCGCGGGCAACCAATGAGGGATGGTCATAATAAAGTTTAC
AAGTCATTTTCAGATGTAATTGAAGGCAAAGAGGGAAGATTTCGTGAGAC
TCTGCTTGGCAAACGGGTCGATTACTCAGGGCGTTCCGTCATTGTCGTCG
GCCCTTCACTTTCATTACATCGATGTGGATTGCCGCGCGAAATAGCAATA
GAGCTTTTCCAGACATTTGTAATTCGTGGCCTAATTAGACAACATCTTGC
TTCGAACATAGGCGTTGCTAAGAGTAAAATTCGGGAAAAAGAACCCATAG
TATGGGAAATACTTCAGGAAGTTATGCAGGGGCATCCTGTATTGCTGAAT
AGAGCACCCACTCTGCATAAATTAGGCATACAGGCATTCCAGCCCGTTTT
AGTGGAGGGGCGCGCTATTTGTTTACATCCATTAGTTTGTAAGGGATTCA
ATGCAGATTTTGATGGGGATCAAATGGCTGTTCATGTACCTTTATCTTTG
GAGGCTCAAGCAGAGGCCCGTTTACTTATGTTTTCTCATATGAATCTTTT
GTCCCCAGCTATTGGAGATCCCATTTCGGTACCAACTCAAGATATGCTTA
TTGGACTCTATGTATTAACGAGCGGGAATCGTCGGGGTATTTGTGTAAAT
AGGTATAATCCATGGAATCGCAGAAACTATCAAAATCAAAAAAGTAACAA
T------AATAACTATAGGTATACCAAA------------GAGCTTTTTT
TTTCTAATTCTTATGATGCAATTGGAGCTTATCGGCAGAAACGACTCTTT
TTAGATAGCCCTTTGTGGCTCCGGTGGCGCCTAGATCAACGCGTTATTGC
TTCAAGAGAAACTCCCATCGAAGTTCACTATGAATCTTTAGGCACTTGTT
ATGAGATTTATGGACACTTACTAATAGTAAGAAGTATAAAAAAAGAAATT
CTTTTTATATACATTCGAACCACTGTTGGTCATATTTCTGTTTATCGAGA
AATCGAAGAAGCCGTGCAGGGGTTTTCTCAGGCCTGTTCATATGATACCT
AAATGGCAGAACGGGACAATCTGGTATTTCACAATAAAGTGATAGACGGA
ACTGCCATGAAACGACTTATTAGTAGATTAATAGATCACTTCGGAATGGC
ATATACATCACACATCCTGGATCAAGTAAAGACTCTGGGTTTTCAACAAG
CTACTGCTACATCCATTTCATTAGGAATTGATGATCTTTTAACAATACCC
TCGAAGAGATGGCTAGTTCAAGATGCTGAAGAACAAAGTTTGATGCTGGA
AAAGCACCATCATTATGGGAATGTACACGCGGTAGAAAAATTACGCCAAT
CCATTGAAATATGGTATGCCACAAGTGAATATTTGCGACAAGAAATGAAT
CCTAATTTTAGGATGACTGACCCCTTTAATCCAGTTCATATGATGTCTTT
TTCGGGAGCCAGAGGAAATGCATCTCAGGTACATCAATTAGTAGGTATGA
GAGGCTTAATGTCGGACCCTCAAGGACAAATGATTGATTTACCCATTCAA
AGCAATTTACGCGAAGGGCTTTCTTTAACAGAATATATCATTTCTTGCTA
CGGAGCCCGTAAAGGGGTTGTGGATACTGCCGTACGAACATCAGATGCTG
GATATCTCACGCGCAGACTTGTTGAAGTAGTTCAACACATTGTTGTACGT
CGAACAGATTGTGGCACCGTCCGTGCTATTTCTGTGAGTCTTCCGAATGA
GATGGTGTCAGAAAGGATTTTTATCCAAACATTAATGGGTCGTCTATTAG
CTCATGATATATATATTGGCACCCGGTGTATTGCTACCCGAAATCAAGAT
ATTGGAATTGGACTTGTAAATCAATTCATAACCCTTCGAGCACAACCAAT
AGCTATTCGAACTCCTTTTACTTGTAGGAGTGCATCTTGGATCTGTCGAT
TATGTTATGGACGGAGTCCTACTCATGGCGACCTGGTTGAATTGGGAGAA
GCTGTAGGTATTATTGCAGGCCAATCGATTGGAGAACCGGGTACTCAATT
AACATTAAGAACGTTTCATACTGGCGGAGTATTCACGGGGGGTACTGCAG
AATATGTGCGGGCCCCTTCAAATGGAAAAATGAAATTCAATGCGGATTTG
GTTCATCCGACACGTACACGCCATGGGCATCCCGCGTTTCTATGTTCTCT
AAATTTGTTAGTAACTGTTGAGAGTGAAGATATTCGACATAATGTAAATA
TTCCACCTCAAAGTTTTCTTTTAGTTCAAAACGATCAATATGTCCAATCA
GAACAAGTGATTGCTGAGATTCGCGCACGAACATCCACTTTAAATTTTAA
AGAGAAAGTTCGAAAACATATTTATTCTGACTCAGACGGAGAAATGCACT
GGAGCATCGATGTGTATCATGCACCCGAATTTACATACGGTAATGTTCAT
CTATTACCAAAAACAAGTCATTTATGGGTATTATTCGGAGGGCCGTGCAG
ATCCAATTTAGTCTCACTTTCACTCCACAAGGATCAAGATCAAATGAGTG
CGCATTCTCGTTCTATCAAGAGAAGGTCCAGATCCGCTTCTAACCTCTCA
GAAACAAATGATGATTCGAGACACAAAAATTTTCCCTTGCATTTTTCGGG
TAAAGTTAAAAAAGAAAATAGTATTTCTGATTATTCCGACCTTAGTCGAA
TTATATGTACTGGTCGTTGTAATCTCAATGATCCGGCCATTCTCTACCAG
AATTATGATTTATTCTCAAAGAGGCGAAGAAATAGATTCATCATTCCATT
CCAATCGATTCAAGAACGCGATAACGCACTAAAGCCTCCTTCAGGTATCT
CGGTTGAAATCCCTATCAATGGCATTTTCCATAGAAATAGCATTCTTGCT
TATTTCGACGATCCTCGATACAGAAGAAAGAGTTCGGGCATTACTAAATA
TGGAATTCTAGAAATGCATTCAATCGCCAAAAAAGAGGATTTAATTGAGT
ATGGAGGAGGCAAGGAATTTAGG------CCAAAATACCAAATGAAAGTA
GATCCGTTTTTTTTCATTCCCGAGGAAGTGCATATCTTACCCGGATCTTC
TTCCATAATGGTACGGAACAATAGTATCATTGGGGTTGATACACAAATTA
CTTTAAATATAAGAAGCCGCGTAGGCGGGTTGGTCCGGGTGGAGAGAAAA
AAAAAAAGAATTGAACTTAAAATACTTTCTGGAGATATCCATTTTCCTAG
AGAGACAGATAAGATATCCCGACATAGCGGCGTTTTGATAACACCAACAA
CAGGAAAACAAAACGCCAAGGAATCCAAAAAACGGAAAAATTGGATCTAT
GTTCAACGGATCACACCTAGCAAG------AAAAAGTATTTTGTTTTGTT
TCGGCCTGTCGTCACATATGAAATAAAGGACGGTATGACTTTAGCAACGC
TTTTCCCGCCGGATCTATTGCAGGAAAGGGATAATGTGAAACTGCGAGTT
GTCAATTATATCCTTTATGGAAAT------GGTAAACCAATTCGAGGAAT
TTCTGATACTAATATTCAATTAGTGCGAACTTGTTTAGTATTGAATTGGG
AGCAAGACCAAGACAAAAAAAGTTCTTCTAGTCAAGAAGCCGGTGCTTAC
TTTGTTGAACTAAGATTAAGGCCGAAGGGTTTGATTCGACATTTCCTAAG
AATCAACTTAGCGAAATCCACTATTTCATATATCGGAAAAAGGAATGATC
TGTCGGGCTCAGGATTGCTTTCTGCTAATGGATCGGATTGCACCAATATC
AACCCGTTTTCTGCCAGTTATTCCAAGGAAAGAATTCAACAACCCCTTAA
TCAAAATCAA------AGAACT------ACGGTATTGAATAGAAATACGG
GATTCCAATCGTTGATAATTTTGTCATCATCTAATTGTTTTCGAATGGGT
CCATTCAGCGATGTAAAATATCACAATTTAATAAAA------GAATCAAT
TAAAATTACAAAAGATCCTCTAATTCCAATTAATAATTGGACGGGTCCTT
TAGGAACAGTCTTTCTAATTGCGAATGCTTATGGATTTTATCATTTAATA
ACTCATAATAAGAAAAACGATTTGCAACTGGACAATTTAAACCAGACTTT
TCAAGTAATTAAATTTAAATATTAT------TTAATGGATGAAAATGATA
AAATTTATAACCCAGATCCATGCAGCAACATTATTTTTAATTTGAATTGG
TATTTTCTCCAGCCCCATTATTTTCAAGCAAGATCTATAATAATGAGTCT
TGGGCAGTTTATTTGTGAAAATATATGTATAGCCAAAAACGCACCACACC
TAAAATCGGGTCAAATTATACTTGTTGAAGTTGACTCTATAGTAATACGA
TCAGCTAAGCCTTATTTGGCCACTCCCGGAGCAACTGTTCATGGCCATTA
TGGGGAAATCCTGTATGAAGGAGATACTTTAATTACCTTTATATATGAAA
AATCGAGATCTGGTGATATAACCCAGGGACTTCCAAAAGTAGAACAGGTC
TTAGAAGTGCGTTCGATTGATTCAATATCGATGAATCTAGAAAAGAGGGT
TGAGGGTTGGAACGAACGTATAACAAGAATTCTTGGGATTCCATGGGCAT
TCTTAATTGGCGCTGAGCTAACTATAGTGCAAAGTCGTATCTCTTTGGTT
AATAAGATCCAAAAGGTTTATCGATCCCAGGGGGTGCAGATTCATAATAG
GCATATAGAAATTATTGTACGTCAAATAACATCAAAGGTGTTGGTTTCAG
AAGATGGAATGTCTAATGTTTTTTCACCCGGAGAGCTAATTGGAGTGTTG
CGAGCGGAACGAATGGGGCGCGCGCTGGAAGAAGCGGTTTGTTACCGAGC
CCTCTTATTGGGAATAACTCGAGCATCTCTCAATACTCAAAGTTTCATAT
CTGAAGCGAGTTTTCAAGAAACTGCTAGAGTTTTAGCAAAAGCAGCCCTC
CGGGGTCGAATCGATTGGTTGAAAGGCCTGAAAGAGAACGTTGTTTTGGG
GGGTATGATACCCGTTGGTACCGGATTGAAAGGATTAGTGCACCCTTCA-
-----CAACAAAGCCCTTTTGAAAAAAAAAAGATGATAAGAAGATATTCG
AACATCAACTTGGAAGAGATGCTGGAGGCAGGAGTTCATTTTGGCCATGG
GACTAGGAAATGGAATCCTAAAATGGCACCTTATATCTCTGCAAAGCGTA
AAGGTATTCATATTACAAATCTTACTAGAACTGCTCGTTTTTTATCCGAA
GCCTGCGATTTGGTTTTTGATGCAGCAAGTAAGGGAAAACAATTCTTGAT
TGTTGGTACC---AAAAATAAAGCAGCTGATTCAGTAGCACGGGCCGCAA
TAAGGGCCCGGTGTCATTGTGTTAATAAAAAATGGTTGGGCGGGATGTTA
ACGAATTGGTCCACTACAGAAACAAGACTTCATAAGTTCAGGGACTTGAG
AATGGAACAAAAAACGGGAAGACTTAACCGTCTTACAAAA---AGAGATG
CGGCTGTGGTGAAAAGGCAATTATCTCGCTTGCAAACATATCTAGGCGGG
ATTAAATATATGACAGGGTTGCCCGATATTGTAATCATCGTTGATCAGCA
TGAAGAATACACGGCCCTGCAAGAGTGTATCACTCTGGGAATTCCAACAA
TTTCTTTAATCGATACAAATTGTGATCCTGATCTTGCAGATATTTCGATT
CCAGCGAATGATGACGCTATATCTTCAATCCGCTTAATTCTTAACAAATT
AGTATTGGGAATTTGTGAGGGCCGTTCTAGCTATCTAAGAAATCCT---T
GAATGGGACAAAAAATAAATCCACTTGGTTTCAGACTTGGTACAACCCAA
AATCATTATTCCCTTTGGTTTGCACAACCAAAAAATTATTCCGAGGGTTT
ACAAGAAGATAAAAAAATAAGAGATTTGATCAAAAATTATGTACAAAAGA
ATGTGAAAATATCCTCTGGCACCGAGGGAATTACCCATATAGAGATTCAA
AAAAGAATTGATTTGATACAAGTCATAATCTTTATGGGGTTCCCAAAGTT
ATTAATCGAAAGTAGGCCGCGAGGAATCGAAGAATTACAGATGAATCTAC
AAAAGGAATTTCATTATGTGAACCGAAAACTTAACATTTCTATCACAAGA
ATTCCAAAACCTTATGGCAACCCCAATATTCTTGCAGAATTTATAGCCGG
ACAATTAAAGAATAGAGTTTCATTTCGAAAAGCAATTAAAAAGGCTATTG
AATTAACTGAACAAGCAGAGACAAAAGGAATTCAAGTACAAATTGCAGGA
CGTATCGACGGAAAAGAAATTGCACGCGTCGAATGGATCAGAGAGGGTAG
GGTTCCCCTCCAAACCATTCGAGCTAAAATTGATTATTGTTCCTATACAG
TTCGGACTATCTATGGGGTATTAGGCATCAAAATTTGGATTTTTATTGAT
GACAAGGAAGAGTAAATGTCGCGTTACCGAGGCCCTCGTTTCAAAAAAAT
ACGTCGCCTGGGAGCTTTACCAGGACTAACTAATAAAAGGCCTAAAGCCG
GAAGTGATCTTAGAAACCAATCACGCTCCGGAAAAAAATCTCAATATCGT
ATTCGTCTAGAAGAAAAACAAAAATTGCGTTTTCATTATGGTCTTACAGA
ACGACAATTAATTAAATACGTTCGTATCGCCAGAAAAGCCAAGGGGTCAA
CAGGGCAAGTTTTACTCCAATTACTTGAAATGCGTTTGGATAACATCCTT
TTTCGATTGGGCATGGCTTCGACTATTCCCGCAGCCCGCCAATTAGTTAA
CCATAGACATATTTTAGTAAATGGGCGTATAGTAGATATACCAAGTTATC
GCTGCAAACCCCAAGATAGCATTACGGCGAAGGATGAACAAAAATCCAGA
ACTCTGATTCAAAATTCTCTCAACTCGTTCCCTCATGAAGAAGTGCCAAG
CCATTTGACCCTGGACCCATTCCAATATAAAGGATTAGTCAATCAAATAA
TAGATAATAAA------TGGGTCGGTTTAAAAATAAATGAATTGCTAGTT
GTAGAATATTATTCTCGTCAGACTTAAATGTCACGTCGAGGTACTGCAGA
AGAAAAAACAGCAAAATACGATCCAATTTATCGTAATCGATTAGTTAACA
TGTTGGTTAACCGTATTCTGAAACACGGAAAAAAATCATTGGCTTATCAA
ATTATCTATCGAGCCATGAAAAAAATTCAACAAAAGACAGAGACAAATCC
ATTATCTGTTTTACGTCAAGCAATACGTGGAGTAACTCCCGATATAGCAG
TAAAAGCAAGACGTGTAGGCGGATCGACTCATCAAGTTCCCATTGAAATA
GGATCCACACAAGGAAAAGCACTTGCCATTCGTTGGTTATTAGCGGCATC
CCGAAAACGTCCGGGTCGAAATATGGCTTTCAAATTAAGTTCCGAATTAG
TGGATGCTGCCAAAGGGAGTGGCGATGCCATACGCAAAAAGGAAGAGACT
CATAAAATGGCAGAGGCAAATAGAGCTTTTGCACATTTTCGTTAAATGGG
TAGAGACACTATTGCTGAAATAATAACCTCTATACGAAATGCTAATCTGG
ATAAAAAAAGAGTTGTTCGCATAGAATCTACTACTATTACCGAAAATATT
GTTCAGCTACTTTTTCGAGAAGGTTTTCTCGAAAACGTCAGAAAACATCG
AGAAAAAGACAAATATTTTTTAGTTTTAACCCTGCGACATAGAAGGAATA
GGAAAAGACCTTATAGAAATTTTTTCAATTTAAAACGGATCAGTCGACCC
GGTCTACGAATCTATTCTAACTCTCAACGAATTCCTAGAATTTTGGGTGG
GATGGGGATTGTAATTCTTTCTACTTCTCGAGGTATAATGACAGACCGGG
AGGCTCGACTAGAAGGAATCGGCGGAGAAATTTTGTGTTATATATGGTAA
ATGGCAAAAGCTATACCGAGAACTGGTTCGCGTAGGAATGTACGTATTGG
TTTACGTAAGAGTGCACGTAGAATA---CCAAAGGGGTTTATTCATGTTC
AAGCGAGTTTCAATAATACCATTGTCACGGTTACAGATGTACGGGGTCAG
GTGGTTTCCTGGTCCTCGGCCGGTACTTGTGGATTCACGGGTACGCGAAG
AGGGACACCCTTTGCCGCTCAAACGGCAGCAGCAAATGCTATTCGTACAG
TACTAGATCAAGGTATGCAACGAGCAGAAGTCATGATAAAAGGTCCCGGT
CTCGGAAGAGACGCAGCATTACGAGCTATTCGGAGAAGCGGTATACTCTT
AACTTTTGTACGGGATCTAACCCCCATGCCACATAATGGCTGTAGACCTC
CGAAAAAAAGACGTGTGTAGATGGCAAGGAAAAGTTTGATTCAGAGGGAG
AAGAAGAGGCAAAAATTGGAACAGAAATATCATTTGATTCGTCGATCCTC
AAAAAAAGAAATAAGTAAAGTTCCATCATTGAGTGACAAATGGGAAATTT
ATGGAAAGTTACAATCCCCACCACGGAATAGTGCACCTACACGCCTCCAT
CGCCGTTGTTTTTTGACCGGAAGACCCAGAGCTAACTATCGAGACTTTGG
ACTATCCGGACACATACTTCGTGAAATGGTTTACACGTGTTTGTTGCCAG
GAGCAACAAGATCGAGTTGGTAAATGCCAACTATTAAACAACTTATTAGA
AATACAAGACAGCCAATTCAAAATGTCACAAAATCCCCCGCTCTTCGGGG
ATGTCCTCAGCGTCGAGGAACATGTACTAGGGTGTATACTATCACCCCCA
AAAAACCAAACTCTGCCTTACGTAAAGTTGCCAGAGTACGATTAACCTCT
GGATTTGAAATCACTGCTTATATACCCGGTATTGGCCATAATTCACAAGA
ACATTCTTCAGTCTTAGTAAGAGGGGGAAGGGTTAAGGATTTACCCGGTG
TAAGATATCACATTGTTCGAGGAACCCTAGATGCTGTCGGAGTAAAGGAT
CGTCAACAAGGGCGTTCTAAATATGGGGTAAAAAAGCCAAAATAAATGAT
AAAAAATTCATTCATTTCGGTTATTTCTCAAAAAGAAAATGAAGAAAGCA
GAGGTTCCGTTGAATTTCAAGTATTCAGTTTCACCACTAAAATAAGGAGA
CTTACTTCACATCTGGAATTGCACAAAAAAGACTATTCATCTCAGAGAGG
TTTGCGGAAAATTTTGGGAAAACGTCAACGGCTGCTGAACTATTTGTCAA
AAAAAAATATA------GAACGCTACAAACAATTAATTGGTGAGTTGGAT
ATTCGAGAGATAAAAACTCGTTAAATGTTAAAACTTCGTTTGAAACGATG
TGGTAGAAAGCAACGAGCCGTCTATCGAATCGTTGCAATTGATGTTCGAT
CTCGAAGAGAAGGAAAAGATCTTAGAAAAGTTGGCTTTTATAATCCAATG
AAGAATCAAACTTATTTAAATGTTCCTCTTATTCTATATTTCCTTGAGAA
AGGTGCTCAACCCACAGGAACTGTTCAGAATCTTTTAACCAAAGCGGAAA
TTTTTAAGGAACTTCCGTCTAAT---------------TAAATGGAAAAA
TCTAAGCGACCTTTTCTTAAATCCAAGCGATCTTTTCGTAGGCGTTTGCC
CCCGATTCAATCGGGGGATCGAATTGATTATAGAAACATGAGTTTAATTA
GTCGATTTATTAGTGAACAAGGAAAAATATTATCTAGACGAGTTAATAGA
TTGACCTTGAAACAACAACGATTAATTACTATTGCTATAAAACAAGCTCG
TATTTTATCTTTGTTACCTTTTCTCAATGTGATACGTTCACTAAAAAAAA
ATCCTTTTGTAGCGAATCATCTAGTAAAAAAAATAGATAAGCTTAATAAA
AAAGCAGAAAAAGAAATAATAGTAACTTTTTCCCGTGCATCTACCATTAT
ACCCACAATGATCGGCCATACGATTGCCGTTCATAATGGTAAAGAACATT
TGCCTATTTATATAACAGATCGTATGGTAGGTCACAAATTGGGCGAATTT
GTACCTACTTTTAATTTCCGAGGACATGCAAAAAGCGATAATAGATCCCG
TCGTTAAATGATTTTTCAATCTTTTCTACTAGGTAATCTAGTATCCTTAT
GCATGAAGATAATCAATTCGGTCGTTTTGGTCGGACTCTATTATGGATTT
CTGACCACATTCTCCATAGGGCCCTCTTATCTCTTCCTTCTCCGAGCTCA
GGTTATGGAAGAAGGAACTGAGAAGAAGGTATCAGCAACAACCGGTTTTA
TTACGGGACAGCTCATGATCTTCATATCGATCTATTATGCGCCTCTCCAT
CTAGCATTGGGTAGACCTCATACAATAACTGTCCTAGCTCTACCATATCT
TTTGGTTCAATTCTTCTGGAAGAATCACAAACAGTTTTTTGATTCTGGAT
CTACTACCAGAAATTCAATGCGTAATTTCAGCATTCAATGGGTATTCCTG
AATAATCTCATTTTTCAATTATTCAACCATTTCATTTTACCAAGTTCAAT
GTTAGCCAGATTAGTCAAGATTTATATGTTTCGATGCAACAACAAGATGT
TATTTGTAACAAGTAGTTTTGTTGGTTGGTTAATTGGTCACATTTTATTC
ATGAAATGGCTTGGGTTGGTATTAGTCTGGATACGGCAAAAGCATTCTAT
TAGATCGAATAAGTACATTCGATCTAATAAGTACCTTGTATCAGAATTGA
GAAATTCTATGGCTCGGATCTTTAGTATTCTCTTATTTATTACTTGTGTC
TACTATTTAGGCAGAATACCCTCACCCATTCTTACTAAGAAACTGAAAGA
AACCCAAAAAAGGGAAGAAAGG------GTGGAAAAAGAAAGAGCTTATG
AAATGCCTGTTTTGGAAGAGTCTTATCTAATCCATACCAATGAAAATCCT
GACAATTCACGATTCAAATTTTTGTATAAAAAAAATGAAAATAAGGACAT
TTTTTTCTTTGAGAAATTTATTGTGACACTTCTTTTTGATTCGAAGCGCT
GGAATCGCCCTTTTCGATATATTAAAAATAATAAA---TTTGACAGGGCT
GTGAGAAATGAAATGTCACAATATTTTTTTGGCATATCCAAAAGGGATGG
AAAAGAAACAATCTCTTTTACGTATCCCTCTAGTGTATCGCTTTTTTTGG
AAATGATAAAAAGCAAAATAGACTGGCTTATACTGCAAAAAGATTCCTCT
AATGAATTCTCCACCTCTTGGTTTTATAAAAAAAAAAAA---ATAAATAC
GAACAAAGAAAAGGTAAAAAATTTCAACAACGAATTTATAAATCGAATTC
AAGCTCTAGATAAAGAATATAGTCCTTTGAAAAAGGGTCGTCCACTGAAT
ATGAATATATTGGAAAGAAGGACTCAATTGTGTAATGATGAATTGTGTAA
TGATGATTCGACAAAAGAATACTTATCCAGAAAGTATGATCCTTTATTGA
ACGGATCATATCGGAGAACAATATACAAAAGCCTTTCACCCTCAATCCAG
CAAAAAACAAAT------ATAGGATATTTCATAGAGAATTTTGGAATCAA
TAAGATTCATCGTATCCTTCTTAAGGATGTTCTTTACCAAGAATTTGAAC
AG------------------AAAAAGGGTGGATTTGATAAAAAATTATTC
TCAACAAATATTTTTGATTTATTAAGGCTCAGGAAAAATTTTGTTACAGA
ACCAGAATCTACCAAGTTAAATTGGAATGATCCT------ATGAAAGGAC
GTCCATTCAAATCCTGGATTTTCGAATTGAGAGAGATATTGAGAGAGATC
AAGAATTCTCACTATTTCTTAGATTCATGGACCGAATTCAATTCAGTGGG
GTCTTTCATTCACATTTTTTTCCACCAAGAACGCTTTCTAAAACTCTTTG
ACCTCCGAATTTTGAGTATCCTACTTTCACGCAATTCACAGGGTTCAACA
AGCAATCGATATTTCACGATCAAGGGTGTAATACTCTTTGTAGTAGCGGT
CCTTATATATCGTATTAACAATCGAAATATGGTCGAAAGAAAAAATATCT
ATTTGAGGGGGCTTCTTCCTATACCTATGAATTCCATTGGACCCAGAAAT
GATACATTGGAAGAATCGGTTGGGTCTTCCAATATCAACAGGTTGGTTGT
TTCGCTCCTGTATCTTCCAAAAGGAAAAAAGATCTCTGAGAGTTGTTTCC
TGAATCCGAAAGAGAGTACTTGGGTTCTCCCAATAACTAAA------AAG
TGTAGCATGCCTGAATCTAACTGGGGTTCGCGGTGGTGGAGGAACTGGAT
CGGAAAAAAGAGGGATTCTAGTTGTAAGATATCTAATGAAACCGCCGCTG
GAATTGAGATCTTATTCAAAGAGAAAGATATCAAATATCTGGAGTTTCTT
TTTGTATATTATATGGATGATCCGATCCGCAAGGACCATGATTGGGAATT
GTTTGATCGTCTTTCTCTGAGGAAGAGGCGAAATAGAATCAACTTGAATT
CGGGACCGCTAGTCGAAATCTTAGTGAAACACTGGATTTCTTATCTCATG
TCTGCTTTTCGTGAAAAAATACCAATTGAAGTGGAGGGTTTCTTCAAACA
ACAAAGGGCTGGGTCAACTATTCAATCAAATGATATTGAGCATGTTTCCC
CTCTCTTCTCGAGAAACAGGCGGGCTATTTCTTTGCAAAATTGTGCTCAA
TTTCATATGTGGCAATTTCGCCAAGACCTCTTCGTTAGTTGGGGGAAGAG
TCCGCACGAATCGGATTTTTTGAGGAACGTATCGAGAGAGAATTTTATTT
GGTTAGAC------AATGTGTGGTTGGTAAACAAGGATCGGTTTTTTAGA
AAGAGAAAGGTACGGAATGTATCGTCAAATATTCAATATGATTCCACAAG
ATCCAGTTTCGTTCAAGTAACGGATTCTAGCCAACGGAAAGGATCTTCTG
ATCAATCCAGAGATCATTTGGATTCCATTAGTAATGAGGATTCGGAATAT
CACACATTGATAAATCAAAGAGAGATTCAACCACTAAAAGAAAGATCGAT
TCTTTGGGATCCTTCCTTTCTTCAAACGGAAGGAACAGAGATAGAATCAG
ACCGATTCCCGAAATGCCTTTCTGGATATTCCTCAATGTCCCGGCTATTC
ACGGAACGTGAGAAGCAGATGATTAATCATCTGCTTCCGGAAGAAATCGA
AGAATTTCTTGGGAATCCTACAAGATCGGTTCGTTCTTTTTTCTCTGAT-
--AGA---TGGTCAGAACTTCATCTGGGTTCGAATCCTACTGAGAGGTCC
ACTAGAGATCAGAAATTCTTGAAGAAAGAACAAGATCTTTCTTTTGTCCC
TTACAGGCGATCGGAAAATAAAGAACTGGTTACTATATTAAAGATAATTA
CGTATTTACAAAATACTGTCTCAATTCATCCTATTTCATCAGATCCGGGG
TGTGATAGGGTTCTGAAGGATGAACCGGATATGGACAGTTCCAATAAGAT
TTCATTCTTGAACAAAAATCCATTTTTGGATTTATTTCATCTATTCTCTG
ACCGGAACAGGGGAGGATACACGTTACACCACGATTTTGAATCCGAAGAG
ATATTTCAAGAAATGGCGGATCTAGTCACTCTATCAATAACCGAGCCGGA
TCTGGTGTATCATAAGGGATTTGCCTCTTCTATTGATTCCTACGGATTGG
ATCAAAAACCATTCTTGAATGAGGCCAGG---GATGAA---TCGAAAAAG
AAATCTTTATTGGTTCTACCTCCTATTTTTTATGAAGAGGGTGAATCTTT
TTCTCGAAGGATCAGAAAAAAATGGGTCCAGATCTCCTGCGGGAATGATT
TGGAAGATCCAAAACCAAAAATAGTGGTATTTGCTAGCAACAACATAATG
GAGGCAGTCAATCAATATAGATTGATCCGAAATCGGATTCAAATCCAA--
----TATAGTACCTATGGGTACATAAGAAATCTATTGAATCGATTCTTTT
TAATGAATAGATCCGATCGCAACTTCGAATATGGAATTCAA------GGG
TATCAAATAGGAAAGGATACTCTGAATCATAGAACTATAATGAAATATAC
GATCAACCAACATTTATCGAATTTGAAAAAGAGTCAGAAGAAATGGTTCG
ATCCTCTTATCTTGATTTCTCGAACCGAGAGATCCATGAATCGGGATCCT
GATGCATATAGATACAAATGGTCCAATGGGAGCAAGAATTTCCAGGAACA
TTTGGAACATTTCGTTTCGGAGCAGAAGAGCCGTTTTCAAATAGTGTTCG
ATCGATTA---CGTATTAATCAATATTCGATTGATTGGTCTGAGGTTGTC
GACAAAAAAGATTTGTCTAAGCCGCTT---CGTTTCTTTTTGTCCAAGTC
ACTTCTTTTTTTGTCCAAGTTGCTTTTCTTTTTGTCTAACTCACTTCCTT
TTTTCTGTGTGAGTTTCGGGAATATCCCCATT---------CATAGGTCC
GAGATCTACATCTATGAATTGAAAGGTCCGAATGAGCAACTCTGCAATCA
GTTG---------TTAGAATCA---------ATAGGTCTTCAAATTTTTC
AT---------------------TTGAAAAAATGGAAACCCTTCTTATTG
GATGATCACGATACTTCCCGAAAATCGAAATTCTTGATCAATGGAGGAAC
ACCCTTTTTGTTCAATAAGATACCAAAGTGGATGATTGACCCATTCCCTA
CTAGAAATAATCGCAGGAAATCCTTTGATAGCGCGGATTCCTATTTCTCA
ATGATATTCCACAATCAAGACAATTGGCTGAATCCCGTGAAACCATTTCA
TAGAAGTTCATTGATATCTTCTTTTTATAAAGCAAATCGACTTCGATTCT
TGAATAATCCACATCACTTCTGCTTCTATTGTAACACAAGATTCCCCTTT
TCTGTGGAAAAGGCCCGTATCAATAATTATGATTTTACGTATGGACACTT
CCTCAATATCTTGTTCATTCGCAACAAAATATTTTCTTTGTGCGTCGGTA
AAAAAAAACATGCTTTTTGGGGGAGAGGTACTAGTTCACCAATCGAGTCA
CAGGTATCTAACATATTCATACCTAACGATTTTCCACAAAGTGTTGACGA
AACGTATAACTTGTACAAATCTTTCCATTTTCCAAGTCGATACGATCCAT
TCGTTCGTAGAACTATTTACTCGATCGCAGACATTTCTGGAACACCTCTA
ACAGAGGGACAAATAGTCAATTTTGAAAGAACTTATTGTCAACCTCTTTC
AGATATGAATCTATCTGATTCAGAAGGGAAGAACTTGCATCAGTATCTCA
ATTCAAACATGGGTTTGATTCACACTCCATGTTCTGAGAAATATTTACCA
TCCGAAAAGAGGAAAAAACGGAGTCTTTGTCTAAAGAAATGCGTTGAGAA
AGGGCAGATGTATAGAACCTTTCAACGAGATAGTGCTTTTTCAACTCTCT
CAAAATGGAATATATTCCAAACATATATGCCGTGGTTCCTTACTTCGACA
GGGTACAAATATCTAAATTTTCTATTTTTAGATACTTTTTCAGATCTATT
GCCGATACTAAGTAGCAATCAAAAATTTGTATCCATTTTTCATGATATTA
TGCATGGATCAGGTATATCATGGCGAATTCTTCAG---------TGTCTT
CCACAATGGAATCTGATAAGTGAGATTTCGAGTAAGTGTTTCCATAATCT
TCTTCTGTCCGAAGAAATGATTCATCGAAATAATGAGTCACCGTTGATAT
CTACACATCTGAGATCGCCAAATGTTCGGGAGTTCCTCTATTCAATCCTT
TTCCTTCTTCTTGTTGCTGCATATCTCGTTCGTACACATCTTCTCTTTGT
TTCCCGGGCCTCTAGTGAGTTACAGACAGAGTTCGAAAAGGTCAAATCTT
TGATGATTCCATCATCTATGATGGAGTTGCGAAAACTTCTGGATAGGTAT
CCTACATCTGCGCCGAATTCTTTCTGGTTAAAGAATCTCTTTCTAGTTGC
TCTGGAACAATTAGGAGATTCTCTAGAAGAAATACGGGCTTCTGGTGGCA
ACATGCTTGGTCCCGCTTATGGGGTCAAACCAATACGTTCTAAGAAGAAA
TATTTCAAT------CTCATCGATATCATCGATCTCATACCAAATCCCAT
CAATCGAATCACTTTTTCGAGAAATACGAGACATCTAAGTCATACAAGTA
AAGAGATCTATTCATTGATAAGAAAAAGAAAAAACGTGAATGGGGATTGG
ATTGATGATAAAATAGAATCCTGGGTCGCGAACAGTGATTCGATTGATGA
TGAAGAAAGAGAATTCTTGGTTCAGTTCTCCGCCTTAACGACAGAAAAAA
GGATTGATCAAATTCTATTGAGCCTGACTCATAGTGATCATTTATCAAAG
AATGACTCTGGTTATCAAATGATTGAACAACCGGGAGCATTTTACTTACG
ATACTTAGTTGACATTCATAAAAAGTATCTATTGAATTATGAGTTCAATA
CATCCTGTTTAGCAGAAAGACGGGTATTTCTTGCTCATTATCAGACAATC
ACTTATTCCCAAACTTCGTGTGGGACTAATACTTTGCATTTCCCATCTCA
TGGAAAACCCTTTTCGCTCCACTTAGCCTTATCCCCCTCTAGGGGGATTT
TAGTGATAGGTTCTATAGGAACTGGACGATCTTATTTGGTCAAATACCTA
GCGACAAACTCCTATGTTCCTTTCATTACGGTATTTCTGAACAAGTTCCT
GGATAACAAGACTAAATTT------CTTATTGATGATATC---GAT----
--------------------------------------------ATTGAT
GCTAGTGACGATATTGATATTGATGCTAGTGACGATATCGATCGTGACCT
TGATACGGAACTGGAACTGCTAACTATGATGAATGCGCTAACT------A
TGGATATG---ATGCCG------GAAATAGACCGATTTTATATCACCCTT
CAATTCGAATTAGTAAAAGCAATGTCTCCTTGCATAATATGGATTCCAAA
CATTCATGATCTGGATGTAAATGAGTCGAATTACTTATCCCTCGGTCTAT
TAGTGAACCATCTCTCTGAAAGATGTTCCACTAGAAATATTCTTGTTATT
GCTTCGACTCATATTCCCCAAAAAGTGGATCCCGCTCTAATAGCTCCGAA
TAAATTAAATACGTGCATTAAGATACGAAGGCTTCTTATTCCACAACAAC
GAAAGCACTTTTTCACTCTTTCATATACTAGGGGATTTCACTTGGAAAAG
AAAATGTTCCGTACTAACGGATTCGGGTCCATAACCATGGGTTCCAATGC
AAGAGATCTTGTAGCACTTACCAATGAGGCCCTATCGATTAGTATTACAC
AGAAGAAATCAATTCTAGACACTAATACAATTAGATCCGCTCTTCATAGA
CAAACTTGGGATTTGCGATCCCAGGTAAGATCGGTTCAGGATCATGGGAT
CCTTTTCTATCAGATAGGAAGGGCTGTAGCACAAAATGTACTTCTAAGTA
ATTGCCCCATAGATCCTATATCTATCTATATGAAGAAGAAATCATGTAAC
GAAGGGGATTCTTATTTGTACAAATGGTACTTCGAACTTGGAACGAGCAT
GAAGAAATTAACGATACTTCTTTATCTTTTGAGTTGTTCTGCCGGATCGG
TCGCTCAAGATCTTTGGTCTCTGCCCGGACCCGATGAAAAGGATGGGATC
ACTTCTTATGGACTCGTTGAGAATGATTCGGATCTAGTTCATGGCCTATT
AGAAGTAGAAGGCGCTCTGGTGGGATCTTCACGGACAGAAAAAGATTGCA
GTCGGTTTGATAATGATCGAGTTACATTGCTTCTTCGGCCCGAACCGAGG
AATCCCTTAGATATGATGCAAAATGGATCTTGTTCTATCTTTGATCAGAG
ATTTCTCTATGAAAAATACGAATCGGAGTTTGAAGAAGGGGAGGGG----
--------------------------GAAGGAGCCCTTGACCCGCAACAG
ATAGAGGAGGATTTATTCAATCACATAGTTTGGGCTCCTAGAATATGGCG
CCCTTGGGGCTTTCTATTTGATTGTATCGAAAGGCCCAATTCATTGGGAT
TTCCCTATTGGTCCAGGTCATTTCGGGGCAAGCGGATCATTTATGATGAA
GAGGATGAGCTTCAAGAGAATGATTCGGAGTTCTTGCAGAGTGGAACCGT
GCAGTACCAGACACGAGATAGATCTTCCAAAGAACAAGGCCCTTTTCAAC
TAAGCCAATTCATTTGGGACCCTGCAGATCCGCTCTTTTTCCTATTCAAA
GATCAGCCCCCTGACTCTGTGTTTTCACATCGAGAACTATTTGCAAATGA
AGAGATGTCAAAGGGGCTTCTTACTTCCCAAACAGATCCTCCTACATCTA
TATATAAACGCTGGTTTATCAAGAATACACAAGAAAAGCACTTCGAATTG
TTGATTAATCGTCAGAGATGGCTTAGAACCAATAGTTCATTATCTAATGG
ATCTTTCCGTTCTAATACTCTATCCGAGAGTTATCAGTATTTATCAACTC
TCTTCCTATCTAACAGAACGCTATTGGATCAAATGACAAAGACATTGTTA
AGAAAAAGATGGCTTTTCCCGGATGAAATGCAAATTGGATTCATGGAACA
GGAGAAAGATTTCCCATTCCTTAGCCGGAAAGATATGTAGATGCCTAGAT
CGCGGATAAATGGAAATTTTATTGATAAGACCTTTTCAATTGTAGCCAAT
ATCTTATTGCAAATAATTCCGACAACTTCAGGAGAAAAAGAGGCATTTAC
CTATTACCGAGATGGG---ATGTCAGCTCAATCCGAAGGAAATTATGCCG
AAGCTTTACAGAATTATTATGAAGCTATGCGACTAGAAATTGATCCCTAC
GATCGAAGTTATATACTCTATAATATAGGTCTTATCCATACAAGTAATGG
AGAACATACGAAAGCTTTGGAATATTATTTTCGAGCACTAGAACGAAATC
CATTCTTACCACAAGCTTTTAATAATATGGCCGTGATCTGTCATTACCGG
GGAGAACAGGCCATTCGCCAGGGTGATTCTGAAATCGCGGAAGTTTGGTT
TGATCAAGCCGCTGAGTATTGGAAACAGGCTATAGCACTTACTCCCGGTA
ATTATATTGAAGCACATAATTGGTTGAAGATCACGAGACGTTTCGAATAA
ATGAGTTGTCGATCAGAACATATATGGATAGAACTTATAACGGGGTCTCG
AAAACTAAATAATTTTTTCTGGGCCCTTATTATTTTTTTAGGTTCATTAG
GATTCTTATTGGTTGGAACTTCCAGTTATCTTGGTAGAAGTTTGATATCT
TTTGTTCCGTCTCAGCAAATCCTTTTTTTTCCACAAGGGATCGTTATGTC
TTTCTACGGGATCGCGGGTCTCTTTATTAGTTCCTATTTGTGGTGCACAA
TCTACTGGAATGTAGGTAGTGGTTATGATCGATTCGATAAAAAGGAAGGA
ATCGTGTGTATTTTTCGTTGGGGATTTCCTGGAAAAAATCGTCGCATATT
CCTTCGATTCTTTATAAAAGATATTCAATCCATTAGAATAGAAATTAAAG
AGGGTCTTTATGCTCGCCGTGTACTTTATATGGGCATCAGAGGCAGGGGG
GCTATTCCGTTGACCCGTACTGATGAGAATTTCACTCCCCGAGAAATTGA
ACAAAAAGCCGGGGAATTGGCCTATTTCTTGCGCGTACCAATTGAAGTCT
TTTGAGTGGAAACGCTTCTTTCTTCCATATTTTGGACCTTAGCTCCATGG
AACAATATGTTACTGCCGAAACACGGAAGAATTGAAATCTTAGATCAAAA
CACTATGTATGGATGGTATGAACTGCCCGAACAAGAATTCTTGAACAGCG
AACAACCAGTTCAGATATTCACGACCAAGAAGTACTGGATTCTCTTTCGG
ATAGGCCCTGAAAGGAGAAGGAAGGGTGGAATGCCAACAGGCGTCTATTA
TGGAATTGACCCGACTCGATAG
>P_agnata
ATGACTATTCATCTATTGTATTCTTATGCAAATAGGGGGCAAGAAAACTC
TATGGAAAGATGGTGGTTTAATTCGGTGGTCTTTAAGAAGGAGTTAGAAC
ACAGGTATGGGCTAAAGAAATCAACGGACAATCTTGGTCCTATTGAAAAT
GCTAGTGAAAAT------AAAAATAGAAAAGGCAGGGCTAAAAACATTCA
TAGTTGGGGGGGT---CGTGACAATTCTAGTTACAGTAATGTCGATCATC
TCTTTGGTGTCAAAGATATTCATAACTTTCTTTCTGATGATACTTTTTTA
GTTAGGGATAGTAATGGAAACAGTTATTCTATTTATTTGGATCTTAAAAA
TCATAGTTTTGAGATTGACAACGATCATTCTTTTATGAGTGAACTAGAAA
GTTATTTTTGTAGTTTTCGCAATTCTAGTTATATGAATAATGGATCTACG
AGTGAAGATTCTTTATCCAATCGGTAC------ATGTCCGATACTCAATC
TAGTTGGAGTAATCACATTACTAGTTGCATCGACAGTTATCTTCAGTCTC
AAATCTCTATTGATACGTCCATTGTAAGTGATAGTATTAACAGTTACATT
TCTAGGTGCGTTTTTGATAAACGTAGAACTAGTAGTGAAGGCGGGAGGTC
CAGTATACGAACCCCCCCGAAGAGTAGTGATTTAACTCTAAGAGAAAGAT
CTAATGATCTCGATGCAACTCAAAAATACAGGCATTTATGGGTTCAATGC
GAAAATTGTTATGGATTAAATTATAAGAAATTTTTGAAATCAAAAAAGAA
TATTTGTGAACAATGTGGATATCATTTGAAAATGAGTAGTTCAGAAAGAA
TCGAAGTTTCGATTGACCCCGGTACTTGGTATCCTATGGATGAAGACATG
GTCTCTCTGGATCCCATTGGATTTCATTCGGAGGAGGAGCCTTATAAAGA
TCGTATCGATTCTTATCAAAGAAAGACAGGATTAACTGAGGCTGTTCAAA
CAGGCATAGGCCAACTAAATGGTATTCCCATAGCAATTGGGGTTATGGAT
TTTCAGTTTATGGGGGGTAGTATGGGATCCGTAGTCGGGGAAAAAATCAC
CCGTTTGATTGAGTACGCTACAAATCAATTTCTACCTCTTATTATAGTGT
GCGCTTCAGGGGGGGCGCGCATGCAAGAAGGAAGTTTAAGCTTGATGCAA
ATGGCTAAAATTTCGTCTGCCTTATATGATTATCAATTAAATAAAAAGTT
ATTTTATGTATCAATCCTTACATCTCCTACTACGGGCGGGGTAACAGCCA
GTTTTGGTATGTTGGGAGATATCATTATTGCCGAACCTAATTCCTACATT
GCATTTGCGGGTAAAAGAGTAATTGAACAAACATTGAATAAAACAGTACC
CGAAGGTTCCCAAGCAGCTGAATATTTATTTCAGAAGGGCTTATTCGACC
TAATCGTACCGCGTAATCTGTTAAAAAGCGTTTTGAGTGAGTTATTTAAG
CTCCACGCCTTCTTTCCTTTGAATTCCAATTCAACCAAGTAGATGGGAAC
CATTCGAGCTGACGAAATTAGTAATATTATACGTGAACGTATTGAACAAT
ATAATAGAGAAGTCAAGATTGTAAATACCGGTACCGTACTTCAAGTGGGC
GATGGTATTGCTCGTATTCATGGTCTTGATGAAGTAATGGCGGGTGAATT
AGTTGAATTTGATGAAGGTACAATAGGTATTGCTCTGAATTTGGAATCAA
ATAATGTTGGTGTTGTATTAATGGGTGATGGTTTGATGATCCAAGAAGGA
AGTTCTGTAAAAGCAACGGGAAGAATTGCTCAGATACCGGTGGGTGAGGC
TTATTTGGGCCGTGTTATAAACGCCCTGGCTAAACCTATTGATGGTAGAG
GCGAAATTTCAGCTTATGAATCTCGATTAATTGAATCTCCTGCTCCGGGT
ATTATTTCCCGGCGTTCCGTATACGAGCCTCTTCAAACCGGACTTATTGC
TATTGATTCGATGATTCCTATAGGACGTGGTCAACGAGAATTAATTATTG
GAGATAGACAAACCGGTAAAACAGCAGTAGCCACGGATACGATTCTTAAT
CAACATGGTCAAAATGTAATATGTGTTTATGTAGCTATTGGTCAAAAAGC
ATCCTCCGTGGCTCAGGTAGTAACTACTTTACAGGAAAGGGGGGCTATGG
AATACACTATTGTGGTAGCCGAAACGGCGGATTCCCCTGCTACATTACAA
TACCTCGCTCCTTATACAGGAGCTGCTTTGGCTGAATTTTTTATGTACCG
TAACCAACACACTTTAATTATTTATGATGATCTCTCCAAACAAGCCCAAG
CTTATCGCCAAATGTCTCTTCTATTACGAAGACCACCCGGTCGTGAAGCT
TATCCAGGGGATGTTTTTTATTTGCATTCACGCCTTTTGGAAAGAGCCGC
CAAATTAAGTTCTAGTTTAGGTGAAGGAAGTATGACCGCCTTACCAATAG
TGGAAACTCAATCGGGAGATGTTTCGGCTTATATTCCCACTAATGTCATT
TCCATTACGGATGGACAAATATTTTTATCTGGCGATCTATTCAATGCTGG
AATCAGACCTGCTATTAATGTGGGTATCTCCGTTTCCAGAGTAGGGTCTG
CAGCTCAAATTAAAGCCATGAAGCAAGTAGCTGGTAAATTAAAATTGGAA
CTGGCGCAATTTGCCGAATTAGAAGCCTTTGCACAATTTGCTTCAGATCT
TGATAAAGCTACTCAGAATCAATTGGCAAGAGGTCAACGATTACGTGAAT
TGCTTAAACAATCCCAATCAGCCCCTCTTACGGTAGAAGAACAGATAATC
ACTATTTATACCGGAACAAATGGTTATCTTGATTCATTAGAAATTGGACA
GGTAAGGAAGTTTCTTGTTGAATTACGGACTTATTTAAAAAGTAATAAAC
CTAAGTTTCAAGAAATCATCTCTTCTACTAAGACATTTACTGAGGAAGCA
GAAGCCCTTTTGAAAGAAGCTATTCAGGAACAAACGGCCCGGTTTCTACT
TCAGGAACAAGCATAAATGATAATTAATCCGACTACTTCTGGTTCTGGGG
TTTCCACGCTTGAAAAAAAAAACCTGGGGCGTATCGTCCAAATCATCGGT
CCGGTACTAGATGTAGCCTTTCCGCCGGGCAAGATGCCTAATATTTATAA
CGCTCTGATAGTTAAAGGTCGAGACACTGCTGGTCAACCAATTAATGTGA
CTTGTGAGGTACAACAATTATTAGGAAATAATCGAGTTCGAGCTGTAGCT
ATGAGTGCTACAGACGGTCTGATGAGAAGAATGGAAGTGATTGATACGGG
AGCTCCTCTAAGTGTTCCGGTCGGTGGAGCGACTCTGGGACGAATTTTCA
ACGTGCTTGGAGAGCCTATTGATAATTTAGGGCCTGTAGATACTTCTACA
ACATCTCCTATTCATCGATCTGCGCCTGCCTTTATACAGTTAGATACAAA
ATTCTCTATTTTTGAAACAGGAATTAAAGTAGTAGATCTTTTAGCCCCCT
ACCGCCGTGGGGGAAAAATAGGACTATTTGGGGGAGCTGGGGTTGGGAAA
ACGGTACTCATTATGGAATTGATTAATAATATTGCCAAAGCCCACGGGGG
CGTATCCGTATTTGGCGGAGTAGGTGAACGTACTCGTGAAGGAAATGATC
TTTACATGGAAATGAAAGAATCTGGAGTGATTAATGAAAAAAATATTGCA
GAATCAAAAGTGGCTCTAGTTTACGGCCAGATGAACGAACCGCCGGGAGC
TCGTATGAGAGTTGGTTTGACTGCCCTAACGATGGCGGAATATTTCCGAG
ATGTTAATCAACAAGACGTACTTCTATTTATCGACAATATCTTCCGTTTC
GTCCAAGCAGGATCCGAAGTCTCCGCCTTATTGGGTAGAATGCCTTCCGC
TGTCGGTTACCAACCCACTCTGAGTACAGAAATGGGCTCTTTACAAGAAA
GAATTACTTCTACCAAAGAAGGGTCCATAACTTCTATTCAAGCAGTCTAT
GTACCTGCAGACGATTTGACTGATCCTGCTCCCGCTACGACATTTGCACA
TTTAGATGCTACTACCGTACTATCAAGAGGATTAGCTGCCAAAGGTATCT
ATCCAGCAGTAGATCCTTTAGATTCAACTTCAACCATGCTTCAACCTCGG
ATCGTCGGTGAGGAACATTATGAAACTGCGCAAAGAGTTAAGCAAACTTT
ACAACGGTATAAAGAGCTTCAGGACATTATAGCTATTCTTGGGTTGGACG
AATTATCCGAAGAGGATCGTTTAACCGTAGCAAGAGCGCGAAAAATTGAG
CGTTTCTTATCACAACCCTTTTTTGTAGCCGAAGTATTTACCGGTTCTCC
AGGAAAATATGTTGGTCTAGTAGAAACCATTAGAGGGTTTCAATTGATCC
TTTCCGGAGAATTAGATGGTCTTCCTGAACAGGCCTTTTATTTGGTAGGT
AATATCGATGAAGCTACCGCGAAGGCTATAAACTTA--------------
----------TAAATGACCTTAAATCTTTGTGTATTGACCCCTAATCGAA
TTGTTTGGGATTCAGAAGTCAAAGAAATCATTTTATCGACGAATAGTGGC
CAAATTGGCGTATTACCAAATCATGCTCCTATTGCTACAGCTGTAGATAT
AGGGATTTTGAGAATACGCCTTAAGGACCGATGGGTAACGATGGCTCTGA
TGGGTGGTTTTGCTAGAATAGGCAATAACGAGATCACTGTTTTAGTAAAT
GATGCGGAAAAGGGTAATGATATTGATCCACAAGAAGCTCAGCAAACTCT
TGAAATAGCAGAAGCTAATTTGACAAAAGCGGAAGGAAAGAGACAAATAA
TTGAGGCAAATCTAGCTCTCCGACGAGCTAGGACAAGAGTAGAAGCTGTC
AATGTGGTTTCCTAAATGAAAAATGTAACCGATTCTTTCGTTTCTTTGGG
CTACTGGCCATCCGCCGGGAGTTTCGGATTTAATACCGATATTTTAGCAA
CAAATCCAATAAATCTAAGTGTAGTGATTGGTGTATTGATTTTTTTTGGA
AAGGGAGTGTTA---AGTGATTTATTAGATAATCGAAAGCAGAGGATCTT
GAATACTATTCGAAATTCAGAAGAACTGCGGGGGGGGGCCATTGAACAGC
TGGAAAATGCCCGGGCCCGCTTACGGAAAGTGGAAACGGAAGCAGATGAG
TTTCGGGTCAATGGATATTCTGAGATAGAGCGAGAAAAATTGAATTTGAT
TAATTCAACTTATAAAACTTTGGAACAATTAGAAAATTATAAAAATGAAA
CGATTCAGTTTGAACAGCAAAGGGCAATTAATCAAGTCCGACAACGGATT
TTCCAACAAGCCTTACAAGGAGCTCTAGGGACTCTAAATAGTTGTTTGAA
CAACGAGTTACATTTACGTACCATTAATGCCAATATTGGCATGTTGGTAG
CGATGAAAGAAATAACTGATTAGATGAATCCACTGATTTCTGCTGCTTCC
GTTATTGCTGCTGGATTGGCTGTAGGGCTTGCTTCTATTGGACCTGGAGT
TGGTCAAGGGACTGCTGCGGGTCAAGCTGTAGAAGGTATCGCGAGACAGC
CCGAGGCAGAGGGAAAAATAAGAGGTACTCTATTGCTTAGTCTAGCTTTT
ATGGAAGCTTTAACGATTTATGGATTGGTTGTAGCATTAGCACTTTTATT
TGCGAATCCTTTTGTTTAAATGAATGTGCTATCATGTTCCATCAACACAC
TTAAAGGGTTCTACGATATATCCGGCGTGGAAGTAGGCCAACATTTCTAT
TGGCAAATAGGGAGTTTCCAAGTCCATGGCCAAGTACTTATTACTTCTTG
GGTTGTAATTGCTATTTTAGTAGGTTCAGCTACTATAGCTGTTCGGAACC
CACAAACCATTCCGACCGGGGGTCAGAATTTCTTCGAATATATTCTTGAA
TTCATTCGAGATGTGAGTAAAACTCAAATTGGAGAAGAATACGGCCCTTG
GGTTCCTTTTATTGGAACTATGTTTCTATTTATTTTTGTTTCTAATTGGT
CAGGAGCTCTTTTACCTTGGAAAATTATAGAATTACCTCATGGAGAGTTG
GCCGCACCAACGAATGATATAAATACTACTGTTGCTTTGGCTTTACTCAC
GTCAGTGGCATATTTCTATGCAGGTCTTACCAAAAAGGGATTACGTTATT
TCGGGAAATATATTCAACCAACCCCAATCCTTTTACCCATTAATATCTTA
GAAGATTTCACAAAGCCGTTATCACTTAGTTTTCGACTTTTTGGAAATAT
CTTAGCGGATGAATTAGTAGTTGTTGTTCTTGTTTCTTTAGTACCTTCGG
TGGTTCCTATCCCTGTTATGTTCCTTGGATTATTTACAAGTGGGATTCAA
GCTCTTATTTTTGCAACTTTAGCTGCGGCTTATATAGGTGAATCCATGGA
GGGCCATCATTGAATGATATTTCCAACCTTAGAGCACATATTAACTCATA
TTTCTTTTTCAATCATTTCAATTATAATTTCAATTCATTTGATAACCTTT
TTAGTCGATGAAATCGTAAAACTCTATTATTCATCCGAAAAGGGCATGAT
AATGACTTTTTTATGTATAACAGGATTATTAATTACTCGTTGGATTTATT
CGGGACATTTTCCACTAAGTAATTTATATGAATCATTAATCTTTCTTTCA
TGGAGTTTTTCTTTTATTCATATAGTTCCGTATTTCAAAAAAAGGAAAAA
TGTTCTAAGCACAATAATTGGCCCAAGTGCTATTTTTACCCAGGGCTTTG
CTACTTCAGGTCTTTTAAATGAAATACACGAATCAACAATATTAGTCCCC
GCTCTTCAATCCGAGTGGTTAATAATGCACGTAAGTATGATGCTATTAGG
ATATGCGGCACTTTTATGTGGATCATTATTATCAGTATCACTTTTAGCCA
TTACGGTTAGGAAAAAGAGAAAGTTTTTTTCTACGAGTCAGAATTTTTTC
AATTTAAATGAG---------TCGTTTGTATTTGGTGAAAGCGAATACAT
AAATGAACAAGATATTGTTTTACAAAATACTTCTTTTTTTTCTCCAAAGA
ATTTTTACAGGTCACAATTGATTCAACAATTGGATTATTGGAGTTATCGA
GTTATTAGTCTAGGGTTTATCTTTTTAACCATAGGAATTCTTTCTGGAGC
AGTATGGGCTAACGAAGCCTGGGAATCCTATTGGAGTTGGGACCCAAAAG
AAACTTGGGCTTTTATTACTTGGATCGTATTCGCGATTTATTTACATATT
CGAACAAATACAAAATGGAAGGGTACAAGTTCATCAGTTGTGGCGTCGAT
TGGATTTATTATAATTTGGATATGCTATTTTGGTGTCAACCTTTTAGGAA
TAGGACTGCATAGTTATGGTTCATTTCCATTAACATCTAATTGAATGGCA
AAAAAGAAAGCATTCACTACTCTTTTCTATCTTGCATCTATAGTATTTTT
GCCCTGGTGGATTTCTCTCTCATTTACTAAAAGTATGGAATCCTGGATTA
CTAATTGGTCGAATACTGGGAAATCTGAAATCTTTTTGAATGATATTCAA
GAAAAAAGTATTCTAGAAAAGTTCATAGAATTAGAGGAAATCCTCTTCTT
GGACGAAATGATCAAGGAATCCTCGGAGACACATCTACAAAAGATTCCTA
TAGGAATCCACAAAGAAACGATACAATTAATCAAGATACACAACGAGGAT
CATATCCATACGATTTTGCACTTCTCGACAAATCTAATCTGTTTTGTTAT
TCTAAGCGGTTATTCTTTTTTAGGTAATAAAGAACTTATTATTCTTAATT
CTTGGGTTCAGGAATTCCTATATAACTTAAGTGATACAGTAAAAGCTTTT
TCGATTCTTTTATTAACCGATTTATGTATCGGATTTCATTCACCCCATGG
TTGGGAACTAATGATTGATTCTGTCTACAAAGATTTTGGATTTGGTCATA
ATGATCAAATAGTATCTGGTCTTGTTTCCACTTTTCCAGTTATTCTCGAT
ACTATTTTTAAATATTGGATTTTCCGTTATTTAAATCGTTTATCTCCGTC
ACTTGTAGTTATTTATCATGCAATGAATGATTGAATGCCTATTGGTGTTC
CAAAAGTTCCTTTCCGAATTCCTGGAGAGGAAGATGCAACTTGGGTTGAC
GTA---TACAATCGACTTTATCAAGAAAGATTACTTTTTTTAGGCCAAGA
AGTTGATAGCGAGATCTCGAATCAACTTATGGGTCTTATGATATATCTCA
GTATCGAGGATAATACCAAAGATCTGTATTTGTTTATAAACTCTCCTGGC
GGATGGGTTGTACCTGGAATAGCTATTTATGATACTATGCAATTTGTGCC
ACCAGAGGTCCATACAATATGCATGGGATTAGCCGCATCAATGGGCTCTT
TTATCCTGGTTGGGGGAGAAATTACCAAACGTCTAGCATTCCCTCACGCT
AGGGTAATGATCCATCAACCTGCTAGTTCTTTTTATGAGGCGCAAACGGG
AGAATTTATCCTGGAAGCGGAAGAGCTGCTGAAACTACGCGAAACCCTCA
CAAGGGTTTATGTACAAAGAACCGGCAAACCCTTATGGGTTGTATCTGAA
GACATGGAAAGAGACGTTTTTATGTCAGCAACCGAAGCACAAGCTTATGG
AATTGTTGATCTTGTAGCAATTGAATGAATGAAAGAACAAAAATGGATTC
ATGAAGGTTTAATTACTGAATCGCTTCCGAATGGCATGTTCCGGGTTCAA
TTAGATAATGAAAATTTCATTCTAGGTTATGTTTCAGGAAAGATCCGACG
TAGTTTTATACGGATACTGCCGGGAGATAAAGTAAAAATTGAAGTAAGTC
GTTATGATTCGACCAGAGGACGTATAATTTATCGACTCCGAAACAAGGAT
TCGAAGGATTAGATGGAGGAAATCAAAAGCTATTTACAGCCAGAGAGATC
CCAACAACACGACTTCCTATATCCACTTATCTTTCAGGAGTCTATTTATG
CATTTGCTCATGATCGTGATTTCAGTAGATCAATGTTGTCGGAAAATCCG
GGTTATGACAATAAATCCAGTTTACTGATTGTGAAACGGCTAATTACTCG
AATGTATCAACAGAATCATTTTCTTATTTCTCCTACTGATTTGAACCAAA
ATCCATTTTGCGTGCGCAACAAGAATTTGTATTCTCGAATCATATCAGAG
GGATTTTCTTTTATTGTAGAAATTCCATTTTATCTACGATTAATATCTTG
TCTAGAAGGGAAAAAGAGAATCAAATCTCAGAATTTACGATCAATTCATT
CAATATTTCCCTTTTTAGAGGACAATTTCTCGCATTTAGATTTTGTCTTA
GATATACGAATACCCCACCCTGTCCATGTGGAAATCTTGGTTCAAGCTAT
TCGCTATTGGGTAAAAGACCCCTCTTCTTTGCATTTATTACGATTCTTTC
TCAACAAGTATTATAATTCGAATACTCCAAAGAGAGATCGTGATATCTTT
GAAGTATTTGAAATAATTAGTTATTCTTTTTCAAAAACAAAAAGAAATCA
AAGATTTTTATTATTCTTATATAATTCTCATGTATATGAATATGAATCCA
TTTTCGTCTTTCTACGTAGCCAATCCTTTCATTTACGATTAACATATTAT
GAACTTTTTCTTGAACGAATCTATTTCTATCGAAAAATGCAACGCCTTGT
GAACGTCTTTGTTAAGTTTACGGATTCTCAGGTGAATCTCTGGTTGGTCA
AGGAACCTTGCATACATTATATTAGGTATCAGAGAAAATCTATTCTGGCT
TCCAAGGGAATGTCTCTTTTCATGAATAAATGGAAATGGTACCTTGTCAA
TTTTTGGCAATGGCATTTTTCGCTGTGGTTTCATCCAAGAAAGATTTCTA
TCAACCAATTA---------GCCAACCATTCCATGGAATTTTTGGGCTAT
CTTTCAAGCGTGCGAATGAACCCTTCGGTGGTACGCAGTCAAATTCTCGA
AAATTCATTTATAATGACTAATACTATTAAGAAGTTTGATACGCTTGTTC
CAATTATTCCTTTGATTTCGGCATTGGCTAAAGCGAAATTTTGTAACGTA
TTAGGGCATCCCATTAGTAAGCCGATTCGGGCTGATTTAGCAGATTCTAA
TATTATTGACCGATTTGGGCGTATATGCAGAAATCTTTCTCATTATCATA
GCGGGTCTTCAAAAAAAAAAACTTTGTACCGAATAAAGTATATACTTCAG
CTTTCGTGTGCTAGAACTTTGGCTCGGAAACACAAAAGTACTGTACATGC
TTTTTTGCAAAGATTGGGCTCGGAATTATTGGAAGAATTTCTTATGTCGA
AA---------------------------------GAAGACGTTCTTTTT
TTTACCTTCCCAAAAGGTACTTACCCATTGAGGGCAGTATCTAGAAGTCG
CATTTGGTATTTGGATATTATTTCTATCGATGATCTGGCCAATCACAAAT
AAATGCAAACTAGAAATACTTTTTCTTGGATAAAGGAACAGATTACTCGA
TCTATTTCGGTATCGCTCATGATATATATCCTAACTCGGACATCCATTTC
AAGTGCATATCCCGTTTTTGCCCAGCAGGGTTATGAAAATCCACGAGAAG
CAACTGGGCGTATTGTATGCGCCAATTGCCATTTAGCTAATAAGCCCGTG
GATATTGAGGTTCCACAAGCGGTACTTCCTGATACTATATTTGAAGCAGT
TGTTCGAATTCCTTATGATAAGCAAGTGAAACAAGTTCTTGCTAATGGTA
AGAAGGGGGGTTTGAATGTGGGGGCAGTTCTTATTTTACCGGAGGGGTTT
GAATTAGCTCCTTCCGATCGTATTTCTCCCGAGATGAAAGAAAAGATAGG
CAATTTGTCTTTTCAGAGTTATCGCCCTAATCAAAAAAATATTCTTGTCG
TAGGGCCTGTCCCTGGTCAAAAATATAGTGAAATCACCTTTCCTATTCTT
TCCCCCGACCCCGCTACTAAGAAAGATGTTTACTTCTTAAAATACCCTAT
ATATGTAGGGGGGAATAGGGGTCGGGGTCAGATTTATCCCGACGGAAGCA
AGAGTAACAATACAGTTTATAATGCTACAGGAGCGGGTATAGTAAGTAAA
ATTATACGAAAAGAAAAGGGGGGATATGAAATATCCATAACAGATACATT
GGATGGACTTCAAGTGGTTGATATTATCCCTCCAGGACCGGAACTTCTTG
TTTCGGAGGGTGAATCCATCAAATTTGATCAACCATTAACGAGTAATCCT
AATGTGGGCGGATTTGGTCAAGGAGATGCAGAAATAGTACTTCAAGATCC
ATTACGTATCCAAGGTCTTTTGTTCTTCTTGGCCTCTGTTATTTTGGCAC
AAATCTTTTTGGTTCTTAAAAAGAAACAATTCGAGAAGGTTCAATTGGCC
GAAATGAATTTTTAGATGAGTAAAGTCTATGATTGGTTCGAAGAACGTCT
TGAGATTCAGGCCATTGCGGATGATATAACTAGTAAATATGTTCCTCCCC
ATGTAAATATATTTTATTGTTTAGGGGGGATTACGCTTACTTGTTTTTTA
GTACAAGTAGCTACGGGGTTTGCTATGACTTTTTACTATCGTCCGACCGT
TACTGAAGCTTTTTCCTCTGTTCAATACATAATGACAGAAGCTAACTTTG
GTTGGTTAATCCGATCAGTTCATCGATGGTCGGCAAGTATGATGGTTCTA
ATGATGATTCTACATGTTTTTCGTGTGTATCTCACCGGTGGATTTAAAAA
ACCCCGCGAATTAACTTGGGTTACAGGTGTGGTTCTGGGAGTATTGACCG
CATCGTTTGGCGTAACTGGTTATTCTTTACCTCGGGACCAAGTTGGTTAT
TGGGCGGTGAAAATTGTAACAGGTGTACCTGACGCTATTCCTCTAATAGG
GTCCCCCTTGGTAGAATTATTGCGCGGAAGTGCTAGTGTGGGGCAATCCA
CCTTGACTCGCTTTTATAGTTTACACACTTTTGTATTGCCGCTTCTTACT
GCTATATTTATGTTAATGCACTTTCTAATGATACGGAAACAAGGTATTTC
TGGTCCTTTATAGATGGGAGTAACAAAAAAGCCTGATTTGAATGATCCTG
TATTAAGAGCTAAATTGGCTAAAGGTATGGGTCATAATTATTATGGAGAA
CCCGCATGGCCCAATGATCTTTTATATATTTTTCCAGTAGTAATTCTAGG
TACTATTGCATGTAACGTAGGCTTAGCGGTTCTAGAACCATCAATGATTG
GTGAACCGGCGGATCCGTTTGCAACCCCCTTGGAAATTTTACCTGAATGG
TATTTCTTTCCCGTATTTCAAATACTTCGGACAGTGCCCAATAAATTATT
GGGTGTTCTTTTAATGGTTTCAGTACCTGCGGGATTATTAACAGTGCCCT
TTTTAGAAAATGTTAATAAATTTCAAAATCCATTTCGCCGTCCAGTAGCG
ACAACCGTCTTTTTGATCGGTACCGCAGTCGCTCTTTGGTTGGGTATTGG
TGCAACATTACCTATTGATAAATCCCTAACTTTAGGTCTTTTTTAAATGA
TTGAAGTTTTTCTATTTGGAATCGTGTTAGGTCTAATTCCTATTACTTTG
GCTGGATTATTCGTAACTGCATATTTACAATACAGGCGGGGTGATCAGTT
GGACCTTTGAATGCTTACTATAACTAGTTATTTCGGTTTTCTACTAGTGG
CTTTAACTATAACTTCAGCTCTATTTATTAGTCTGAGCAAGATACGACTT
ATTTAAATGGATATAGTAAGTCTCGCTTGGGCGGCTTTAATGGTAGTCTT
TACATTTTCTCTTTCACTCGTAGTGTGGGGAAGAAGTGGGCTCTAGATGA
TTATTCGTTCGCCGGAACCAGAAGTCAAAATTTTGGTGGATAAGGATCCC
GTAAAAACTTCTTTCGAGGAATGGGCCAAACCGGGTCATTTCTCAAGAAC
AATAGCTAAAGGACCTGATACTACCACTTGGATCTGGAACCTACATGCTG
ATGCTCACGATTTTGATAGCCATACCAGTGATTTGGAGGAGATCTCTCGA
AAAGTGTTTAGTGCCCATTTCGGTCAACTATCCATCATCTTTCTTTGGCT
GAGCGGTATGTATTTCCACGGTGCTCGTTTTTCCAATTATGAAGCGTGGC
TAAGTGATCCAACTCACATTGGGCCAAGTGCCCAGGTGGTTTGGCCAATA
GTGGGCCAAGAAATATTGAATGGTGATGTGGGCGGGGGTTTCCGAGGAAT
CCAAATAACCTCTGGGTTTTTTCAGATTTGGCGAGCATCGGGAATAACTA
GTGAATTACAACTCTATTGTACCGCAATTGGTGCGTTGGTCTTTGCAGCC
TTAATGCTTTTTGCTGGTTGGTTTCATTATCATAAAGCGGCCCCGAAATT
GGCTTGGTTTCAAGATGTAGAATCTATGTTGAATCACCATTTAGCGGGAC
TACTAGGACTTGGGTCTCTCTCTTGGGCGGGGCATCAAGTACATGTATCT
TTACCGATTAACCAATTTCTAAACGCTGGAGTAGATCCTAAAGAGATACC
GCTTCCTCATGAATTTATTTTGAATCGTGATCTTTTGGCTCAACTTTATC
CAAGTTTTGCCGAGGGAGCAACCCCCTTTTTTACCTTGAATTGGTCAAAA
TATGCAGAATTTCTTACTTTTCGTGGAGGATTAGATCCAGTAACTGGAGG
TCTATGGTTGACGGATATTGCACACCATCATTTAGCTATTGCAATTCTCT
TCCTGATAGCGGGTCACATGTATAGGACCAACTGGGGCATTGGTCATGGC
TTAAAAGATATTTTAGAAGCTCATAAAGGTCCATTTACAGGCCAGGGCCA
TAAAGGACTCTATGAGATCCTAACAACGTCATGGCATGCTCAATTATCTC
TTAACCTAGCCATGTTAGGCTCTTTAACCATTGTCGTAGCTCACCATATG
TATTCCATGCCCCCTTATCCATATCTAGCTACTGACTATGGTACACAACT
GTCATTGTTCACACATCACATGTGGATTGGTGGATTTCTAATAGTTGGTG
CTGCTGCGCATGCAGCCATTTTTATGGTAAGAGACTATGATCCAACTACT
CGATACAACGATCTATTAGATCGTGTCCTTCGACATCGCGATGCAATCAT
ATCACATCTCAACTGGGCATGTATATTTCTGGGCTTTCACAGTTTTGGTT
TATATATTCATAATGATACCATGAGCGCCTTAGGGCGTCCTCAAGATATG
TTTTCAGATACCGCTATACAATTACAACCCGTTTTTGCTCAATGGATACA
AAATACCCACGCTTTAGCACCCGGCGCAACGGCTCCTGGTGCAATGGCAA
GCACTAGTTTAACCTGGGGGGGTGGTGATTTAGTAGCTGTGGGCGGCAAG
GTGGCTTTATTACCTATTCCGTTAGGAACCGCAGATTTTTTGGTACATCA
TATCCATGCATTTACGATTCATGTCACGGTATTGATACTCCTGAAAGGTG
TTCTATTTGCTCGTAGCTCCCGTTTGATACCGGATAAAGCAAACCTTGGT
TTTCGTTTTCCTTGTGATGGGCCTGGAAGAGGGGGTACATGTCAAGTATC
GGCTTGGGATCATGTCTTCTTAGGACTATTCTGGATGTACAATTCTATTT
CGGTAGTAATATTCCATTTCAGTTGGAAAATGCAGTCAGATGTTTGGGGC
AGTATAAGTGATCAAGGGGTAGTAACTCATATCACGGGGGGAAACTTCGC
GCAGAGTTCTGTTACTATTAATGGGTGGCTCCGAGATTTCTTATGGGCAC
AGGCATCCCAGGTAATTCAGTCTTATGGTTCTTCATTATCTGCCTATGGC
CTTTTTTTCCTAGGTGCTCATTTTGTATGGGCTTTTAGTTTAATGTTTCT
ATTCAGTGGACGTGGTTATTGGCAAGAACTTATTGAATCCATCGTTTGGG
CTCATAATAAATTAAAAGTTGCTCCTGCTACTCAGCCGAGAGCCTTGAGC
ATTGTACAGGGGCGTGCTGTAGGAGTAACCCATTACCTTCTGGGTGGAAT
TGCCACAACATGGGCGTTCTTCTTAGCAAGAATTATTGCAGTAGGATAAA
TGGCATTAAGATTTCCAAGGTTTAGCCAAGGGTTAGCTCAGGACCCCACT
ACTCGTCGTATTTGGTTTGGTATTGCTACCGCACATGACTTCGAAAGTCA
TGATGATATTACTGAGGAACGTCTTTATCAGAATATTTTTGCTTCTCACT
TCGGCCAATTAGCAATAATTTTTCTGTGGACTTCCGGAAATCTGTTTCAT
GTAGCTTGGCAAGGAAACTTTGAATCATGGGTACAGGACCCTTTACATGT
AAGACCTATTGCTCATGCAATTTGGGATCCTCATTTTGGTCAACCAGCCG
TGGAAGCTTTTACTCGCGGGGGTGCTCTTGGACCAGTGAATATCGCTTAT
TCTGGTGTTTATCAGTGGTGGTATACAATCGGTTTACGCACTAATGAAGA
TCTTTATACTGGAGCTCTTTTTCTATTATTTCTTTCTGCCCTATCCTTAA
TAGCAGGTTGGTTACATTTACAACCGAAATGGAAACCGAGCGTTTCGTGG
TTCAAAAATGCCGAATCTCGTCTGAATCATCATTTGTCAGGGCTCTTCGG
CGTAAGTTCCCTGGCTTGGACAGGACATTTAATACATGTCGCTATTCCTG
GATCCAGAGGGGAGTACGTTCGATGGAATAATTTCTTAGATGTATTACCG
CATCCCCAAGGGTTAGGTCCACTTTTCACAGGTCAGTGGAATCTTTATGC
TCAAAACACTGATTCAAGTAGTCATTTATTTGGA------ACCTCTCAAG
GAGCAGGAACGGCTATTCTAACTCTTCTTGGGGGATTCCATCCACAAACA
CAAAGTTTATGGCTGACTGATATTGCTCATCATCATTTAGCTATTGGATT
TATTTTTCTTGTTGCTGGTCATATGTATAGAACTAATTTCGGGATTGGAC
ACAGTATCAAGGATCTTTTAGATGCACATATCCCTCCGGGAGGGCGATTG
GGACGTGGGCATAAGGGTCTTTATGATACAATCAACAATTCGCTTCATTT
TCAACTAGGCCTTGCTCTAGCTTCTTTAGGGGTTATTACTTCCTTGGTAG
CTCAACACATGTACTCTTTACCTGCTTATGCATTCATAGCACAAGACTTT
ACTACTCAAGCTGCATTATATACCCATCACCAATATATCGCAGGATTTAT
CATGACAGGAGCTTTTGCCCATGGAGCTATATTTTTCATTAGAGATTACA
ACCCGGAGCAAAATGAAGATAATGTATTGGCAAGAATGTTAGACCATAAG
GAAGCTATCATATCTCATTTAAGTTGGGCCAGTCTCTTTCTAGGATTCCA
TACCTTGGGGCTTTATGTTCATAATGATGTCATGCTTGCTTTTGGTACTC
CGGAAAAGCAAATTTTGATCGAACCCATATTTGCTCAATGGATCCAATCG
GCTCATGGTAAAACTTCATATGGGTTCGATGTACTTTTATCTTCAACGAG
TGGCCCGGCATTCAATGCAGGTCGAAGCATCTGGTTGCCTGGTTGGTTAA
ATGCTATTAATGAAAATACTAATTCATTATTCTTAACAATAGGTCCTGGA
GACTTTTTGGTTCATCATGCTATTGCTCTAGGTTTACATACAACTACATT
GATCTTAGTAAAAGGTGCTTTAGATGCACGCAGTTCCAAGTTAATGCCAG
ATAAAAAGGATTTTGGTTATAGTTTTCCGTGCGATGGCCCGGGACGAGGG
GGGACTTGTGATATCTCGGCATGGGACGCATTTTATTTGGCAGTTTTTTG
GATGTTAAATACTATTGGATGGGTTACTTTTTATTGGCATTGGAAGCACA
TCACATTATGGCAGGGTAACGTTTCACAGTTTAATGAATCTTCCACTTAT
TTGATGGGCTGGCTAAGAGATTATTTATGGTTAAACTCTTCACAACTTAT
CAACGGATATAACCCTTTTGGTATGAATAGTTTATCGGTCTGGGCATGGA
TGTTCTTATTTGGACATCTTGTTTGGGCTACTGGATTTATGTTCTTAATC
TCCTGGCGCGGATATTGGCAGGAATTGATTGAAACTTTAGCATGGGCTCA
TGAACGCACACCCTTGGCCAATTTGATTCGATGGAGAGATAAACCTGTGG
CACTTTCCATTGTGCAAGCAAGATTGGTTGGATTAGCACATTTTTCTGTA
GGTTATATATTCACTTATGCAGCTTTCTTGATTGCCTCTACATCGGGAAA
ATTTGGATAAATGTCACATTCAGTAAAGATTTATGATACGTGTATAGGAT
GTACTCAATGTGTCCGAGCGTGCCCCACCGATGTATTAGAAATGATACCC
TGGGACGGTTGTAAAGCTAAACAAATCGCTTCGGCTCCAAGGACCGAGGA
CTGTGTTGGTTGTAAGAGATGCGAATCCGCCTGTCCAACGGATTTCTTGA
GTGTTCGAGTTTATTTATGGCATGAAACAACTCGCAGTATGGGTCTAGCT
TATTAAATGACAACTTTCAATCTT---CCCCCTATTTTTGTGCCTTTAGT
AGGCCTAGTATTTCCGGCAATTGCGATGGCTTCTTTATTTCTTCATGTTC
AAAAAAACAAAATTGTTTAGATGCGAGACCTAAAAACATATCTCTCCGCG
GCCCCAGTACTAAGTACGCTATGGTTCGGGTCTTTAGCCGGTCTATTGAT
AGAGATTAATCGTTTTTTCCCGGATGCATTGGTATTTCCCTTTTTTTCAT
TCTAGATGACTGCAATTTTAGAGAGACGCGAAAGCGAAAGCCTGTGGGGC
CGTTTCTGTAACTGGATAACCAGCACCGAAAACCGTCTTTACATTGGATG
GTTTGGTGTTTTGATGATCCCTACCTTATTGACCGCAACTTCTGTATTTA
TTATTGCCTTCATTGCTGCTCCTCCAGTAGATATTGATGGTATTCGTGAA
CCTGTTTCTGGATCTCTACTGTACGGAAACAATATTATCTCCGGTGCTAT
TATTCCTACTTCTGCAGCTATCGGTTTGCACTTTTACCCAATCTGGGAAG
CAGCATCTGTTGATGAATGGTTGTACAATGGTGGTCCTTATGAACTAATT
GTTCTACACTTCTTACTTGGTGTAGCTTGTTACATGGGTCGTGAGTGGGA
GCTTAGTTTCCGTCTGGGTATGCGACCTTGGATTGCTGTTGCATATTCAG
CTCCTGTTGCAGCTGCTACCGCTGTTTTCTTGATCTACCCAATAGGTCAA
GGAAGTTTTTCTGATGGTATGCCTCTAGGAATTTCTGGTACTTTCAATTT
CATGATTGTATTCCAGGCTGAGCACAACATCCTTATGCACCCATTTCACA
TGTTAGGTGTAGCTGGTGTATTCGGCGGCTCCCTATTCAGTGCTATGCAT
GGTTCCTTGGTAACTTCTAGTTTGATCAGGGAAACCACAGAAAATGAATC
TGCTAATGAAGGTTACAGATTCGGTCAAGAGGAAGAAACTTATAATATCG
TAGCTGCTCATGGTTACTTTGGCCGATTGATCTTCCAATATGCTAGTTTC
AACAACTCTCGTTCATTACACTTCTTCCTAGCTGCTTGGCCTGTAGTGGG
TATCTGGTTTACCGCTTTAGGTATCAGCACTATGGCTTTCAACCTAAACG
GTTTCAACTTCAACCAATCCGTAGTTGATAGTCAAGGTCGTGTAATTAAT
ACTTGGGCTGATATTATCAACCGTGCTAATCTTGGTATGGAAGTTATGCA
TGAACGTAATGCTCATAATTTCCCTCTAGATCTAGCTGCTATCGAAGCTC
CAACAAATGGCTAAATGGGTTTGCCTTGGTATCGTGTTCATACCGTTGTA
TTGAATGATCCCGGCCGGTTGATTTCCGTTCATATAATGCATACAGCCCT
GGTTGCTGGTTGGGCGGGCTCGATGGCTCTGTATGAATTAGCAGTTTTTG
ATCCTTCCGACCCTGTTCTTGATCCAATGTGGAGACAGGGTATGTTCGTT
ATACCCTTCATGACTCGTTTAGGAATAACCAATTCATGGGGAGGTTGGAG
TATCACAGGAGGGACTGTCACGAATCCGGGGATTTGGAGTTACGAAGGTG
TAGCTGGGGCACATATTGTGTTTTCTGGCTTATGCTTTTTGGCGTCTATC
TGGCATTGGGTCTATTGGGATCTAGAAATCTTTTGTGATGAACGTACAGG
AAAACCTTCTTTGGATTTGCCCAAGATCTTTGGAATTCATTTATTTCTCT
CCGGCGCGGCTTGTTTTGGGTTTGGTGCATTTCACGTAACAGGTTTGTAC
GGCCCTGGAATATGGGTATCCGATCCTTATGGACTAACGGGAAAAGTGCA
ACCCGTAAATCCGTCGTGGGGCGTGGAGGGTTTTGATCCTTTTGTTCCGG
GAGGAATAGCTTCTCATCATATTGCAGCAGGTACATTGGGCATATTAGCG
GGTCTATTCCACCTTAGTGTCCGACCACCACAACGTCTATACAAAGGGTT
GCGTATGGGAAATATTGAAACCGTGCTCTCCAGTAGTATCGCGGCTGTCT
TTTTTGCAGCTTTTGTTGTTGCTGGAACTATGTGGTATGGTTCAGCAACT
ACCCCCATCGAATTATTTGGGCCTACGCGTTATCAATGGGATCAGGGTTA
CTTCCAGCAAGAGATATATCGAAGAGTTAGCGCGGGACTAGCAGAAAATC
AAAGTTTCTCAGAAGCCTGGTCTAAAATTCCTGAAAAATTAGCTTTTTAT
GATTATATCGGCAATAATCCGGCAAAAGGAGGATTATTCAGGGCAGGCTC
AATGGATAACGGAGATGGAATAGCAGTTGGATGGTTAGGACACCCTATCT
TTCGAGATAAAGAGGGGCGTGAGCTTTTTGTACGTCGTATGCCTACTTTT
TTTGAAACATTTCCAGTGGTTTTGGTAGACGGCGACGGAATTGTTAGAGC
TGATGTTCCTTTTAGAAGGGCAGAATCAAAGTATAGTGTTGAACAGGTAG
GTGTAACCGTTGAGTTCTATGGCGGCGAACTCAATGGAGTCAGTTATAGT
GATCCTGCTACTGTAAAAAAATATGCTAGACGCGCTCAATTGGGTGAAAT
TTTTGAATTAGATCGTGCGACTTTGAAATCTGATGGTGTTTTTCGTAGCA
GTCCAAGGGGTTGGTTTACTTTTGGGCATGCTTCGTTTGCTTTGCTCTTT
TTCTTCGGACACATTTGGCATGGTGCTAGAACATTGTTCCGAGATGTTTT
TGCTGGTATTGACCCGGATTTGGATGCTCAAGTAGAGTTTGGAGCATTCC
AAAAACTTGGGGATCCAACTACAATAAGACAGGTAGTCTAAATGAAAATC
TTATATTCCCTGAGGAGGTTCTACCACGTGGAAACGCTCTTTAATGGAAC
TTTAGCTGTAGCTGGTCGTGACCAAGAAACCACCGGTTTTGCTTGGTGGG
CCGGAAATGCACGACTTATTAATTTATCCGGTAAATTACTAGGAGCTCAT
GTAGCCCATGCCGGATTAATCGTATTCTGGGCCGGAGCAATGAACCTATT
TGAAGTGGCTCATTTCGTACCAGAGAAGCCTATGTATGAACAAGGATTAA
TTTTACTTCCCCATCTAGCTACTCTAGGTTGGGGGGTAGGTCCTGGAGGG
GAAGTTATAGATACCTTTCCATACTTTGTATCTGGAGTACTTCATTTAAT
TTCCTCTGCGGTATTGGGCTTTGGCGGTATTTATCATGCACTTCTGGGAC
CCGAAACGCTGGAAGAATCTTTTCCATTCTTCGGTTATGTATGGAAAGAT
AGAAATAAAATGACCACAATTTTAGGGATTCACTTAATCTTGTTGGGTCT
AGGTGCTTTTCTTCTAGTCTTCAAGGCTCTTTATTTTGGAGGTGTATATG
ATACTTGGGCTCCGGGAGGGGGAGATGTAAGAAAAATTACCAACTTGACC
CTTAGCCCAAGTATCATATTTGGTTATTTACTAAAATCCCCCTTTGGAGG
GGAAGGGTGGATTGTTAGTGTTGACGATTTAGAAGATATAATCGGAGGAC
ATGTATGGTTAGGTTCCATTTGTATATTTGGTGGAATCTGGCATATCTTA
ACGAAACCCTTCGCGTGGGCTCGACGCGCCCTTGTATGGTCTGGAGAGGC
TTACTTATCTTATAGTTTAGGAGCTATATCCGTCTTTGGTTTCATTGCTT
GTTGTTTTGTCTGGTTCAATAATACCGCTTATCCTAGCGAGTTTTACGGA
CCTACTGGACCAGAAGCTTCTCAGGCTCAAGCATTTACTTTTCTAGTTAG
AGACCAACGTCTAGGGGCTAATGTAGGATCCGCTCAAGGACCTACTGGTT
TAGGTAAATATCTAATGCGGTCCCCCACTGGAGAAGTCATTTTTGGAGGA
GAAACTATGCGTTTTTGGGATCTTCGTGCTCCTTGGTTAGAACCTTTAAG
AGGTCCAAATGGATTGGACTTGAGTAGGTTGAAAAAGGACATACAACCTT
GGCAAGAACGGCGTTCCGCAGAATATATGACTCATGCTCCTTTAGGTTCT
TTAAATTCTGTGGGTGGCGTAGCTACCGAGATTAATGCAGTCAATTATGT
CTCTCCTAGAAGTTGGTTAGCTACCTCTCATTTTGTTCTAGGATTCTTCT
TCTTTGTAGGTCATTTGTGGCACGCGGGAAGGGCTCGTGCAGCTGCAGCA
GGATTTGAAAAAGGAATTGATCGTGATTTTGAACCTGTTCTTTCCATGAC
CCCTCTTAATTAAATGACTATAGCCCTTGGTAAATTTACCAAAGACGAAA
ATGACTTATTTGATATTATGGATGACTGGTTACGCAGGGACCGTTTCGTT
TTTGTAGGCTGGTCTGGCCTATTGCTCTTCCCTTGTGCCTATTTCGCTGT
AGGGGGTTGGTTCACAGGTACAACCTTTGTAACTTCATGGTATACCCATG
GATTAGCCAGTTCCTATTTGGAAGGCTGTAATTTTTTAACGGCCGCAGTT
TCTACTCCTGCAAATAGTTTAGCGCATTCTTTATTGTTACTATGGGGTCC
TGAAGCACAAGGGGATTTTACTCGTTGGTGTCAATTAGGTGGTCTGTGGA
CATTTGTTGCTCTGCATGGTGCTTTCGGACTAATAGGTTTCATGTTACGT
CAATTTGAGCTTGCTCGATCTGTTCAATTGCGACCTTATAATGCAATCGC
ATTTTCTGGTCCAATTGCTGTTTTTGTTTCTGTATTCCTGATTTATCCAC
TAGGGCAGTCTGGTTGGTTCTTTGCACCTAGTTTTGGTGTAGCAGCTATA
TTTCGATTCATCCTCTTTTTTCAAGGATTTCATAATTGGACGCTGAACCC
ATTTCATATGATGGGAGTTGCTGGTGTATTGGGGGCTGCTTTGCTATGCG
CTATTCATGGTGCTACCGTAGAAAATACTTTATTTGAAGATGGTGATGGT
GCAAACACATTCCGTGCTTTTAACCCAACTCAAGCTGAAGAAACTTATTC
GATGGTCACCGCTAACCGCTTTTGGTCCCAAATCTTTGGGGTTGCTTTTT
CCAATAAACGTTGGTTACATTTCTTTATGTTATTTGTACCAGTAACCGGT
TTATGGATGAGTGCTCTTGGAGTAGTCGGCTTGGCCCTGAACCTACGTGC
CTATGACTTCGTTTCTCAGGAAATTCGCGCAGCGGAAGATCCAGAATTTG
AGACTTTCTACACCAAAAATATTCTATTAAACGAAGGTATTCGTGCTTGG
ATGGCGGCTCAAGATCAGCCTCATGAAAATCTTATATTCCCTGAGGAGGT
TCTACCACGTGGAAACGCTCTTTAAATGTCTGGAAGCACAGGAGAACGTT
CTTTTGCTGATATTATTACTAGTATTCGCTATTGGGTCATTCATAGCATT
ACTATACCTTCCCTATTCATTGCAGGTTGGTTATTCGTCAGCACCGGCTT
AGCTTACGATGTATTTGGAAGCCCTCGACCAAACGAGTATTTCACAGAGA
GCCGACAAGGGATTCCATTAATAACTGGTCGTTTTGATTCTTTGGAACAA
CTCGATGAATTTAGTAGATCGTTTTAGATGACTATAGATCGAACTTATCC
AATTTTTACAGTACGATGGTTGGCTGTTCACGGCCTAGCTGTACCTACCG
TCTTTTTTTTGGGGTCAATATCAGCAATGCAGTTCATCCAACGATAAATG
GCTACACAAACTGTTGAGAACAGTTCTAGATCGGACTCAAGACGAACTAC
TGTAGGGAGTTTATTAAAACCATTGAATTCGGAATATGGTAAAGTAGCTC
CCGGATGGGGAACGACTCCTTTGATGGGTGTCGCAATGGCTCTATTTGCG
GTATTTCTATCTATTATTTTAGAGATTTATAACTCTTCCGTTTTATTGGA
TGGAATTTCAATGAATTAAATGCTTACTCTGAAACTCTTCGTTTATACCG
TAGTAATATTTTTTGTTTCTCTATTTATCTTTGGATTCCTATCAAATGAT
CCGGGGCGTAATCCTGGACGTGAAGAATAAATGGCCGATACTACTGGAAG
GATTCCTCTTTGGATAATAGGTACTGTAGCTGGTATTGTTGTGATTGGTT
TAATAGGTATTTTCTTTTATGGTTCATATTCCGGATTAGGTTCATCCCTG
TAGATG------CTTAATATAGTTAGTTTTATCTGTATTTCTATAAATTC
TGCCCTTTATTCGAGTAGTTTTTTCGTTGGCAAATTGCCAGAAGCCTATG
CTTTTTTGAATCCAATCGTAGATGTTATGCCGGTCATACCTGTGCTTTTT
TTTCTCTTAGCTTTTGTTTGGCAAGCTGCTGTAAGTTTTCGATGAATGAC
ACAATCAAACCCGAACGAACAAAATGTTGAATTGAATCGTACCAGTCTCT
ACTGGGGGTTATTACTCATTTTTGTACTTGCTGTTTTATTTTCCAATTAT
TTCTTCAATTAGATGGAAGTCAATATTCTTGCATTTATTGCTACTGCACT
ATTCATTCTAGTTCCTACCGCCTTTCTACTTATCATTTACGTAAAAACAG
TCAGTCAAAATGATTAAATGGAAACAGCAACTCTAGTCGCCATCTTTATA
TCTGGTTTACTTGTAAGTTTTACGGGGTACGCCTTATATACCGCTTTTGG
GCAACCTTCTGAACAACTAAGAGATCCATTCGAGGAACACGGGGACTAGA
TGGAAGCATTGGTTTATACATTCCTTTTAGTCTCGACTCTAGGGATCATT
TTTTTCGCTATCTTTTTTCGAGAACCACCTAAAGTTCCAACTAAAAAGGT
GAAATGAATGACTCTTCTTTTCCAATTAGCTGTTTTTGCATTAATTGCTA
CTTCGTTAATCTTATTGATTAGCATACCCGTCGTATTTGCTTTTCCTGAT
GGTTGGTCAAGTAACAAAAATGTTGTATTTTCTGGTACATCATTATGGAT
TGGGTTAGTCTTTCTGGTAGGTATCCTTAATTCTCTCATCTCTTGAATGT
CACCACAAACAGAGACTAAAGCAAGTGTTGGATTCAAAGCGGGTGTTAAA
GAGTACAAATTGACTTATTATACTCCTGAATACGAAACCAAAGATACTGA
TATCTTGGCAGCATTTCGAGTAACTCCTCAACCGGGGGTTCCGCCGGAAG
AAGCAGGGGCCGCAGTAGCTGCCGAATCTTCTACTGGTACATGGACAACT
GTGTGGACCGATGGACTTACCAGCCTTGATCGTTACAAAGGACGATGCTA
CAACATCGAGCCTGTTCCTGGAGAAACAGATCAATATATCTGTTATGTAG
CTTATCCTTTAGACCTTTTTGAAGAAGGTTCTGTTACTAACATGTTTACT
TCCATTGTAGGAAATGTATTTGGATTCAAAGCCCTGCGTGCTCTACGTCT
GGAGGATCTGCGAATCCCTCCTGCTTATGTTAAAACTTTCCAAGGACCGC
CTCATGGAATCCAAGTTGAGAGAGATAAATTGAACAAGTATGGTCGTCCC
CTGTTGGGATGTACTATTAAACCTAAATTGGGGTTATCTGCTAAAAACTA
CGGTAGAGCAGTTTATGAATGTCTTCGCGGTGGACTTGATTTTACCAAAG
ATGATGAGAACGTAAACTCCCAGCCATTTATGCGTTGGAGAGATCGTTTC
TTATTTTGTGCCGAAGCAATTTATAAATCACAGGCTGAAACAGGTGAAAT
CAAAGGGCATTACTTGAATGCTACTGCGGGTACATGTGAAGAAATGATCA
AAAGAGCTGTATTTGCCAGAGAATTGGGAGTTCCTATCGTAATGCATGAC
TACTTAACAGGAGGATTCACTGCAAATACTAGCTTAGCTCATTATTGCCG
AGATAATGGCCTGCTTCTTCACATTCACCGCGCAATGCATGCAGTTATTG
ATAGACAGAAGAATCATGGTATACACTTCCGTGTACTAGCTAAAGCGTTA
CGTATGTCTGGTGGAGATCATATTCACTCTGGTACCGTAGTAGGGAAACT
TGAAGGAGAAAGAGACATCACTTTGGGCTTTGTTGATTTACTGCGTGATG
ATTTTATTGAAAAAGATCGAAGTCGCGGTATTTATTTCACTCAAGATTGG
GTTTCTCTACCAGGTGTTCTGCCAGTGGCTTCAGGGGGTATTCACGTTTG
GCATATGCCTGCTCTGACCGAGATCTTTGGGGATGATTCCGTACTGCAGT
TTGGTGGAGGAACTTTAGGACACCCTTGGGGTAATGCGCCAGGTGCCGTA
GCTAACCGAGTAGCTCTAGAAGCATGTGTACAAGCTCGTAATGAAGGACG
TGATCTTGCTGCTGAGGGTAATGCAATTATTCGTGAGGCTAGCAAATGGA
GTCCTGAACTAGCTGCCGCTTGTGAGGTATGGAAAGAGATCAAATTTGAG
TTTAAAGCAGTGGATACTTTGGATAAGTAAATGGCGATACATTTATACAA
AACTTCTACCCCGAGCACACGCAATGGAACCGTAGACAGTCAAGTGAAAT
CCAATCCACGAAATAATTTGATCTATGGACAGCATCATTGTGGTAAAGGT
CGTAATGCCAGAGGAATCATTACCGCAAGGCATAGAGGGGGAGGTCATAA
ACGTCTATACCGTAAAATCGATTTTCGACGGAATGAAAAAGAC------A
TATATGGTAGAATCGTAACCATAGAATACGACCCTAATCGAAATGCATAC
ATTTGTCTCATACACTATGGGGATGGTGAGAAGAGATATATTTTACATCC
CAGAGGGGCTATAATTGGAGATACCATTGTTTCTGGTACAGAAGTTCCTA
TAAAAATGGGAAATGCCCTACCTTTG---ACCGATATGCCCTTAGGCACG
GCCATACATAACATAGAAATCACACTTGGAAAGGGTGGACAATTAGTTAG
AGCAGCGGGTGCTGTAGCGAAACTGATTGCAAAAGAGGGGAAATCGGCCA
CATTAAAATTACCTTCTGGGGAGGTCCGTTTGATATCCAAAAACTGCTCA
GCAACAGTCGGACAAGTGGGGAATGTTGGGGCGAACCAGAAAAGT-----
----TTGGGTAGAGCCGGATCCAAGCGTTGGCTAGGTAAGCGTCCTGTAG
TAAGAGGAGTAGTTATGAACCCTGTAGACCATCCCCATGGGGGTGGTGAA
GGGAGAGCCCCAATTGGTAGAAAAAAACCCACAACCCCTTGGGGTTATCC
TGCACTTGGAAGAAGAAGTAGAAAAAGAAATAAATATAGTGACAATTTTA
TTGTTCGTCGCCGTAGTAAATAGATGATTCAACCCCAGACCCATTTAAAT
GTAGCAGATAACAGTGGGGCTCGAAAATTGATGTGTATTCGAATCATAGG
AGCTAGCAATCGTCGATATGCTCATATTGGTGACATTATTGTTGCTGTGA
TCAAAGAAGCAGTACCCAATATGCCCCTAGAAAAATCAGAAGTAGTCAGA
GCCGTAATTGTTCGTACCTGTAAAGACCTTAAACGTGACAACGGTATGAT
AATAAGATATGATGACAATGCTGCAGTTGTGATTGATCAAGAAGGAAATC
CAAAAGGAACTCGAATCTTTGGTGCAATCCCCCGGGAATTAAGACAATTC
AATTTTACTAAAATAGTTTCATTAGCTCCCGAGGTATTATAAATGCTTAG
T---CCCAAAAGAACTAGATTCCGTAAACAACATAGAGGAAGAATGAAGG
GAATGTCTTATCGAGGTAATCATATTTGTTTCGGTAAATATGCTCTTCAG
GCACTTGAACCTGCTTGGATCACATCTAGACAAATCGAAGCAGGTCGACG
AGCAATGACACGAAATGCACGTCGTGGTGGAAAGATTTGGGTCCGTATAT
TCCCAGACAAACCAGTTACAGTAAGACCTGCTGAAACACGTATGGGTTCG
GGGAAAGGGTCCCCTGAGTATTGGGTAGCTGTTGTGAAACCGGGGAGAAT
ACTCTATGAAATGGGTGGAGTAACCGAAAATATAGCCAGAAGGGCTATTT
TAATAGCAGCATCGAAAATGCCTATACGAACTCAATTTATTATTTCGGGA
TAAATGACCAGGATTAAACGCGGATATATAGCTCGAAGACGTAGAACAAA
AATTCATCTATTTGCATCAAGTTTTCGAGGGGCTCATTCAAGACTTACTC
GAACTATTACTCAACAGAAAATAAGAGCTTTGGTTTCGTCTCATCGGGAT
AGGGATAAGCAAAAAAGAAATTTTCGTCGTTTGTGGATCACTCGGATAAA
CGCAGTAATCCGAGAACGGGGAGTATTCTATAGTTATAGTAAACTAATCC
ACGATCTATACAAAAGTAAGTTGCTTCTTAATCGTAAAATACTGGCCCAA
ATAGCTATATCAAATAGGAATTGTCTTTATATGATTTCCAAGGAAATAAA
AAAAGAAATCTATTTTAAAGAATACGTCGGACTAATTTAAATGATT----
--------------------------------------------------
---------AGAAGCGCTTTTCTAAAGAAAAAACAAACAGAAGTATATGC
TTTAGGTCAACATATATGTATATCTGCTGACAAAGCAAGAAGAGTAATTG
ATCAAATTCGTGGATGTTCTTATGAGGAAACACTTATGATACTAGAACTC
ATGCCCTATAGAGCATGTTATCCCATTTTTAAATTGGTTTATTCCGCAGC
ATCAAATGCCAAATCCAATATGGGTTCCAACGAAGCCAATTTAGTAATTA
GCAAAGCTGAGGTTAACCAAGGTACTAACACGAAGAAATTCAAACCGAGA
GCTAAAGGGCGCAGTTATGCAATAAAAAGAGCGACCTGTCATATAAATAT
TGTAATAAAGGATATCTCTTTAGATGAATATGAAGAA-------------
-----GTAAATCCTGTGAGACTAAAAAAACCTAGATGGAAATGGCAGAAG
ACTACTATCTTATATCCTACTATATATGGTACTGATAGTGAGTATAGTAC
TGAT------AATGAGTAGATGGATGGAATCAAATATGGAGTATTTACAG
ACAAAAGTATTCGGTTATTGGGGAAAAATCAATATACTTCTAATGTCGAA
TCAGGATCAACTAGGACAGAACTAAAGCATTGGGTCGAACTCTTCTTTGG
TGTCAAGGTAATAGCTATGAATAGTCATCGACTTCCGGGAAAGGGTAGAA
GAATGGGACCTATTATGGGACATACAATGCATTACAGACGTATGATCATT
ACGCTTCAACCGGGTTATTCTATTCCACCTCTTAGAAATAAAAGAACTTA
AATGGCAGTTCCAAAAAAACGTACCTCTGCATCAAAAAAGCGTATTCGTA
AAAATTTTTGGAAAGGGGAGGGGTCTTGGGCAGCGTTAAAAGCGTTTTCC
TTAGCGAAATCGCTTTCTACCGGGAATTCAAAAAGTTTTTTTCTACGACA
AACAAATAGAACAAGTAAGAAAACCTAAATGGCCAAAAGGAAAGATGCGC
GAGTAACAGTGATTTTGGAATGTACCAGTTGTCTTCGAAACGGTGTTAAG
AAGGTATCAACGGGCATTTCCAGATATATTACTCAAAAGAACCGGCACAA
TACGCCTAATCGATTAGAATTAAGAAAATTCTGTCCCTATTGTTACAAAC
ATATGATTCATGGGGAAATAAAGAAATAGATGAAAATAAGAGCTTCCATT
CGTAAAATTTGTGACAAATGTCGACTAATACGTAGGCGGGGTCGCATTAT
AGTAATTTGTTCCAACCCGAGACATAAACAAAGACAAGGATAAATGGTTC
GAGAGAAAGTAACAGTATCTACTCGGACACTACAGTGGAAGTGTCTTGAA
TCAAGACCAGACAGTAAACGTCTTTATTACGGGCGCTTTCTTTTGTCTCC
ACTTCGGAAAGGTCAAGCCGACACAATAGGCATTGCGATGCGAAGAGCTT
TGCTTGGAGAAATAGAAGGAACATGTATCACACGTGTAAAATCTGAGAAC
ATCCCCCACGAGTATTCTACTAGAACGGGTATTCAAGAATCCGTACATGA
AATTTTAATGAATTTGAAAGAAATTGTATTGAGAAGTAAACTGTATGGAA
CTTGCGAGGCGTCTATTTGTGTCAGAGGTCCTGGGTATGTAACTGCTCAA
GATATCATCTTACCAACGTATGTAGAAATCGTTGACAATACACAACATAT
AGCTAGCTTGACAGAACCAATTAATTTTTGTATTGGATTAGAAATCGAGA
GAAATCGTGGATATCTTAAAAAAATGCCACAGAACTTTCAAGATGAAAGT
TATCCTATAGATGCTGTATTCATGCCTGTTCGAAATGTGAATCATAGTAT
TCATTCCTATGGGAATGAGAATGAAAAACAAGAAATACTGTTTCTCGAAA
TATGGACAAATGGGAGTTTAACTCCGAAAGAAGCACTTCATGAAGCCTCC
CGCAATTTAATTGATTTATTTATTCGTTTTTTACATAAGGAAGAAGAAAA
GTTACCTTTAGAGGACAATCAGCACGCGGTTCCTTTATCCCCCTTTACCT
TTCATTTTCACGATAAATTGGATAAACTCAGAAAAAAAAAA------ATA
GAATCGATTTTTATTGATCAATCAGAATTGTCTCCCAGGGTATATAATTG
TCTCAAAAGGTCCAATATATATACATTATCGGACCTTTTGAATAACAGTC
AAGAAGATCTTATGAAAATTGAGCATTTTCGCCTAGAAGATGTAAAACAG
ATATTAGGCATTCTAGAAAAACATTTCGCAATTGATTTACCAAAAAAGAA
GTTTTCAATA---TAAATGCTCGGGGCCGAAAATGAGGCAATGTCCACAA
TACCTGGATTTAATCAGATACAATTTGAAGGATTTTCTAGGTTCATTGAT
CAGGGTTTGACAGAAGAACTTTATAAGTTTCCAAAAATTGAAGATAGAGA
TCATGAAATTGAATTTCAATTATTTGTGGAAAGCTATCAATTGGTAGAAC
CGTTGATAAAGGAAAGAAATGCTGTGTACGAATCACTCACATATTCTTCT
GAATTATATGTATCCGCGGGATTAATTTGGAAAACTAGTAGGGATATGCA
AGAACAAACTATTTTGATTGGAAACATTCCTCTAATGAATTCCCTAGGAA
CTTTTATAGTAAATGGAATATATAGAATTGTGATCAATCAAATACTGCAA
AGCCCCGGTATTTATTACCGGTCAGAATTGGACCATAACGGAATTGCGGT
CTATACCGGCACTATAATATCAGATTGGGGAGGAAGATCAGAATTAGAGA
TTGATAGAAAAGCAAGGATATGGGCTCGCGTCAGTAGGAAACAAAAGATC
TCTATTCTAGTTCTATCATCAGCTATGGGTTTGAATCTACGAGAAATTCT
AGACAATGTTTATTATCCTGAAATTTTTTTGTCTTTTATGAATCATAAGG
AGAGAACAAAAATTGGATCAAAAGAAAATGCCATTTTGGAGTTTTATCAA
CAATTTGCTTGCGTAGGTGGGGATCCGGTATTTTCTGAATTCTTATGTAA
GGAATTACAAAAGAAGTTCTTTCAACAAAGATGTGAATTAGGAAGGATTG
GTCGACGAAATCTGAACCGAAGACTAAACCTTGATATACCCCAGAACAAT
ACATTTTTGGTACCACGAGATATATTGGCCGCCACTGATCATTTGATTGG
ACTTAAATTTGGAATGGGTACACTTGACGATATGAATCATTTGAAAAATA
AGCGCATTCGTTCTGTAGCGGATCTTTTACAAGATCAATTCGGATTGTCT
CTGGTTCGTTTAGAAAATGTGGTTCGAGGAACTATATGTGGAGCAATTCG
ACATAAATTGATACCGACTCCTCAGAATTTGGTAACGTCAACTCCATTAA
CAACTGCTTATGAATCTTTTTTTGGTTTACACCCCTTATCGCAAGTTTTA
GATCGAACTAATCCATTGACACAAATAGTTCATGGGAGAAAATTGAGTTA
TTTAGGTCCTGGAGGGCTAACAGGGCGAACTGCTAGTTTTCGGATACGAG
ATATCCATCCTAGTCATTATGGTCGTATTTGCCCAATTGACACATCTGAG
GGAATTAATGTTGGACTTATTGGATCCTTAACAATTCATGCGAGGATGGA
TCATTGGGGATCCCTAGAAAGCCCGTTTTATGAAATTTCAGAAAGATCAA
CAGGGTTACGATTGCTTTATTTATCACCAGGTACGGATGAATACTATATG
TTAGTATCAGGAAATTCTTTGGCATTGAATCAGGATATTCAGGAAGAACA
GGTTGTTCCGGCTCGATATCGTCAAGAATTCCTGACTATTGCATGGGAAC
GGGCTCATCTTCGAACTATTTTTCCCTTCCAATATTTTTCTATTGGAGCT
TCCCTCATTCCTTTTATTGAACATAATGATGCGAATAGGGCTTTAATGAG
TTCTAATATGCAACGCCAGGCAGTTCCTCTTTCTCGGTCCGAAAAATGCA
TTGTTGGAACTGGTTTGGAACGACAAGCAGCTCTAGATTCAGGGGTTCTT
GCTCTAGCTGAACGCGGGGGAAAGATCATTTCTATAGATACTGACAAGAT
CCTTTTCTCAGGGAATGGAGATACTCTAAGCATCCCATTAGTTATGTATC
AACGTTCCAACAAAAATACTTGTATGCATCAAAAACCCCAGGTTTCATGG
GGTAAATATATTAAAAAGGGACAAATTTTAGCAGATGGTGCTGCTACAGT
TGGTGGCGAACTCGCTTTGGGTAAAAACGTATTAGTAGCTTATATGCCAT
GGGAAGGTTACAATTCTGAAGATGCAGTACTCATTAGTGAGCGTTTGGTA
TATGAAGATATTTATACTTCTTTTCACATACGGAAATATGAGATTCAGAC
TCATGTGACAAGCCAAGGTCCTGAAAGGATCACTAACGAAATACCACATT
TAGAAACCCATTTACTTCGCAATTTAGATAAAAATGGAATTGTTATGTTG
GGATCTTGGGTAGAAACGGGTGATATTTTAGTAGGTAAATTAACGCCCCA
AATGGTGAAAGAATCGTCGTATGCCCCCGAAGATAGATTGTTACGAGCCA
TACTTGGCATTCAGGTATCTACGTCAAAAGAAACTTGTTTAAAACTACCT
ATAGGCGCTAGGGGCCGGGTTATTGATGTGAGGTGGATCCAGAAAAGGGG
AGGTTCTAGTTATAATTCAGAAATGATTCGTGTATATATTTCACAGAAAC
GTGAAATTAAAGTAGGCGATAAAGTAGCTGGAAGGCATGGAAATAAAGGT
ATCATTTCAAAAATTTTGCCTAGACAAGATATGCCTTATTTGCAAGATGG
AAGACCCGTTGATATGGTCTTCAACCCATTAGGAGTACCCTCGCGAATGA
ATGTAGGACAAATATTTGAATGTTCGCTGGGGTTAGCGGGGTGTTTGCTA
GACAGACATTATCGAATAGCGCCTTTTGATGAGAGATATGAACAAGAAGC
TTCCAGAAAACTCGTTTTTTCTGAATTATATGAAGCCAGTAAGCAAACAG
CGAATCCGTGGGTATTTGAACCCGAGTATCCAGGAAAAAGCAGAATATTT
GATGGAAGGACGGGGAATCCTTTTGAACAACCCGTTATAATAGGAAAGCC
TTATATCTTGAAATTAATTCATCAAGTTGATGATAAAATCCATGGACGTT
CTAGTGGACATTATGCGCTTGTTACACAACAACCCCTTAGGGGAAGGGCA
AAACAAGGGGGACAGCGAGTGGGAGAAATGGAGGTTTGGGCTCTAGAAGG
ATTTGGTGTTGCTCATATTTTACAAGAGATGCTTACTTATAAATCTGATC
ATATTAGAGCGCGCCAAGAAGTACTTGGTACTACAATCATTGGAGGAACA
ATACCAAATCCTGAGGATACTCCAGAATCCTTTCGATTACTTGTTCGAGA
ACTACGATCTTTAGCTCTGGAACTGAATCATTTCCTTGTATCTGAGAAAA
ACTTCCAGATTAATAGGAAGAAAGTTTAAATGATCGATCGGTATAAACAT
CAACAGCTACGAATTGGATTAGTTTCTCCTCAACAAATAAGCGCTTGGGC
TACTAAAATCCTGCCTAATGGGGAGATAGTTGGAGAGGTGACAAAACCCT
ATACTTTTCATTACAAAACCAATAAACCAGAAAAAGATGGATTATTTTGT
GAAAGAATTTTTGGGCCTATCAAAAGTGGAATTTGTGCTTGTGGAAATTA
TCGAGTAATCGGAGATGAAAAAGACGACCCGAAATTTTGTGAACAATGCG
GAGTCGAATTTGTTGATTCTCGAATACGAAGATATCAAATGGGCTACATC
AAACTCGCATGCCCCGTAACCCATGTGTGGTATTTAAAATGTCTTCCTAG
TTATATTGCGAATCTTTTAGATAAACCTCTTAAAGAATTAGAAGGTCTAG
TATACTGCGAT------------TTTTCTTTTGCTAGACCCATAACGAAA
AAACCAACTTTCTTGCGCTTACGGGGTTTATTCGAATATGAAATCCAATC
TTGGAAATACATTATCCCACTCTTTTTTACTACCCAGGGCTTCGATACAT
TTCGCAATCGAGAAATCTCTACTGGTGCAGGTGCTATTCGAGAACAATTA
GCCGATCTAGATTTACGCATTATTCTAGACAATTCGTTCTTAGAATGGAA
AGAATTAGGGGAAGAAGGACCCACAGGGAATGAATGGGACGATCGAAGGG
TTGGAAGAAGAAAGGATTTTTTGGTTAGACGCATGGAATTGGCTAAGCAT
TTTCTTCGAACAAATATCGAACCGGAGTGGATGGTTTTGTGTCTATTACC
AGTTCTTCCTCCTGAGTTAAGACCCATCATTCAGATAGATGGGGGCAAAT
TAATGAGCTCAGATATTAATGAACTTTATAGAAGAGTTATCTATCGGAAC
AATACCCTTACCGATCTATTAACAACAAGTAGATCTACGCCAGGAGAATT
AGTAATGTGTCAGGAAAAATTAGTACAAGAAGCCGTGGATACACTTCTTG
ATAATGGAATCCGCGGGCAACCAATGAGGGATGGTCATAATAAAGTTTAC
AAGTCATTTTCAGATGTAATTGAAGGCAAAGAGGGAAGATTTCGTGAGAC
TCTGCTTGGCAAACGGGTCGATTACTCAGGGCGTTCCGTCATTGTCGTCG
GCCCTTCACTTTCATTACATCGATGTGGATTGCCGCGCGAAATAGCAATA
GAGCTTTTCCAGACATTTGTAATTCGTGGCCTAATTAGACAACATCTTGC
TTCGAACATAGGCGTTGCTAAGAGTAAAATTCGGGAAAAAGAACCCATAG
TATGGGAAATACTTCAGGAAGTTATGCAGGGGCATCCTGTATTGCTGAAT
AGAGCACCCACTCTGCATAAATTAGGCATACAGGCATTCCAGCCCGTTTT
AGTGGAGGGGCGCGCTATTTGTTTACATCCATTAGTTTGTAAGGGATTCA
ATGCAGATTTTGATGGGGATCAAATGGCTGTTCATGTACCTTTATCTTTG
GAGGCTCAAGCAGAGGCCCGTTTACTTATGTTTTCTCATATGAATCTTTT
GTCCCCAGCTATTGGAGATCCCATTTCCGTACCAACTCAAGATATGCTTA
TTGGACTCTATGTATTAACGAGCGGGAATCGTCGGGGTATTTGTGTAAAT
AGGTATAATCCATGGAATCGCAGAAACTATAAAAATCAAAAAAGTAACAA
T------AATAACTATAAGTATACCAAA------------GAGCTTTTTT
TTTCTAATTCTTATGATGCAATTGGAGCTTATCGGCAGAAACGACTCTTT
TTAGATAGCCCTTTGTGGCTCCGGTGGCGCCTAGATCAACGCGTTATTGC
TTCAAGAGAAACTCCCATCGAAGTTCACTATGAATCTTTAGGCACTTGTT
ATGAGATTTATGGACACTATCTAATAGTAAGAAGTATAAAAAAAGAAATT
CTTTTTATATACATTCGAACCACTGTTGGTCATATTTCTGTTTATCGAGA
AATCGAAGAAGCCGTGCAGGGGTTTTCTCAGGCCTGTTCATATGGTACCT
AAATGGCAGAACGGGACAATCTGGTATTTCACAATAAAGTGATAAACGGA
ACTGCCATGAAACGACTTATTAGTAGATTAATAGATCACTTCGGAATGGC
ATATACATCACACATCCTGGATCAAGTAAAGACTCTGGGTTTTCAACAAG
CTACTGCTACATCCATTTCATTAGGAATTGATGATCTTTTAACAATACCC
TCGAAGAGATGGCTAGTTCAAGATGCTGAAGAACAAAGTTTGATGCTGGA
AAAGCACCATCATTATGGGAATGTACACGCGGTAGAAAAATTACGCCAAT
CCATTGAAATATGGTATGCCACAAGTGAATATTTGCGACAAGAAATGAAT
CCTAATTTTAGGATGACTGACCCCTTTAATCCAGTTCATATGATGTCTTT
TTCGGGAGCCAGAGGAAATGCATCTCAGGTACATCAATTAGTAGGTATGA
GAGGCTTAATGTCGGACCCTCAAGGACAAATGATTGATTTACCCATTCAA
AGCAATTTACGCGAAGGGCTTTCTTTAACAGAATATATCATTTCTTGCTA
CGGAGCCCGTAAAGGGGTTGTGGATACTGCCGTACGAACATCAGATGCTG
GATATCTCACGCGCAGACTTGTTGAAGTAGTTCAACACATTGTTGTACGT
CGAACAGATTGTGGCACCGTCCGTGCTATTTCTGTGAGTCTTCCGAATGA
GATGGTGTCAGAAAGGATTTTTATCCAAACATTAATGGGTCGTCTATTAG
CTCATGATATATATATTGGCACCCGGTGTATTGCTACCCGAAATCAAGAT
ATTGGGATTGGACTTGTAAATCAATTCATAACCCTTCGAGCACAACCAAT
AGCTATTCGAACTCCTTTTACTTGTAGGAGTGCATCTTGGATCTGTCGAT
TATGTTATGGACGGAGTCCTACTCATGGCGACCTGGTTGAATTGGGAGAA
GCTGTAGGTATTATTGCAGGCCAATCGATTGGAGAACCGGGTACTCAATT
AACATTAAGAACGTTTCATACTGGCGGAGTATTCACGGGGGGTACTGCAG
AACATGTGCGGGCCCCTTCAAATGGAAAAATTAAATTCAATGCGGATTTG
GTTCATCCGACACGTACACGCCATGGGCATCCCGCGTTTCTATGTTCTCT
AAATTTGTTAGTAACTGTTGAGAGTGAAGATACTCGACATAATGTAAATA
TTCCACCTCAAAGTTTTCTTTTAGTCCAAAACGATCAATATGTCCAATCA
GAACAAGTGATTGCTGAGATTCGCGCACGAACATCCACTTTAAATTTTAA
AGAGAAAGTTCGAAAACATATTTATTCTGACTCAGACGGAGAAATGCACT
GGAGCATCGATGTGTATCATGCACCCGAATTTACATATGGTAATGTTCAT
CTATTACCAAAAACAAGTCATTTATGGATATTATTCGGAGGGCCGTGCAG
ATCCAGTTTAGTCTCATTTTCACTCCACAAGGATCAAGATCAAATGAGTG
CGCATTCTCGTTCTATCAAGAGAAGGTCCAGATCCGCTTCTAACCTCTCA
GAAACAAATGATGATTCGAGACACAAATCTTTTCCCTTGCATTTTTCGGG
TAAAGTTAAAAAAGAAGATAGGATTTCTGATTATTCCGACCTTAGTCGAA
TTATATGTACTGGTCGTTGTAATCTCAATGATCCGGCCATTCTCTACCAG
AATTATGATTTATTCTCAAAGAGGCGAAGAAATAGATTCATCATTCCATT
CCAATCGATTCAAGAACGCGATAACGCACTAAAGCCTTCTTCAGGTATCT
CGGTTGAAATCCCTATCAATGGCATTTTCCATAGAAATAGCATTCTTGCT
TATTTCGACGATCCTCGATACAGAAGAAAGAGTTCGGGCATTACTAAATA
TGGAACTCTAGAAATGCATTCAATCGCCAAAAAAGAGGATTTAATTGAGT
ATGGAGGAGGCAAGGAATTTAGG------CCAAAATACCAAATGAAAGTA
GATCCGTTTTTTTTCATTCCCGAGGAAGTGCATATCTTACCCGGATCTTC
TTCCATAATGGTACGGAACAATAGTATCATTGGGGTTGATACACAAATTA
CTTTAAATATAAGAAGCCGCGTAGGCGGGTTGGTCCGGGTGGAGAGAAAA
AAAAAAAGAATTGAACTTAAAATACTTTCTGGAGATATCCATTTTCCTAG
AGAGACAGATAAGATATCCCGACATAGCGGCGTTTTGATAACACCAGCAA
CAGGAAAACAAAACGCCAAGGAATCAAAAAAATGGAAAAATTGGATCTAT
GTTCAACGGATCACACCTAGCAAG------AAAAAGTATTTTGTTTTGTT
TCGGCCTGTCGTCACATATGAAATAAAGGACGGTATGACTTTAGCAACGC
TTTTCCCGCCGGATCTATTGCAGGAAAGGGATAATGTGAAACTGCGAGTT
GTCAATTATATCCTTTATGGAAAT------GGTAAACCAATTCGAGGAAT
TTCTGATACTAATATTCAATTAGTGCGAACTTGTTTAGTATTGAATTGGG
AGCAAGAC------AAAAAAAGTTCTTCTAGTCAAGAAGCCGGTGCTTAC
TTTGTTAAACTGAGGTTAAGGCCGAAGGGTTTGATTCGACATTTCCTAAG
AATCAACTTAGCGAAATCCACTATTTCATATATCGGAAAAAGGAATGATC
TGTCGGGCTCAGGATTGCTCTCTGCTAATGGATCGGATTGCACCAATATC
AACCCGTTTTCTGCCAGTTATTCCAAGGAAAGAATTCAACAACCCCTTAA
TCAAAATCAA------AGAACTATTCATACGGTATTGAATAGAAATACGG
GATTCCAATCGTTGATAATTTTGTCATCATCTAATTGTTTTCGAATGGGT
CCATTCAGCGATGTAAAATATCACAATTTAATAAAA------GAATCAAT
TAAAATTACAAAAGATCCTCTAATTCCAATTAAGAATTGGACGGGTCCTT
TAGGAACAGTCTTTCTAATTGCGAATGCTTATGGATTTTCTCATTTAATA
ACTCATAATAAGAAAAACGATTTGCAACTGGACAATTTAAACCAGACTTT
TCAAGTAATTAAATTTAAATATTAT------TTAATGGATGAAAATGATA
AAATTTATAACCCAGATCCATGCAGCAACGTTATTTTTAATTTGAATTGG
TATTTTCTTCAGCCCCATTATTTTCAAGCAAGATCTATAATAATGAGTCT
TGGGCAGTTTATTTGTGAAAATATATGTATAGCCAAAAACGCACCACACC
TAAAATCGGGTCAAATTATACTTGTTGAAGTTGATTCTATAGTAATACGA
TCAGCTAAGCCTTATTTGGCCACTCCAGGAGCAACTGTTCATGGCCATTA
TGGGGAAATCCTGTATGAAGGAGATACTTTAATTACCTTTATATATGAAA
AATCGAGATCTGGTGATATAACCCAGGGACTTCCAAAAGTAGAACAGGTC
TTAGAAGTGCGTTCGATTGATTCAATATCGATGAATCTAGAAAAGAGGGT
TGAGGGTTGGAACGAACGTATAACAAGAATTCTTGGGATTCCATGGGCAT
TCTTAATTGGCGCTGAGCTAACTATAGTGCAAAGTCGTATCTCTTTGGTT
AATAAGATCCAAAAGGTTTATCGATCCCAGGGGGTGCAGATTCATAATAG
GCATATAGAAATTATTGTACGTCAAATAACATCAAAGGTGTTGGTTTCAG
AAGATGGAATGTCTAATGTTTTTTCACCCGGAGAGCTAATTGGAGTGTTG
CGAGCGGAGCGAATGGGGCGCGCGCTGGAAGAAGCGGTTTGTTACCGAGC
CCTCTTATTGGGAATAACTCGAGCATCTCTCAATACTCAAAGTTTCATAT
CTGAAGCGAGTTTTCAAGAAACTGCTAGAGTTTTAGCAAAAGCAGCTCTC
CGGGGTCGAATCGATTGGTTGAAAGGCCTGAAAGAGAACGTTGTTTTGGG
GGGTATGATACCCGTTGGTACCGGATTGAAAGGATTAGTGCACCCTTCA-
-----CAACAAAGCCCTTTTGAAAAAAAAAAAATGACAAGAAGATATTCG
AACATCAACTTGGAAGAGATGCTGGAGGCAGGAGTTCATTTTGGCCATGG
GACTAGGAAATGGAATCCTAAAATGGCACCTTATATCTCTGCAAAGCGTA
AAGGTATTCATATTACAAATCTTACTAGAACTGCTCGTTTTTTATCCGAA
GCCTGCGATTTGGTTTTTGATGCAGCAAGTAAGGGAAAACAATTCTTGAT
TGTTGGTACC---AAAAATAAAGCAGCTGATTCAGTAGCACGGGCCGCAA
TAAGGGCCCGGTGTCATTGTGTTAATAAAAAATGGTTGGGCGGGATGTTA
ACGAATTGGTCCACTACAGAAACGAGACTTCATAAGTTCAGGGACTTGAG
AATGGAACAAAAAACGGGAAGACTTAACCGTCTTACAAAA---AGAGATG
CGGCTGTGGTGAAAAGGCAATTATCTCGCTTGCAAACATATCTAGGCGGG
ATTAAATATATGACAGGGTTGCCCGATATTGTAATTATCGTTGATCAGCA
TGAAGAATACACGGCCCTGCAAGAGTGTATCACTCTGGGAATTCCAACAA
TTTCTTTAATCGATACAAATTGTGATCCTGATCTTGCAGATATTTCGATT
CCAGCGAATGATGACGCTATATCTTCAATCCGCTTAATTCTTAACAAATT
AGTATTGGCAATTTGTGAGGGCCGTTCTAGCTATCTAAGAAATCCT---T
GAATGGGACAAAAAATAAATCCACTTGGTTTCAGACTTGGTACAACCCAA
AGTCATTATTCCCTTTGGTTTGCACAACCAAAAAATTATTCCGAGGGTTT
ACAAGAAGATCAAAAAATAAGAGATTTGATCAAAAATTATGTACAAAAGA
ATGTGAAAATATCCTCTGGCACCGAGGGAATTGCCCATATAGAGATTCAA
AAAAGAATTGATTTGATACAAGTCATAATCTTTATGGGGTTCCCAAAGTT
ATTAATCGAAAGTAGGCCGCGAGGAATCGAAGAATTACAGATGAATCTAC
AAAAGGAATTTCATTATGTGAACCGAAAACTTAACATTTCTATCACAAGA
ATTCCAAAACCTTATGGCAACCCCAATATTCTTGCAGAATTTATAGCCGG
ACAATTAAAGAATAGAGTTTCATTTCGAAAAGCAATTAAAAAGGCTATTG
AATTAACTGAACAAGCAGAGACAAAAGGAATTCAAGTACAAATTGCAGGA
CGTATCGACGGAAAAGAAATTGCACGCGTCGAATGGATCAGAGAGGGTAG
GGTTCCCCTCCAAACCATTCGAGCTAAAATTGATTATTGTTCCTATACAG
TTCGGACTATCTATGGGGTATTAGGCATCAAAATTTGGATTTTTATTAAT
GACAAGAAAGAGTAAATGTCGCGTTACCGAGGCCCTCGTTTCAAAAAAAT
ACGTCGCCTGGGAGCTTTACCAGGACTAACTAATAAAAGGCCTAAAGCCG
GAAGTGATCTTAGAAACCAATCACGCTCCGGGAAAAAATCTCAATATCGT
ATTCGTCTAGAAGAAAAACAAAAATTGCGTTTTCATTATGGTCTTACAGA
ACGACAATTAATTAAATACGTTCGTATCGCCAGAAAAGCCAAGGGGTCAA
CAGGGCAAGTTTTACTCCAATTACTTGAAATGCGTTTGGATAACATCCTT
TTTCGATTGGGCATGGCTTCGACTATTCCCGCAGCCCGCCAATTAGTTAA
CCATAGACATATTTTAGTAAATGGGCGTATAGTAGATATACCAAGTTATC
GCTGCAAACCCCAAGATAGCATTACGGCGAAGGATGAACAAAAATCCAGA
ACTCTGATTCAAAATTCTCTCAACTCGTCCCCTCATGAAGAAGTGCCAAG
CCATTTGACCCTGGACCCATTCCAATATAAAGGATTAGTCAATCAAATAA
TAGATAATAAA------TGGGTCGGTTTAAAAATAAATGAATTGCTAGTT
GTAGAATATTATTCTCGTCAGACTTAAATGTCACGTCGAGGTACTGCAGA
AGAAAAAACAGCAAAATCCGATCCAATTTATCGTAATCGATTAGTTAACA
TGTTGGTTAACCGTATTCTGAAACACGGAAAAAAATCATTGGCTTATCAA
ATTATCTATCGAGCCATGAAAAAAATTCAACAAAAGACAGAAACAAATCC
ATTATCTGTTTTACGTCAAGCAATACGTGGAGTAACTCCCGATATAGCAG
TAAAAGCAAGACGTGTAGGCGGATCGACTCATCAAGTTCCCATTGAAATA
GGATCCACACAAGGAAAAGCACTTGCCATTCGTTGGTTATTAGCGGCATC
CCGAAAACGTCCGGGTCGAAATATGGCTTTCAAATTAAGTTCCGAATTAG
TGGATGCTGCCAAAGGGAGTGGCGATGCCATACGCAAAAAGGAAGAAACT
CATAAAATGGCAGAGGCAAATAGAGCTTTTGCACATTTTCGTTAAATGGG
TAGAGACACTATTGCTGAAATAATAACCTCTATACGAAATGCTAATATGG
ATAAAAAAAGAGTTGTTCGCATAGAATCTACTACTATTACCGAAAATATT
GTTCAACTACTTTTTCGAGAAGGTTTTCTCGAAAACGTCAGAAAACATCG
AGAAAAAGACAAATATTTTTTAATTTTAACCCTGCGACATAGAAGGAATA
GGAAAAGACCTTATAGAAATTTTTTCAATTTAAAACGGATCAGTCGACCC
GGTCTACGAATCTATTCTAACTCTCAACGAATTCCTAGAATTTTGGGTGG
GATGGGGATTGTAATTCTTTCTACTTCTCGAGGTATAATGACAGACCGGG
AGGCTCGACTAGAAGGAATCGGCGGAGAAATTTTGTGTTATATATGGTAA
ATGGCAAAAGCTATACCGAGAACTGGTTCGCGTAGGAATATACGTATTGG
TTTACGTAAGAGTGCACGTAGAATA---CCAAAGGGGGTTATTCATGTTC
AAGCGAGTTTCAATAATACCATTGTCACGGTTACAGATGTACGGGGTCGG
GTGGTTTCCTGGTCCTCGGCCGGTACTTGTGGATTCACGGGTACGCGAAG
AGGGACACCCTTTGCCGCTCAAACGGCAGCAGCAAATGCTATTCGTACAG
TACTAGATCAAGGTATGCAACGAGCAGAAGTCATGATAAAAGGTCCCGGT
CTCGGAAGAGACGCAGCATTACGAGCTATTCGGAGAAGCGGTATACTCTT
AACTTTTGTACGGGATCTAACCCCCATGCCACATAATGGCTGTAGACCTC
CGAAAAAAAGACGTGTGTAGATGGCAAGGAAAAGTTTGATTCAGAGGGAG
AAGAAGAGGCAAAAATTGGAACAGAAATATCATTTGATTCGTCGATCCTC
AAAAAAAGAAATAAGTAAAGTTCCATCATTGAGTGACAAATGGGAAATTT
ATGGAAAGTTACAATCCCCACCACGGAATAGTGCACCTACACGCCTCCAT
CGCCGTTGTTTTTTGACCGGAAGACCCAGAGCTAACTATCGAGACTTTGG
ACTATCCGGACACATACTTCGTGAAATGGTTCACACGTGTTTGTTGCCAG
GAGCAACAAGATCGAGTTGGTAAATGCCAACTATTAAACAACTTATTAGA
AATACAAGACAGCCAATTCAAAATGTCACGAAATCCCCCGCTCTTCGGGG
ATGTCCTCAGCGTCGAGGAACATGTACTAGGGTGTATACTATCACCCCCA
AAAAACCAAACTCTGCCTTACGTAAAGTTGCCAGAGTACGATTAACCTCT
GGATTTGAAATCACTGCTTATATACCCGGTATTGGCCATAATTCACAAGA
ACATTCTTCAGTCTTAGTAAGAGGGGGAAGGGTTAAGGATTTACCCGGTG
TAAGATATCACATTGTTCGAGGAACCCTAGATGCTGTCGGAGTAAAGGAT
CGTCAACAAGGGCGTTCTAAATATGGGGTAAAAAAGCCAAAATAAATGAT
AAAAAATTCATTCATTTCGGTTATTTCTCAAAAAGAAAATGAAGAAAGCA
GAGGTTCCCTTGAATTTCAAGTATTCAGTTTCACCACTAAAATAAGGAGA
CTTACTTCACATCTGGAATTGCACAAAAAAGACTATTCATCTCAGAGAGG
TTTGCGGAAAATTTTGGGAAAACGTCAACGGCTGCTGAACTATTTGTCAA
AAAAAAATATA------GAACGCTACAAACAATTAACCGGTGAGTTGGAT
ATTCGAGAGATAAAAACTCGTTAAATGTTAAAACTTCGTTTGAAACGATG
TGGTAGAAAGCAACGAGCCGTCTATCGAATTGTTGCAATTGATGTTCGAT
CTCGAAGAGAAGGAAAAGATCTTAGAAAAGTTGGCTTTTATAATCCAATG
AAGAATCAAACTTATTTAAATGTTCCTCTTATTCTATATTTCCTTGAGAA
AGGTGCTCAACCCACAGGAACTGTTCAGAATCTTTTAACCAAAGCGGAAA
TTTTTAAGGAACTTCCGTCTAAT---------------TAAATGGAAAAA
TCTAAGCGACCTTTTCTTAAATCCAAGCGATCTTTTCGTAGGCGTTTGCC
CCCGATTGAATCGGGGGATCGAATTGATTATAGAAACATGAGTTTAATTA
GTCGATTTATTAGTGAACAAGGAAAAATATTATCTAGACGAATTAATAGA
TTGACCTTGAAACAACAACGATTAATTACTATTGCTATAAAACAAGCTCG
TATTTTATCTTTGTTACCTTTTCTCAATGTGATACGTTCACTAAAAAAAA
ATCCTTTTGTAGCGAATCATCTAGTAAAAAAAATAGATAAGCTTAATAAA
AAAGCAGAAAAGGAAATAATAGTTACTTTTTCCCGTGCATCTACCATTAT
ACCCACAATGATCGGCCATACGATTGCCGTTCATAATGGTAAAGAACATT
TGCCTATTTATATAACAGATCGTATGGTAGGTCACAAATTGGGCGAATTT
GTACCTACTTTTAATTTCCGAGGACATGCAAAAAGCGATAATAGATCCCG
TCGTTAAATGATTTTTCAATCTTTTCTACTAGGTAATCTAGTATCCTTAT
GCATGAAGATAATCAATTCGGTCGTTTTGGTCGGACTCTATTATGGATTT
CTGACCACATTCTCCATAGGGCCCTCTTATCTCTTCCTTCTCCGAGCTCA
GGTTATGGAAGAAGGAACTGAGAAGAAGGTATCAGCAACAACCGGTTTTA
TTACGGGACAGCTCATGATCTTCATATCGATCTATTATGCGCCTCTCCAT
CTAGCATTGGGTAGACCTCATACAATAACTGTCCTAGCTCTACCATATCT
TTTGGTTCAATTCTTCTGGAAGAATCACAAACAGTTTTTTGATTCTGGAT
CTACTACCAGAAATTCAATGCGTAATTTCAGCATTCAATGGGTATTCCTG
AATAATCTCATTTTTCAATTATTCAACCATTTCATTTTACCAAGTTCAAT
GTTAGCCAGATTAGTCAAGATTTATATGTTTCGATGCAACAACAAGATGT
TATTTGTAACAAGTAGTTTTGTTGGTTGGTTAATTGGTCACATTTTATTC
ATGAAATGGCTTGGGTTGGTATTAGTCTGGATACGGCAAAATCATTCTAT
TAGATCGAATAAGTACATTCGATCTAATAAGTACCTTGTATCAGAATTGA
GAAATTCTATGGCTCGGATCTTTAGTATTCTCTTATTTATTACTTGTGTC
TACTATTTAGGCAGAATACCCTCACCCATTCTTACTAAGAAACTGAAAGA
AACCCCAAAAAGGGAAGAAAGG------GTGGAAAAAGAAAGAGCTTATG
AAATGCCTGTTTTGGAAGAGTCTTATCTAATTCATACCAATGAAAATCCT
GACAATTCACGATTCAAATTTTTGTATAAAAAAACTGAAAATAAGGACAT
TTTTTTCTTTGAGAAATTTATTGTGACACTTCTTTTTGATTCGAAGCGCT
GGAATCGCCCTTTTCGATACATTAAAAATAATAAA---TTTGACAGGGCT
GTGAGAAATGAAATGTCACAATATTTTTTTGGCATATGCAAAAGGGATGG
AAAAGAAACAATCTCTTTTACGTATCCCTCTAGTGTATCGCTTTTTTTGG
AAATGATAAAAAGCAAGATAGACTGGCTTATACTGCAAAAAGATTCCTCT
AATGAATTCTCCACCTCTTGGTTTTATAAAAAAAAAAAAACAAGAAATAC
GAACAAAGAAAAGGTAAAAAATTTCAACAACGAATTTAGAAATCGAATTC
AAGCTCTAGATAAAGAATATAGTCCTTTG---------------------
---AATATATTGGAAAGAAGGACTCAATTGTGTAATGATGAT--------
-------TCGACAAAAGAATACTTATCCAGAAAGTATGATCCTTTATTGA
ACGGATCATATCGGAGAACAATATACAAAAGTTTTTCACCCTCAATCCAG
CAAAAAACAAAT------ATAGGATATTTCATAGAGAATTTTGGAATCAA
TAAGATTCATCGTATCCTTCTTAAGGATGTTCTTTACCAAGAATTTGAAC
AG------------------AAAAAAGGTGGATTTGATAAAAAATTATTC
TCAACAAATATTTTTGATTTATTAAGGCTCAGGAAAAATTTTGTTACAGA
ACCAGAATCTACCAAGTTAAATTGGAATGATCCTTCT---ATGAAAGGAC
GTCCATTCAAATCCTGGATTTTCGAATTGAGAGAGATATTGAGAGAGATC
AAGAATTCTCACTATTTCTTAGATTCATGGACCGAATTCAATTCAGTGGG
GTCTTTCATTCACATTTTTTTCCACCAAGAACGCTTTCTAAAACTCTTTG
ACCTCCGAATTTTGAGTATCCTACTTTCACGCAATTCACAGGGTTCAACA
AGCAATCGATATTTCACGATCAAGGGTGTAATACTCTTTGTAGTAGCGGT
CCTTATATATCGTATTAACAATCGAAATATGGTCGAAAGAAAAAATCTCT
ATTTGAGGGGGCTTCTTCCTATACCTATGAATTCCATTGGACCCAGAAAT
GATACATTGGAAGAATCGGTTGGGTCTTCCAATATCAATAGGTTGGTTGT
TTCGCTCCTGTATTTTCCAAAAGGAAAAAAGATCTCTGAGAGTTGTTTCC
TGAATCCGAAAGAGAGTACTTGGGTTCTCCCAATAACTAAA------AAG
TGTAGCATGCCTGAATCTAACTGGGGTTCGCGGTGGTGGAGGAACTGGAT
CGGAAAAAAGAGGGATTCTAGTTGTAAGATATCTAATGAAACCGCCGCTG
GAATTGAGATCTTATTCAAAGAGAAAGATATCAAATATCTGGAGTTTCTT
TTTGTATATTATATGGATGATCCGATCCGCAAGGACCATGATTGGGAATT
GTTTGATCGTCTTTCTCTGAGGAAGAGGCGAAATAGAATCAACTTGAATT
CGGGACCGCTAGTCGAAATCTTAGTGAAACACTGGATTTCTTATCTCATG
TCTGCTTTTCGTGAAAAAATACCAATTGAAGTGGAGGGTTTCTTCAAACA
ACAAAGGGCTGGGTCAACTATTCAATCAAATGATATTGAGCATGTTTCCC
CTCTCTTCTCGAGAAACAGGCGGGCTATTTCTTTGCAAAATTGTGCTCAA
TTTCATATGTGGCAATTTCGCCAAGACCTCTTCGTTAGTTGGGGGAAGAA
TCCGCACGAATCGGATTTTTTGAGGAACGTATCGAGAGATCATTTTATTT
GGTTAGAC------AATGTGTGGTTGGTAAACAAGGATCGGTTTTTTAGA
AAGAGAAAGGTACGGAATGTATCGTCAAATATTCAATATGATTCCACAAG
ATCCAGTTTCGTTCAAGTAACGGATTCTAGCCAACGGAAAGGATCTTCTG
ATCAATCCAGAGATCATTTGGATTCCATTAGTAATGAGGATTCGGAATAT
CACACATTGATAAATCAAAGAGAGATTCAACCACTAAAAGAAAGATCGAT
TCTTTGGGATCCTTCCTTTCTTCAAACGGAAGGAACAGAGATAGAATCAG
ACCGATTCCCGAAATGCCTTTCTGGATATTCCTCAATGTCCCGGCTATTC
ACGGAACGTGAGAAGCAGATGATTAATCATCTGCTTCCGGAAGAAATCGA
AGAATTTCTTGGGAATCCTACAAGATCGGTTCGTTCTTTTTTCTCTGAT-
--AGA---TGGTCAGAACTTCATCTGGGTTCGAATCCTACTGAGAGGTCC
ACTAGAGATCAGAAATTCTTGAAGAAAGAACAAGATCTTTCTTTTGTCCC
TTACAGGCGATCGGAAAATAAAGAACTGGTTACTATATTCAAGATAATTA
CGTATTTACAAAATACTGTCTCAATTCATCCTATTTCATCAGATCCGGGG
TGTGATAGGGTTCTGAAGGATGAACCGGATATGGACAGTTCCAATAAGAT
TTCATTCTTGAACAAAAATCCATTTTTGGATTTATTTCATCTATTCTCTG
ACCGGAACAGGGGAGGATACACGTTACACCACGATTTTGAATCCGAAGAG
ATATTTCAAGAAATGGCAGATCTAGTCACTCTATCAATAACCGAGCCGGA
TCTGGTGTATCATAAGGGATTTGCCTCTTCTATTGATTCCTACGGATTGG
ATCAAAAACCATTCTTGAATGAGGCCAGG---GATGAA---TCGAAAAAG
AAATCTTTATTGGTTCTACCTCCTATTTTTTATGAAGAGGGTGAATCTTT
TTCTCGAAGGATCAGAAAAAAATGGGTCCAGATCTCCTGCGGGAATGATT
TGGAAGATCCAAAACCAAAAATAGTGGTATTTGCTAGCAACAACATAATG
GAGGCAGTCAATCAATATAGATTGATCCGAAATCGGATTCAAATCCAA--
----TATAGTACCTATGGGTACATAAGAAATCTATTGAATCGATTCTTTT
TAATGAATAGATCCGATCGCAACTTCGAATATGGAATTCAA------GGG
TATCAAATAGGAAAGGATACTCTGAATCATAGAACTATAATGAAATATAC
GATCAACCAACATTTATCGAATTTGAAAAAGAGTCAGAAGAAATGGTTCG
ATCCTCTTATCTTGATTTCTCGAACCGAGAGATCCATGAATCGGGATCCT
GATGCATATAGATACAAATGGTCCAATGGGAGCAAGAATTTCCAGGAACA
TTTGGAACATTTCGTTTCGGAGCAGAAGAGCCGTTTTCAAATAGTGTTTG
ATCGATTA---CGTATTAATCAATATTCGATTGATTGGTCTGAGGTTGTC
GACAAAAAAGATTTGTCTAAGCCGCTT---CGTTTCTTTTTGTCCAAGTC
ACTTCTTTTTTTGTCCAAGTTGCTTTTCTTTTTGTCTAACTCACTTCCTT
TTTTCTGTGTGAGTTTCGGGAATATCCCCATT---------CATAGGTCC
GAGATCTACATCTATGAATTGAAAGGTCCGAATGAGCAACTCTGCAATCA
GTTG---------TTAGAATCA---------ATAGGTCTTCAAATTTTTC
AT---------------------TTGAAAAAATGGAAACCCTTCTTATTG
GATGATCACGATACTTCCCGAAAATCGAAATTCTTGATCAATGGAGGAAC
ACCCTTTTTGTTCAATAAGATACCAAAGTGGATGATTGACCCATTCCCTA
CTAGAAATAATCGCAGGAAATCCTTTGATAGCGCGGATTCCTATTTCTCA
ATGATATTCCACAATCAAGACAATTGGCTGAATCCCGTGAAACCATTTCA
TAGAAGTTCATTGATATCTTCTTTTTATAAAGCAAATCGACTTCGATTCT
TGAATAATCCACATCACTTCTGCTTCTATTGTAACACAAGATTCCCCTTT
TCTGTGGAAAAGGCCCGTATCAATAATTATGATTTTACGTATGGACACTT
CCTCAATATCTTGTTCATTCGCAACAAAATATTTTCTTTGTGCGTCGGTA
AAAAAAAACATGCTTTTTGGGGGAGAGGTACTAGTTCACCAATCGAGTCA
CAGGTATCTAACATATTCATACCTAACGATTTTCCACAAAGTGTTGACGA
AACGTATAACTTGTACAAATCTTTCCATTTTCCAAGTCGATACGATCCAT
TCGTTCGTAGAACTATTTACTCGATCGCAGACATTTCTGGAACACCTCTA
ACAGAGGGACAAATAGTCAATTTTGAAAGAACTTATTGTCAACCTCTTTC
AGATATGAATCTATCTGATTCAGAAGGGAAGAACTTGCATCAGTATCTCA
ATTCAAACATGGGTTTGATTCACACTCCATGTTCTGAGAAATATTTACCA
TCCGAAAAGAGGAAAAAACGGAGTCTTTGTCTAAAGAAATGCGTTGAGAA
AGGGCAGATGTATAGAACCTTTCAACGAGATAGTGCTTTTTCAACTCTCT
CAAAATGGAATATATTCCAAACATATATGCCGTGGTTCCTTACTTCGACA
GGGTACAAATATCTAAATTTTCTATTTTTAGATACTTTTTCAGACCTATT
GCCGATACTAAGTAGCAATCAAAAATTTGTATCCATTTTTCATGATATTA
TGCATGGATCAGGTATATCATGGCGAATTCTTCAG---------TGTCTT
CCACAATGGAATCTGATAAGTGAGATTTCGAGTAAGTGTTTCCAGAATCT
TCTTCTGTCCGAAGAAATGATTCATCGAAATAATGAGTCACCGTTGATAT
CTACACATCTGAGATCGCCAAATGTTCGGGAGTTCCTCTATTCAATCCTT
TTCCTTCTTCTTGTTGCTGCATATCTCGTTCGTACACATCTTCTCTTTGT
TTCCCGGGCCTCTAGTGAGTTACAGACAGAGTTCGAAAAGGTCAAATCTT
TGATGATTCCATCATCTATGATGGAGTTGCGAAAACTTCTGGATAGGTAT
CCTACATCTGCGCCGAATTCTTTCTGGTTAAAGAATCTCTTTCTAGTTGC
TCTGGAACAATTAGGAGATTCTCTAGAAGAAATACGGGCTTCTGGTGGCA
ACATGCTTGGTCCCGCTTATGGGGTCAAACCAATACGTTCTAAGAAGAAA
TATTTCAAT------CTCATCGATATCATCGATCTCATACCAAATCCCAT
CAATCGAATCACTTTTTCGAGAAATACGAGACATCTAAGTCATACAAGTA
AAGAGATCTATTCATTGATAAGAAAAAGAAAAAACGTGAATGGGGATTGG
ATTGATGATAAAATAGAATCCTGGGTCGCGAACAGTGATTCGATTGATGA
TGAAGAAAGAGAATTCTTGGTTCAGTTCTCCGCCTTAACGACAGAAAAAA
GGATTGATCAAATTCTATTGAGCCTGACTCATAGTGATCATTTATCAAAG
AATGACTCTGGTTATCAAATGATTGAACAACCGGGAGCATTTTACTTACG
ATACTTAGTTGACATTCATAAAAAGTATCTATTGAATTATGAGTTCAATA
CATCCTGTTTAGCAGAAAGACGGGTATTTCTTGCTCATTATCAGACAATC
ACTTATTCCCAAACTTCGTGTGGGACTAATACTTTGCATTTCCCATCTCA
TGGAAAACCCTTTTCGCTCCACTTAGCCTTATCCCCCTCTAGGGGGATTT
TAGTGATAGGTTCTATAGGAACTGGACGATCTTATTTGGTCAAATACCTA
GCGACAAACTCCTATGTTCCTTTCATTACGGTATTTCTGAACAAGTTCCT
GGATAACAAGACTAAATTT------CTTATTGATGATATC---GAT----
--------------------------------------------ATTGAT
GCTAGTGACGATATTGATATTGATGCTAGTGACGATATCGATCGTGACCT
TGATACGGAACTGGAACTGCTAACTATGATGAATGCGCTAACT------A
TGGATATG---ATGCCG------GAAATAGACCGATTTTATATCACCCTT
CAATTCGAATTAGTAAAAGCAATGTCTCCTTGCATAATATGGATTCCAAA
CATTCATGATCTGGATGTAAATGAGTCGAATTACTTATCCCTCGGTCTAT
TAGTGAACCATCTCTCTGAAAGATGTTCCACTAGAAATATTCTTGTTATT
GCTTCGACTCATATTCCCCAAAAAGTGGATCCCGCTCTAATAGCTCCGAA
TAAATTAAATACGTGCATTAAGATACGAAGGCTTCTTATTCCACAACAAC
GAAAGCACTTTTTCACTCTTTCATATACTAGGGGATTTCACTTGGAAAAG
AAAAGGTTCCGTACTAACGGATTCGGGTCCATAACCATGGGTTCCAATGC
AAGAGATCTTGTAGCACTTACCAATGAGGCCCTATCGATTAGTATTACAC
AGAAGAAATCAATTCTAGACACTAATACAATTAGATCCGCTCTTCATAGA
CAAACTTGGGATTTGCGATCCCAGGTAAGATCGGTTCAGGATCATGGGAT
CCTTTTCTATCAGATAGGAAGGGCTGTAGCACAAAATGTACTTCTAAGTA
ATTGCCCCATAGATCCTATATCTATCTATATGAAGAAGAAATCATGTAAC
GAAGGGGATTCTTATTTGTACAAATGGTACTTCGAACTTGGAACGAGCAT
GAAGAAATTAACGATACTTCTTTATCTTTTGAGTTGTTCTGCCGGATCGG
TCGCTCAAGATCTTTGGTCTCTGCCCGGACCCGATGAAAAGGATGGGATC
ACTTCTTATGGACTCGTTGAGAATGATTCGGATCTAGTTCATGGCCTATT
AGAAGTAGAAGGCGCTCTGGTGGGATCTTCACGGACAGAAAAAGATTGCA
GTCGGTTTGATAATGATCGAGTTACATTGCTTCTTCGGCCCGAACCGAGG
AATCCCTTAGATATGATGCAAAATGGATCTTGTTCTATCTTTGATCAGAG
ATTTCTCTATGAAAAATACGAATCGGAGTTTGAAGAAGGGGAGGGG----
--------------------------GAAGGAGCCCTTGACCCGCAACAG
ATAGAGGAGGATTTATTCAATCACATAGTTTGGGCTCCTAGAATATGGCG
CCCTTGGGGCTTTCTATTTGATTGTATCGAAAGGCCCAATTCATTGGGAT
TTCCCTATTGGTCCAGGTCATTTCGGGGCAAGCGGATCATTTATGATGAA
GAGGATGAGCTTCAAGAGAATGATTCGGAGTTCTTGCAGAGTGGAACCGT
GCAGTACCAGACACGAGATAGATCTTCCAAAGAACAAGGCCCTTTTCAAC
TAAGCCAATTCATTTGGGACCCTGCAGATCCGCTCTTTTTCCTATTCAAA
GATCAGCCCCCTGACTCTGTGTTTTCACATCGAGAACTATTTGCAAATGA
AGAGATGTCAAAGGGGCTTCTTACTTCCCAAACAGATCCTCCTACATCTA
TATATAAACGCTGGTTTATCAAGAATACACAAGAAAAGCACTTCGAATTG
TTGATTAATCGTCAGAGATGGCTTAGAACCAATAGTTCATTATCTAATGG
ATCTTTCCGTTCTAATACTCTATCCGAGAGTTATCAGTATTTATCAACTC
TCTTCCTATCTAACAGAACGCTATTGGATCAAATGACAAAGACATTGTTA
AGAAAAAGATGGCTTTTCCCGGATGAAATGCAAATTGGATTCATGGAACA
GGAGAAAGATTTCCCATTCCTTAGCCGGAAAGATATGTAGATGCCTAGAT
CGCGGATAAATGGAAATTTTATTGATAAGACCTTTTCAATTGTAGCCAAT
ATCTTATTGCAAATAATTCCGACAACTTCAGGAGAAAAAGAGGCATTTAC
CTATTACAGAGATGGG---ATGTCAGCTCAATCCGAAGGAAATTATGCCG
AAGCTTTACAGAATTATTATGAAGCTATGCGACTAGAAATTGATCCCTAC
GATCGAAGTTATATACTCTATAATATAGGTCTTATCCATACAAGTAATGG
AGAACATACGAAAGCTTTGGAATATTATTTTCGAGCACTAGAACGAAATC
CATTCTTACCACAAGCTTTTAATAATATGGCCGTGATCTGTCATTACCGG
GGAGAACAGGCCATTCGCCAGGGTGATTCTGAAATCGCGGAAGTTTGGTT
TGATCAAGCCGCTGAGTATTGGAAACAGGCTATAGCACTTACTCCCGGTA
ATTATATTGAAGCACATAATTGGTTGAAGATCACGAGACGTTTCGAATAA
ATGAGTTGTCGATCAGAACATATATGGATAGAACTTATAACGGGGTCTCG
AAAACTAAATAATTTTTTCTGGGCCCTTATTATTTTTTTAGGTTCATTAG
GATTCTTATTGGTTGGAACTTCCAGTTATCTTGGTAGAAGTTTGATATCT
TTTGTTCCGTCTCAGCAAATCCTTTTTTTTCCACAAGGGATCGTTATGTC
TTTCTACGGGATCGCGGGTCTCTTTATTAGTTCCTATTTGTGGTGCACAA
TCTACTGGAATGTAGGTAGTGGTTATGATCGATTCGATAAAAAGGAAGGA
ATCGTGTGTATTTTTCGTTGGGGATTTCCTGGAAAAAATCGTCGCATATT
CCTTCGATTCTTTATAAAAGATATTCAATCCGTTAGAATAGAAATTAAAG
AGGGTATTTATGCTCGCCGTGTACTTTATATGGGCATCAGAGGCAGGGGG
GCTATTCCGTTGACCCGTACTGATGAGAATTTCACTCCCCGAGAAATTGA
ACAAAAAGCCGCGGAATTGGCCTATTTCTTGCGCGTACCAATTGAAGTCT
TTTGAGTGGAAACGCTTCTTTCTTCCATATTTTGGACCTTAGCTCCATGG
AACAATATGTTACTGCCGAAACACGGAAGAATTGAAATCTTAGATCAAAA
CACTATGTATGGATGGTATGAACTGCCCAAACAAGAATTCTTGAACAGCG
AACAACCAGTTCAGATATTCACGACCAAGAAGTACTGGATTCTCTTTCGG
ATAGGCCCTGAAAGGAGAAGGAAGGGTGGAATGCCAACAGGCGTCTATTA
TGGAATTGACCCGACTCGATAG
>P_caerulea
--------------------------------------------------
--------------------------------------------------
--------------------------------------------------
--------------------------------------------------
--------------------------------------------------
--------------------------------------------------
--------------------------------------------------
--------------------------------------------------
--------------------------------------------------
--------------------------------------------------
--------------------------------------------------
--------------------------------------------------
--------------------------------------------------
--------------------------------------------------
--------------------------------------------------
--------------------------------------------------
--------------------------------------------------
--------------------------------------------------
------------------------------GAGGAGGAACCTTATATAGA
TCGTATCCATTCTTATCAAAGAGAGACAGGATTAACTGAGGCTGTTGAAA
CAGGCATAGGTCAACTAAATGGAATTCCCGTAGCAATTGGGGTTATGGAG
TTTCAGTTTATGGGGGGCAGTATGGGTTCCGCAGTCGGGGAAAAAATCAC
CCGTTTGATTGAGTACGCGACCAATCAATTTCTACCTCTTATTATAGTGT
GCGCTTCAGGGGGGGCACGCATGCAAGAAGGAAGTTTGAGCTTGATGCAA
ATGGCTAAAATTTCATCTGCCTTATATAACTATCGTTTAAATAAAAAGTT
AGTTTATATATCAATTCTTGCATCTCCTACTACGGGCGGGGTAACAGCCA
GTTTTGGTATGTTGGGAGATATCATTATTGCAGAACCAAATTCCGTTATT
GCGTTTGCGGGTAAAAGAGTAATTGAAGAACTATTGAAGATAGAAGTACC
CGAGGGTGTCCAAGTAGCTGAATATTTATTCGAGCAGGGCTCATTCGACC
TAATCGTACCACGTAATCTGTTAAAAAGCGTTTTGAGTGAGTTATTGAAG
CTCCACGCCTTCTTTCCTTTGAATTCCAATTCAACCAAGTAGATGGGAAC
CATTCGAGCTGACGTATTGAACAAAATTCTACGTGACCGTATTGAACAAT
ATAATAGAGAAGTCAAGATTGTAAATACCGGTACCGTACTTCAAGTGGGC
GATGGTATTGCTCGTATTCATGGTCTTGATGAAGTCATGTCGGGTGAATT
AGTTGAATTTGATGAAGGTACAATAGGTATTGCTCTGAATTTGGAATTAA
ATAATGTTGGTGTTGTATTAATGGGTGATGGTTTGATGATCCAAGAAGGA
AGTTCTGTAAAAGCAACGGGAAGAATTGCTCAGATACCGGTGGGTGAGGC
TTATTTGGGCCGTGTTATAAACGCCCGGGCTAAACCTATTGATGGTAGAG
GCGAAATTTCAGCTTATGAATCTCGATTAATTGAATCTCCTGCTCCAGGT
ATTATTTCCCGGCGTTCCGTATATGAGCCTCTTCAAACCGGGCTTATTGC
TATTGATGCGATGATTCCTATAGGACGTGGTCAACGAGAATTAATTATTG
GAGATAGACAAACCGGTAAAACAGCAGTAGCCACAGATACGATTCTCAAT
CAACAGGGTCAAAATGTAATATGTGTTTATGTAGCTATTGGTCAAAGAGC
ATCCTCTGTGGCTCAGGTAGTAACTACTTTACAGGAAAGGGGGGCTATGG
AATACACTATTGTGGTAGCCGAAATGGCGGATTCCCCTGCTACATTACAA
TATCTCGCCCCTTATACAGGAGCTGCTTTGGCTGAATTTTTTATGTACCG
TAACCAACACACTTTAATTATTTATGACGATCTCTCCAAACAGGCCCAAG
CTTATCGCCAAATGTCTCTTCTATTACGAAGACCACCCGGTCGTGAAGCT
TATCCAGGGGATGTTTTTTATTTGCATTCACGCCTTTTGGAAAGAGCCGC
TAAATTAAGTTCTAGTTTAGGTGAAGGAAGTATGACCGCCTTACCAATAG
TGGAAACTCAATCGGGAGATGTTTCGGCTTATATTCCTACAAATGTAATT
TCTATTACGGATGGACAAATCTTTTTATCCGGCGATCTATTCAATGCTGG
AATCAGACCTGCTATTAATGTGGGTATCTCCGTTTCCAGAGTAGGGTCTG
CAGCTCAAATTAAAGCCATGAAGCAAGTAGCTGGTAAATTAAAATTGGAA
CTGGCGCAATTTACCGAATTAGAAGCCTTTGCACAATTTGCTTCAGATCT
TGATAAAGCTACTCAGAATCAATTGGCAAGAGGTCAACGATTACGTGAAT
TGCTTAAACAATCCCAATCAGATCCTCTTACGGTAGAAGAACAGATAATC
ACTATTTATACCGGAACAAAAGGTTATCTTGATTCATTAGAAATTGGACA
GGTAAGGAAGTTTCTTGTTGAATTACGGACTTACTTAAAAAGTAATAAAC
CTACGTTTCAAGAAATCATCTCTTCTACTAAGACCTTTACTGAGGAAGCA
GAAGCCCTTTTGAAAGAAGCTATTCAGGAACAAACGGACCGGTTTCTACT
TCAGGAACAAGCATAAATGAGAATGAATCCGACTACTTCTGGTTCTGGGG
TTTCCACGCTTGAAAAAAAAAACCCGGGGCGTATCGTCCAAATCATCGGC
CCGGTACTAGATGTAGCCTTTCCGCCGGGCAAGATACCTAATATTTATAA
CGCTCTTCTAGTTAATAGTCAAGACACTGCTGGTCAACCAATTAATGTGA
CTTGTGAGGTACAGCAATTATTAGGAAATAATCGAGTTCGAGCTGTAGCT
ATGAGTGCTACAGACGGTCTGATGAGAAGAATGGAAGTGGTTGATACGGG
AGCTCCTCTAAGTGTTCCGGTCGGTGGAGCAACTCTGGGACGAATTTTCA
ACGTGCTTGGAGAGCCTATTGATAATTTAGGGGCTGTAGATACTTCTACA
ACATCTCCTATTCATCGATCTGCGCCTGCCTTTATACAGTTAGATACAAA
ATTATCTATTTTTGAAACGGGAATTAAAGTAGTAGATCTTTTAGCCCCCT
ACCGCCGTGGGGGAAAAATAGGACTATTTGGGGGAGCTGGCGTTGGGAAA
ACGGTACTCATTATGGAATTGATTAATAATATTGCCAAAGCCCATGGGGG
CGTATCCGTATTTGGCGGAGTAGGTGAACGTACTCGTGAAGGAAATGATC
TTTACATGGAAATGAAAGAATCTGGAGTGATTAATGAAAAAAATATTGCA
GAATCAAAAGTGGCTCTAGTTTACGGCCAGATGAACGAACCGCCGGGAGC
TCGTATGAGAGTTGGTTTGACTGCCCTAACGATGGCGGAATATTTCCGAG
ATGTTAATCAACAAGACGTACTTCTATTTATCGACAATATCTTTCGTTTC
GTCCAAGCAGGATCCGAAGTCTCTGCCTTATTGGGTAGAATGCCTTCCGC
TGTCGGTTACCAACCCACTCTGAGTACAGAAATGGGCTCTTTACAAGAAA
GAATTACTTCTACCAAAGAAGGGTCCATAACTTCTATTCAAGCAGTCTAT
GTACCTGCAGACGATTTGACTGATCCTGCTCCCGCTACGACATTTGCACA
TTTAGATGCTACTACCGTACTATCAAGAGGATTAGCTGCCAAAGGTATCT
ATCCAGCAGTAGATCCTTTAGATTCAACTTCAACCATGCTTCAACCTCGG
ATCGTCGGTAAGGAACATTATGAAACTGCGCAAAGAGTTAAGCAAACTTT
ACAACGGTATAAAGAGCTTCAGGACATTATAGCTATTCTTGGGTTGGACG
AAGTATCCGAAGAGGATCGTTTAACCGTAGCAAGAGCGCGAAAAATTGAG
CGTTTCTTATCACAACCCTTTTTTGTAGCCGAAATATTTACCGGTTCTCC
AGGAAAATATGTTGGTCTAGTAGAAACCATTAGAGGGTTTCAATTGATCC
TTTCCGGAGAATTAGATGGTCTTCCTGAACAGGCCTTTTATTTGGTAGGT
AATATCGATGAAGCTATCGCGAAGGCTATAAATTTA--------------
----------TAAATGACCTTAAATCTTTGTGTATTGACCCCTAATCGAA
TTGTTTGGGATTCAGAAGTCAAAGAAATCATTTTATCGACGAATAGTGGC
CAAATTGGCGTATTACCAAATCATGCTCCTATTGCTACAGCTGTAGATAT
AGGGATTTTGAGAATACGCCTTAAGGACCGATGGATAACGATGGCTCTGA
TGGGTGGTTTTGCTAGACTAGGCAATAATGAGATCACTGTTTTAGTAAAT
GATGCGGAAAAGGGTAATGATATTGATCCACAAGAAGCTCAGCAAACTCT
TGAAATAGCCGAAGCTAATTTGACAAAAGCGGAAGGAAAGAGACAAATAA
TTGAGGCAAATCTAGCTCTCCGACGAGCTAGGACAAGAGTAGAAGCTGTC
AATGTGGTTTCCTAAATGAAAAATGTAACCGATTCTTTCGTTTCTTTGGG
CTACTGGTCATCCGCCGGGAGTTTCGGATTTAATACCGATATTTTAGCAA
CAAATCCAATAAATCTAAGTGTAGTTATTGGTGTATTGATTTTTTTTGGA
AAGGGAGTGTTA---AGTGATTTATTAGATAATCGAAAGCAGAGGATCTT
GAATACTATTCGAAATTCAGAAGAACTGCGGGGGGGGGCCATTGAACAGC
TGGAAAATGCCCGGGCCCGCTTACGGAAAGTGGAAACGGAAGCAGATGAG
TTTAGGGTCAATGGATATTCTGAGATAGAGCGAGAAAAATGGAATTTGAT
TAATTCAACTTATAAAACTTTGGAACAATTAGAAAATTACAAAAATGAAA
CGATTCAGTTTGAACAGCAAAGGGCAATTAATCAAGTCCGACAACGGATT
TTCCAACAAGCCTTACAAGGAGCTCTAGGGACTCTAAATAGTTGTTTGAA
CAACGAGTTACATTTACGTACCATTAATGCCAATATTGCCATGTTGGTAG
CAATGAAAGAAATAACTGATTAGATGAATCCACTGATTTCTGCTGCTTCC
GTTATTGCTGCTGGATTGGCTGTAGGGCTTGCTTCTATTGGACCTGGAGT
TGGTCAAGGGACTGCTGCGGGTCAAGCTGTAGAAGGTATCGCGAGACAGC
CCGAGGCAGAGGGAAAAATAAGAGGTACTCTATTGCTTAGTCTAGCTTTT
ATGGAAGCTTTAACGATTTATGGATTGGTTGTAGCATTGGCACTTTTATT
TGCGAATCCTTTTGTTTAAATGAATGTGCTATCATGTTCCATCAACACAC
TTAAAGGATTCTACGATATATCCGGTGTGGAAGTAGGCCAACATTTCTAT
TGGCAAATAGGGAGTTTCCAAGTCCATGGCCAAGTACTTATTACTTCTTG
GGTTGTAATTGCTATTTTAGTAGGTTCAGCTACTATAGCTGTTCGGAACC
CACAAACCATTCCGACCGGGGGTCAGAATTTCTTCGAATATATTCTTGAA
TTCATTCGAGATGTGAGTAAAACTCAAATTGGAGAAGAATATGGCCCTTG
GGTTCCTTTTGTTGGAACTATGTTTCTATTTATTTTTGTTTCTAATTGGT
CAGGAGCTCTTTTACCTTGGAAAATCATAGAATTACCTCATGGAGAGTTG
GCCGCCCCAACGAATGATATAAATACTACTGTTGCTTTGGCTTTACTCAC
GTCAGTGGCATATTTCTATGCAGGTCTTAGCAAAAAGGGATTACGTTATT
TCGGGAAATATATTCAACCAACCCCAATCCTTTTACCCATTAATATCTTA
GAAGATTTCACAAAGCCGTTATCACTTAGTTTTCGACTTTTTGGGAATAT
CTTAGCGGATGAATTAGTAGTTGTTGTTCTTGTTTCTTTAGTACCTTCAG
TGGTTCCTATCCCTGTCATGTTCCTTGGATTATTTACAAGTGGGATTCAA
GCTCTTATTTTTGCAACTTTAGCTGCGGCTTATATAGGTGAATCCATGGA
GGGCCATCATTGAATGATATTTCCAACCTTAGAGCATATATTAACTCATA
TTTCTTTTTCAATCATTTCAATTATAATTACAATTCATTTGATAACCTTT
TTAGTCGATGAAATCGTAAAACTCTATTATTCATCCGAAAAGGGCATGAT
AATGACTTTTTTATGTATAACAGGATTATTAATTACTCGTTGGGTTTATT
CGGGACATTTTCCACTAAGTAATTTATATGAATCGTTAATCTTTCTTTCA
TGGAGTTTTTCTTTTATTCATATAGTCCCGTATTTCAAAAAAAGGAAAAA
TGTTCTAAGCACAATAATTGGCCCAAGTGCTATTTTTACCCAGGGCTTTG
CTACTTCAGGTCTTTTAAGTGGAATACACGAATCAACAATATTAGTCCCC
GCTCTTCAATCCGAGTGGCTAATGATGCACGTAAGTATGATGATATTAGG
ATATGCGGCACTTTTATGTGGATCCTTATTATCAGTATCACTTCTAGCCA
TTATGGTTAGGAAAAATAAAAAAAAAAATTCTACGAGTCAGAATTTTTCC
AATTTAAATGAG---------CCGTTTATATTTGGTGAAAGCGAATACAT
AAATGAACAAGATATTTTTTTACAAAATACTTCTTTTTTTTCTCCAAAGA
ATTTTTACAGGTCAGAGTTGATTCAACAATTGGATTATTGGAGTTATCGA
GTTATTAGTCTAGGGTTTATCTTTTTAACCATAGGAATTCTTTCTGGAGC
AGTATGGGCTAACGAAGCCTGGGAATCCTATTGGAGTTGGGACCCAAAAG
AAACTTGGGCTTTTATTACTTGGATCGTATTCGCGATTTATTTACATATT
CGAACAAATATAAAATGGAAGGGTATAAGTTCATCAATTGTGGCGTCGAT
TGGATTTATTATCATTTGGATATGCTATTTTGGTGTCAACCTTTTAGGAA
TAGGACTACATAGTTATGGTTCATTTCCATTACCATCCAATTGAATGGCA
AAAAAGAAAGCATTCACTACTCTTTTCTATCTTGCATCTCTAGTCTTTTT
GCCCTGGTGGATTTCTCTCTCATTTACTAAAACTATGGAATCCCGGGTTA
CTAATTGGTTGAATACTGGGAAATCTGAAATCTTTTTGAATGATATTCAA
GAAAAAAGTATTCTAGAAAAGTTCATAGAATTAGAGGAAATCCTCTTCTT
GGACGAAATGATCCAGGAATCCTCGGAGACACATCTACAAAAGCTTCCTA
TACGAATCCACAAAGAAACGATGCAATTAATCAAGATACACAACGAGGAT
CGTATCCATACGATTTTGCACTTATCGACAAATCTAATCTGTTTTGTTAT
TCTAAGCGGTTATTCTTTTTTAGGTAATAAAGAACTTATTATTCTTAATT
CTTGGGTTCAGGAATTCCTATATAACTTAAGTGATACAGTAAAAGCTTTT
TTGATTCTTTTATTAACCGATTTATGTATCGGATTTCATTCACCCCATGG
TTGGGAACTAATGATTGGTTCTGTCTACAAAGATTTTGGATTTGGTCATA
ATGATCAAATAGTATCTGGTCTTGTTTCCACTTTTCCAGTTATTCTCGAT
ACTCTTTTTAAATATTGGATTTTCTGTTATTTAAATCGTTTATCTCCGTC
ACTTGTAGTTATTTATCATGCAATGAATGATTGA----------------
--------------------------------------------------
--------------------------------------------------
--------------------------------------------------
--------------------------------------------------
--------------------------------------------------
--------------------------------------------------
--------------------------------------------------
--------------------------------------------------
--------------------------------------------------
--------------------------------------------------
--------------------------------------------------
----------------------------ATGAAAGAAGAAAAATTTATTC
ATGAAGGTTTAATTACTGAATCGCTTCGGAATGGCATGTTTCGGGTTCAA
TTAGATAATGAAAATGTCATTCTAGGTTATATTTCAGGAAAGATCCGACG
TGATTGTATACGGATACTACCAGGAGATAAAGTAAAAATTGAAGTAAGTA
ATTATGATTCGACCAAAGGACGTATAATTTATCGACTCGGAAACAAGAAG
TCGAAG------ATGGAGGAAATCAAAAGCTATTTACAGCCAGAGAAATC
CCAACAACACGACTTCCTATATCCACTTATCTTTCAGGAGTCTATTTATG
CATTTGCTCATGATCGTGGTTTCAGCAGATCAATGTTGTCGGAAAACCCG
GATTATGATAAAAAATTCAGTTTACTAATTGTGAAACGGCTAATTACTCG
AATGTATCAACAGAATCATTTTATTATTTCTCCTACTGATTTGAACCAAA
ATAGATTTTGCGCGCGCAACAAGAATTTGTATTCTCGAATCATATCAGAG
GGGTTTTCTTTTATTGTAGAAATTCCATTTAATCTACGATTAATATCTTG
TCTAGAAGGGAAAAATAGAATAAAATCTCAGAATTTACGATCAATTCATT
CAATATTTCCCTTTTTAGAGGACAATTTGTCGCATTTACATTTTGTCTTA
GATATACGAATACCCCACCCTGTCCATGTGGAAATCTTGGTTCAAGCTAT
TCGCTATTGGGTAAAAGATCCCTCTTCTTTGCATTTATTACGATTCTTTC
TCAATAAGTATTCTAATTCGAATACTCCAAAGATAGATCGTGATATCTTT
GAAGTATTTGATATAATTAGTTCTTCTTCTTCAAAAATAAAAAGAAATCA
AAGATTTTTATTATTCTTATATAATTCTCATATATATGAATATGAATCCA
TTTTCGTCTTTCTACGTAGCCAATCCTTTCATTTACGATTAACATCTTCT
GAACTTTTTCTCGAACGAATCTATTTCTATCGAAAAATGCAACGCCTTGT
GAACGTCTTTGTTAAGGTTACGGATTCTCAGGTGAATCTCTGGTTGGTCA
AGGAACCTTGCATACATTATATTAGGTATCAAAGAAAATCGATTCTGGCT
TCCAAGGGAGTGTCTCTTTTCATGAATAAATGGAAATGGTACCTTGTCAA
TTTTTGGCAATGGCATTTTTCGCTGTGGTTTCATCCAAGAAAGATTTCTA
TCAACCAATTA---------ACCAACCATTCCATGGAATTTTTGGGCTAT
CTTTCAAGCGTGCGAATGAACCCTTCGGTGGTACGGAGTCAAATTCTCGA
AAATTCATTTATAATGACTAATACTATTAAGAAGTTTGATACGCTTGTTC
CAATTAGTCCTTTGATTTCGGCATTGGCTAAAGCGAAATTTTGTAACGTA
TTAGGGCATCCCATTAGTAAGCCGGTTCGGGCTGATTTAGCAGATTCTAA
TATTATTGACCGATTTGGGTGTATATGCAGAAATCTTTCTCATTATTATA
GCGGGTCTTCAAAAAAAAAAAGTTTGTACCGAATAAAGTATATACTTCAG
CTTTCGTGTGCTAGAACTTTAGCTCGGAAACACAAAAGTACTGTACGTTC
TTTTTTGCAAAGATTGGGCTCGGCATTATTGGAAGAATTTCTTATGTCGA
AA---------------------------------GAAGACGTTCTTTTT
TTTACCTTCCCAAAAGCTTTTTACCCGCTGAGGGCTGTATATAGAAGTCG
GATTTGGTATTTGGATATTATTTCTATCGATGATCTGGCCAATCACAAAT
AAATGCAAACTAGAAATACTTTTTCTTGGATAAAGGAAGAGATTACTCGA
TCTATTTCGGTATCGCTCATGATATATATCATAACTCGGACATCCATTTC
AAGTGCATATCCCGTTTTTGCCCAGCAGGGTTATGAAAATCCACGAGAAG
CAACTGGGCGTATTGTATGCGCCAATTGCCATTTAGCTAATAAGCCCGTG
GATATTGAGGTTCCGCAAGCGGTACTTCCTGATACTATATTTGAAGCAGT
TGTTCGAATTGCTTATGATAAGCAAGTGAAACAAGTTCTTGCTAACGGTA
AGAAGGGGGGTTTGAATGTGGGGGCTGTTCTTATTTTACCAGAGGGGTTT
GAATTAGCTCCTTCCGATCGTATTTCTCCTGAGATGAAAGAAAAGATAGG
CAATTTGTCTTTTCAGAGTTATCGCCCCAATCAAAAAAATATTCTTGTCG
TAGGGCCTGTCCCTGGTCAAAAATATAGTGAAATCACCTTTCCTATTCTT
TCTCCCGACCCCGCTACTAAGAAAGATGTTTATTTCTTAAAATATCCTAT
ATATGTAGGGGGCAATAGGGGTCGGGGTCAGATTTATCCCGACGGAAGCA
AGAGTAACAATACAGTTTATAATGCTACAGCAGGGGGTCTAGTAAGTAAA
ATTATACGAAAAGAAAAGGGGGGATATGAAATATCCATAACAGATCCATT
GGATGGACGTCAAGTGGTTGATATTATCCCTCCAGGACCGGAACTTCTTG
TTTCGGAGGGTGAATCCATCAAATTTGATCAACCATTAACGAGTAATCCC
AATGTGGGCGGATTTGGTCAAGGAGATGCAGAAATAGTACTTCAAGATCC
ATTACGTATCCAAGGTCTTTTGTTCTTCTTGGCCTCTGTTATTTTGGCAC
AAATCTTTTTGGTTCTTAAAAAGAAACAATTCGAGAAGGTTCAATTGGCC
GAAATGAATTTTTAGATGAGTAAAGTCTATGATTGGTTCGAAGAACGTCT
TGAGATTCAGGCCATTGCGGATGATATAACTAGTAAATATGTTCCTCCTC
ATGTGAATATATTTTATTGTTTAGGAGGAATTACGCTTACTTGTTTTTTA
GTACAAGTAGCTACGGGGTTTGCTATGACTTTTTACTATCGTCCGACCGT
TACTGAAGCTTTTTCCTCTGTTCAATACATAATGACAGAAGCTAACTTTG
GTTGGTTAATCCGATCAGTTCATCGATGGTCGGCAAGTATGATGGTTCTA
ATGATGATTCTACATGTTTTTCGTGTGTATCTCACCGGTGGATTTAAAAA
ACCCCGCGAATTAACTTGGGTTACAGGTGTGGTTCTGGGAGTATTGACCG
CATCCTTTGGCGTAACTGGTTATTCTTTACCTCGGGACCAAGTTGGTTAT
TGGGCAGTGAAAATTGTAACAGGTGTACCTGAGGCTATTCCTGTAATAGG
ATCCCCTTTGGTAGAATTATTGCGCGGAAGTGCTAGTGTGGGGCAATCCA
CCTTGACTCGCTTTTATAGTTTACACACTTTTGTATTGCCGCTTCTTACT
GCTGTATTTATGTTAATGCACTTTCTAATGATACGTAAACAAGGTATTTC
TGGTCCTTTATAGATGGGAGTAACAAAAAAACCTGATTTGAATGATCCTG
TATTAAGAGCTAAATTGGCTAAAGGTATGGGTCATAATTATTATGGAGAA
CCCGCATGGCCCAATGATCTTTTATATATTTTTCCAGTAGTAATTCTAGG
TACTATTGCATGTAACGTAGGCTTAGCGGTTCTAGAACCATCAATGATTG
GTGAACCGGCAGATCCGTTTGCAACCCCCTTGGAAATTTTACCTGAATGG
TATTTCTTTCCCGTATTTCAAATACTTCGGACAGTGCCCAATAAATTATT
GGGTGTTCTTTTAATGGTTTCAGTACCTGCGGGATTATTAACAGTGCCCT
TTTTAGAAAATGTTAATAAATTTCAAAATCCATTTCGCCGTCCAGTAGCG
ACAACCGTCTTTTTGATCGGTACCGCAGTCGCTCTTTGGTTGGGTATTGG
TGCAACATTACCAATTGATAAATCCCTAACTTTAGGTCTTTTTTAAATGA
TTGAAGTTTTTCTATTTGGAATCGTGTTAGGTCTAATTCCTATTACTTTA
GCTGGATTATTCGTAACTGCATATTTACAATACAGGCGGGGTGATCAGTT
GGACCTTTGAATGCTTACTATAACTAGTTATTTCGGTTTTCTACTAGTGG
CTTTAACTATAACTTCAGCTCTATTTATTAGTCTGAGCAAGATACGACTT
ATTTAAATGGATATAGTAAGTCTCGCTTGGGCGACTTTAATGGTAGTCTT
TACATTTTCTCTTTCACTCGTAGTGTGGGGAAGAAGTGGGCTCTAGATGA
TTATTCGTTCGCCGGAACCAGAAGTAAAAATTTTGGTGGATAAGGATCCC
GTAAAAACTTCTTTCGAGGAATGGGCCAAACCGGGTCATTTCTCAAGAAC
AATAGCTAAAGGACCTGATACTACCACTTGGATCTGGAACCTACATGCTG
ATGCTCACGATTTTGATAGCCATACCAGTGATTTGGAGGAGATCTCTCGA
AAAGTGTTTAGTGCCCATTTTGGTCAACTATCCATCATCTTTCTTTGGCT
GAGCGGTATGTATTTCCACGGTGCTCGTTTTTCCAATTATGAAGCGTGGC
TAAGTGATCCAACTCACATTGGGCCAAGTGCCCAGGTGGTTTGGCCAATA
GTGGGCCAAGAAATATTGAATGGTGATGTGGGCGGGGGTTTCCGAGGAAT
CCAAATAACCTCTGGGTTTTTTCAGATTTGGCGAGCATCGGGAATAACTA
GTGAATTACAACTCTATTCTACCGCAATTGGTGCATTGGTCTTTGCAGCC
TTAATGCTTTTTGCTGGTTGGTTTCATTATCATAAAGCGGCCCCGAAATT
GGCTTGGTTTCAAGATGTAGAATCTATGTTGAATCACCATTTAGCGGGAC
TACTAGGACTTGGGTCTCTCTCTTGGGCGGGGCATCAAGTACATGTATCT
TTACCAATTAACCAATTTCTAAACGCTGGAGTAGATCCTAAAGAGATACC
GCTTCCTCATGAATTTATTTTGAATCGTGATCTTTTGGCTCAACTTTATC
CAAGTTTTGCCGAGGGAGCAACCCCCTTTTTTACCTTGAATTGGTCAAAA
TATGCAGAATTTCTTACTTTTCGTGGAGGATTAGATCCAGTAACTGGAGG
TCTATGGTTGACGGATATTGCACACCATCATTTAGCTATTGCAATTCTCT
TCCTGATAGCGGGTCACATGTATAGGACCAACTGGGGCATTGGTCATGGC
TTAAAAGATATTTTAGAAGCTCATAAAGGTCCATTTACAGGTCAGGGCCA
TAAAGGACTCTATGAGATCCTAACAACGTCATGGCATGCTCAATTATCTC
TTAACCTAGCCATGTTAGGCTCTTTAACCATTGTTGTAGCTCACCATATG
TATTCCATGCCCCCTTATCCATATCTAGCTACTGACTATGGTACACAATT
GTCATTGTTCACACATCACATGTGGATTGGTGGATTTCTAATAGTTGGTG
CTGCTGCGCATGCAGCCATTTTTATGGTAAGAGACTATGATCCAACTACT
CGATACAACGATCTATTAGATCGTGTCCTTCGACATCGCGATGCAATCAT
ATCACATCTCAACTGGGCATGTATATTTCTCGGCTTTCACAGTTTTGGTT
TATATATTCATAATGATACCATGAGCGCCTTAGGGCGTCCTCAAGATATG
TTTTCAGATACCGCTATACAATTACAACCCGTTTTTGCTCAATGGATACA
AAATACCCACGCTTTAGCACCCGGCGCAACGGCTCCTGGTGCAATGGCAA
GCACTAGTTTAACCTGGGGTGGTGGTGATTTAGTAGCTGTGGGCGGCAAG
GTGGCTTTATTACCTATTCCGTTAGGAACCGCAGATTTTTTGGTACATCA
TATACATGCATTTACGATTCATGTCACGGTATTGATACTCCTGAAAGGTG
TTCTATTTGCTCGTAGCTCCCGTTTGATACCGGATAAAGCAAACCTTGGT
TTTCGTTTTCCTTGTGATGGGCCTGGAAGAGGGGGTACATGTCAAGTATC
GGCTTGGGATCATGTCTTCTTAGGACTATTCTGGATGTACAATTCTATTT
CGGTAGTAATATTCCATTTCAGTTGGAAAATGCAGTCAGATGTTTGGGGC
AGTATAAGTGATCAAGGGGTAGTAACTCATATCACGGGGGGAAACTTCGC
GCAGAGTTCTGTTACTATTAATGGGTGGCTCCGAGATTTCTTATGGGCAC
AGGCATCCCAGGTAATTCAGTCTTATGGTTCTTCATTATCTGCCTATGGC
CTTTTTTTCCTAGGTGCTCATTTTGTATGGGCTTTTAGTTTAATGTTTCT
ATTCAGTGGACGTGGTTATTGGCAAGAACTTATTGAATCCATCGTTTGGG
CTCATAATAAATTAAAAGTTGCTCCTGCTACTCAGCCGAGAGCCTTGAGC
ATTGTACAAGGACGTGCTGTAGGAGTAACCCATTACCTTCTGGGCGGAAT
TGCCACAACATGGGCGTTCTTCTTAGCAAGAATTATTGCAGTAGGATAAA
TGGCATTAAGATTTCCAAGGTTTAGCCAAGGGTTAGCTCAGGACCCCACT
ACTCGTCGTATTTGGTTTGGTATTGCTACCGCACATGACTTCGAAAGTCA
TGATGATATTACTGAGGAACGTCTTTATCAGAATATTTTTGCTTCTCACT
TCGGCCAATTAGCAATAATTTTTCTGTGGACTTCCGGAAATCTCTTTCAT
GTAGCTTGGCAAGGAAACTTTGAATCATGGGTACAGGACCCTTTACATGT
AAGACCTATTGCTCATGCAATTTGGGATCCTCATTTTGGTCAACCAGCCG
TGGAAGCTTTTACTCGGGGGGGTGCTCTTGGACCAGTGAATATCGCTTAT
TCTGGTGTTTATCAGTGGTGGTATACAATTGGTTTACGCACTAATGAAGA
TCTTTATACTGGAGCTCTTTTTCTATTATTTCTTTCTGCCATATCCTTAC
TAGCGAGTTGGTTCCATTTACAACCGAAATGGAAACCGAGCGTTTCGTGG
TTCAAAAATGCCGAATCTCGTCTGAATCATCATTTGTCAGGACTCTTCGG
CGTAAGTTCCCTGGCTTGGACAGGACATTTAGTACATGTCGCTATTCCTG
GATCCAGGGGGGAGTACGTTCGATGGAATAATTTCTTAGATGTATTACCG
CATCCCCAAGGGTTAGGTCCACTTTTCACAGGTCAGTGGAATCTTTATGC
TCAAAACACTGATTCAAGTAGTCATTTATTTGGG------ACCTCTCAAG
GAGCAGGAACGGCTATTCTAACTCTTCTTGGTGGATTCCATCCACAAACA
CAAAGTTTATGGCTGACTGATATTGCTCATCATCATTTAGCTATTGGATT
TATTTTTCTTGTTGCTGGTCATATGTATAGAACTAATTTCGGGATTGGAC
ACAGTATCAAGGATCTTTTAGATGCACATATCCCTCCGGGAGGGCGATTG
GGACATGGGCATAAGGGTCTTTATGATACAATCAACAATTCGCTTCATTT
TCAACTAGGCCTTGCTCTAGCTTCTTTAGGGGTTATTACTTCCTTGGTAG
CTCAACACATGTACTCTTTACCTGCTTATGCATTCATAGCACAAGACTTT
ACTACTCAAGCTGCATTATATACTCATCACCAATATATCGCAGGATTTAT
CATGACAGGGGCTTTTGCCCATGGAGCTATATTTTTCATTAGAGATTACA
ACCCGGAGCAAAATGAAGATAATGTATTGGCAAGAATGTTAGACCATAAG
GAAGCTATCATATCTCATTTAAGTTGGGCCAGTCTCTTTCTAGGATTCCA
TACCTTGGGGCTTTATGTTCATAATGATGTCATGCTTGCTTTTGGTACTC
CGGAAAAGCAAATTTTGATCGAACCCATATTTGCTCAATGGATCCAATCG
GCTCATGGTAAAACTTCATATGGGTTCGATGTACTTTTATCTTCAACGAG
TGGCCCGGCATTCAATGCGGGTCGAAGCATCTGGTTGCCTGGTTGGTTAA
ATGCTATTAATGAAAATACTAATTCATTATTCTTAACAATAGGTCCTGGA
GACTTTTTGGTTCATCATGCTATTGCTCTAGGTTTACATACAACTACATT
GATCTTAGTAAAAGGTGCTTTAGATGCACGCAGTTCCAAGTTAATGCCAG
ATAAAAAGGATTTTGGTTATAGTTTTCCGTGCGATGGCCCGGGACGAGGG
GGGACTTGTGATATCTCGGCATGGGACGCATTTTATTTGGCAGTTTTTTG
GATGTTAAATACTATTGGATGGGTTACTTTTTATTGGCATTGGAAGCACA
TCACATTATGGCAGGGTAACGTTTCACAGTTTAATGAATCTTCCACTTAT
TTGATGGGCTGGCTAAGAGATTATTTATGGTTAAACTCTTCACAACTTAT
CAATGGATATAACCCTTTTGGTATGAATAGTTTATCGGTCTGGGCGTGGA
TGTTCTTATTTGGACATCTTGTTTGGGCTACTGGATTTATGTTCTTAATC
TCCTGGCGCGGATATTGGCAGGAATTGATTGAAACTTTAGCATGGGCTCA
TGAACGCACACCCTTGGCCAATTTGATTCGATGGAGAGATAAACCTGTGG
CCCTTTCCATTGTGCAAGCAAGATTGGTTGGGTTAGCACATTTTTCTGTA
GGTTATATATTCACTTATGCAGCTTTCTTGATTGCCTCTACATCGGGAAA
ATTTGGATAAATGTCACATTCAGTAAAGATTTATGATACATGTATAGGAT
GTACTCAATGTGTCCGAGCGTGCCCTACCGATGTATTAGAAATGATACCC
TGGGACGGTTGTAAAGCTAAACAAATAGCTTCGGCTCCAAGGACCGAGGA
CTGTGTTGGTTGTAAGAGATGCGAATCTGCCTGTCCAACGGATTTCTTGA
GTGTTCGAGTTTATTTATGGCATGAAACAACTCGCAGTATGGGTCTAGCT
TATTGAATGACAACTTTCAATCTTCTTCCCCCTATTTTTGTGCCTTTAGT
AGGCCTAGTATTTCCGGCAATTGCGATGGCTTCTTTATTTCTTCATGTTC
AAAAAAACAAAATTGTTTAGATGCGAGACCTAAAAACATATCTCTCCGTG
GCCCCAGTACTAAGTACGCTATGGTTCGGGTCTTTAGCAGGTTTATTGAT
AGAGATTAATCGTTTTTTCCCGGATGCATTGGTATTTCCCTTTTTTTCAT
TCTAGATGACTGCAATTTTAGAGAGACGCGAAAGCGAAAGCCTGTGGGGC
CGTTTCTGTAACTGGATAACCAGCACCGAAAACCGTCTTTACATCGGCTG
GTTTGGTGTTTTGATGATCCCTACCTTATTGACCGCAACTTCTGTATTTA
TTATTGCCTTCATTGCTGCTCCTCCAGTAGATATTGATGGTATTCGTGAA
CCTGTTTCTGGATCTCTACTGTACGGAAACAATATTATCTCCGGTGCTAT
TATTCCTACTTCTGCAGCTATTGGTTTGCACTTTTACCCAATCTGGGAAG
CAGCGTCCGTTGATGAATGGTTATACAATGGTGGTCCTTATGAACTAATT
GTTCTACACTTCTTACTTGGTGTAGCTTGTTACATGGGTCGTGAGTGGGA
GCTTAGTTTCCGTCTGGGTATGCGACCTTGGATTGCTGTTGCATATTCAG
CTCCTGTTGCAGCTGCTACCGCTGTTTTCTTGATCTACCCAATTGGTCAA
GGAAGTTTTTCTGATGGTATGCCTCTAGGAATTTCTGGTACTTTCAATTT
CATGATTGTATTCCAGGCTGAGCACAACATCCTTATGCACCCATTTCACA
TGTTAGGTGTAGCTGGTGTATTCGGCGGCTCCCTATTCAGTGCTATGCAT
GGTTCCTTGGTAACTTCTAGTTTGATCAGGGAAACCACAGAAAATGAATC
TGCTAATGAAGGTTACAGATTCGGTCAAGAGGAAGAAACTTATAATATCG
TAGCTGCTCATGGTTACTTTGGCCGATTGATCTTCCAATATGCAAGTTTC
AACAATTCTCGTTCATTACACTTCTTCCTAGCTGCTTGGCCTGTAGTGGG
TATCTGGTTTACTGCTTTAGGTATCAGCACTATGGCTTTCAACCTAAATG
GTTTCAATTTCAACCAATCTGTAGTTGATAGTCAAGGTCGTGTAATTAAT
ACTTGGGCTGATATTATCAACCGTGCTAATCTTGGTATGGAAGTTATGCA
TGAACGTAATGCTCATAATTTCCCTCTAGATCTAGCTGCTATTGAAGCTC
CAACAAATGGCTAAATGGGTTTGCCTTGGTATCGTGTTCATACCGTTGTA
TTGAATGATCCCGGCCGGTTGATTTCCGTTCATATAATGCATACAGCCCT
GGTTGCTGGTTGGGCGGGCTCGATGGCTCTGTATGAATTAGCAGTTTTTG
ATCCTTCCGACCCGGTTCTTGATCCAATGTGGAGACAGGGTATGTTCGTT
ATACCCTTCATGACTCGTTTAGGAATAACCAATTCATGGGGAGGTTGGAG
TATCACAGGAGGGACTGTAACGAATCCGGGGATTTGGAGTTACGAAGGTG
TAGCTGGGGCACATATTGTGTTTTCTGGCTTATGCTTTTTGGCGTCTATC
TGGCATTGGGTCTATTGGGATCTAGAAATCTTTTGTGATGAACGTACAGG
AAAACCTTCTTTGGATTTGCCTAAGATCTTTGGAATTCATTTATTTCTCT
CCGGGGCGGCTTGCTTTGGGTTTGGTGCATTTCACGTAACAGGCTTGTAC
GGCCCTGGAATATGGGTATCCGATCCTTATGGACTAACGGGAAAAGTACA
ACCTGTAAATCCAGCGTGGGGCGTGGAGGGTTTTGATCCTTTTGTTCCGG
GAGGAATAGCTTCTCATCATATTGCAGCAGGTACGTTGGGCATATTAGCG
GGTCTATTCCACCTTAGTGTCCGACCACCACAACGTCTATACAAAGGATT
GCGTATGGGAAATATTGAAACCGTGCTCTCCAGTAGTATCGCGGCTGTAT
TTTTTGCAGCTTTTGTTGTTGCTGGAACTATGTGGTATGGTTCAGCAACT
ACCCCCATCGAATTATTTGGGCCCACTCGTTATCAATGGGATCAGGGTTA
CTTCCAGCAAGAGGTATATCGAAGAATTAGCGCGGGACTAGCAGAAAATC
AAAGTTTATCGGAAGCCTGGTCTCAAATTCCTGAAAAATTAGCTTTTTAT
GATTATATCGGCAATAATCCAGCAAAGGGAGGATTATTCAGGGCAGGTTC
AATGGATAACGGAGATGGAATAGCAGTTGGATGGTTAGGACACCCTATCT
TTCGAGATAAAGAAGGGCGTGAGCTTTTTGTACGTCGTATGCCTACTTTT
TTTGAAACATTTCCGGTAGTTTTGGTAGACGGCGACGGAATTGTTAGAGC
TGATGTTCCTTTTAGGAGGGCAGAATCAAAGTATAGTGTTGAACAGGTAG
GTGTAACCGTTGAGTTCTATGGCGGCGAACTCAATGGAGTCAGTTATAGT
GATCCTGCTACTGTGAAAAAATATGCTAGACGCGCTCAATTGGGTGAAAT
TTTTGAATTAGATCGTGCGACTTTGAAATCTGATGGTGTTTTTCGTAGCA
GTCCAAGGGGTTGGTTTACTTTTGGGCATGCTTCGTTTGCTTTGCTCTTT
TTCTTCGGACACATTTGGCATGGTGCTAGAACATTGTTCCGAGATGTTTT
TGCTGGTATTGACCCCGATTTGGATGCTCAAGTAGAGTTTGGAGCATTCC
AAAAACTGGGGGATCCAACTACAATAAGACAGGTAGTCTAAATGAAAATC
TTATATTCCCTGAGGAGGTTCTACCACGTGGAAACGCTCTTTAATGGAAC
TTTAGCTGTAGCTGGTCGTGACCAAGAAACCACCGGTTTTGCTTGGTGGG
CCGGAAATGCACGACTTATTAATTTATCCGGTAAATTACTAGGAGCTCAT
GTAGCCCATGCCGGATTAATCGTATTCTGGGCCGGAGCAATGAACCTATT
TGAAGTGGCCCATTTCGTACCAGAGAAGCCTATGTATGAACAAGGATTAA
TTTTACTTCCCCATCTAGCTACGCTAGGTTGGGGGGTAGGTCCTGGAGGG
GAAGTTATAGATACCTTTCCATACTTTGTATCTGGAGTACTTCATTTAAT
TTCTTCTGCGGTATTGGGCTTTGGCGGTATTTATCATGCACTTCTTGGAC
CCGAAACGCTGGAAGAATCTTTTCCATTCTTCGGTTATGTATGGAAAGAT
AGAAATAAAATGACCACAATTTTAGGGATTCACTTAATCTTGTTGGGTCT
AGGTGCTTTTCTTCTAGTCTTCAAGGCTCTTTATTTTGGGGGTGTATATG
ATACTTGGGCTCCGGGAGGGGGAGATGTAAGAAAAATTACCAACTTGACC
CTTAGCCCAAGTATCATATTTGGTTATTTACTAAAATCCCCCTTTGGAGG
GGAAGGGTGGATTGTTAGTGTTGACGATTTAGAAGATATAATCGGAGGAC
ATGTATGGTTAGGTTCCATTTGTATATTTGGTGGAATCTGGCATATCTTA
ACGAAACCCTTCGCGTGGGCTCGACGCGCCCTTGTATGGTCTGGAGAGGC
TTACTTATCTTATAGTTTAGGAGCTTTAGCCGTCTTTGGTTTCATTGCTT
GTTGTTTTGTCTGGTTCAATAATACCGCTTATCCTAGCGAGTTTTACGGA
CCTACTGGACCAGAAGCTTCTCAGGCTCAAGCATTTACTTTTCTAGTTAG
AGACCAACGTCTTGGGGCTAATGTAGGATCGGCTCAAGGACCTACTGGTT
TAGGTAAATATCTAATGCGGTCCCCCACTGGAGAAGTCATTTTTGGAGGA
GAAACTATGCGTTTTTGGGATCTTCGTGCTCCTTGGTTAGAACCTTTAAG
AGGTCCAAACGGATTGGACTTGAGTAGGTTGAAAAAGGACATACAACCTT
GGCAAGAACGGCGTTCCGCAGAATATATGACTCATGCTCCTTTAGGTTCT
TTAAATTCTGTAGGTGGCGTAGCTACCGAGATTAATGCAGTCAATTATGT
CTCTCCTAGAAGTTGGTTAGCTACCTCTCATTTTGTTCTAGGTTTCTTCT
TCTTTGTAGGTCATTTGTGGCACGCGGGAAGGGCTCGTGCAGCTGCAGCA
GGATTTGAAAAGGGAATTGATCGTGATTTTGAACCTGTTCTTTCCATGAC
CCCTCTTAATTAAATGACTATAGCCCTTGGTAAATTTACCAAAGACGGAA
ATGACTTATTTGATATTATGGATGACTGGTTACGCAGGGACCGTTTCGTT
TTTGTAGGCTGGTCTGGCCTATTGCTCTTCCCTTGTGCCTATTTCGCTGT
AGGGGGTTGGTTCACAGGTACAACTTTTGTAACTTCATGGTATACCCATG
GATTGGCTAGTTCCTATTTGGAAGGCTGTAATTTTTTAACGGCCGCAGTT
TCTACTCCTGCTAATAGTTTAGCGCATTCTTTATTGTTACTATGGGGTCC
TGAAGCACAAGGGGATTTTACTCGTTGGTGTCAATTAGGTGGTCTGTGGA
CGTTTGTTGCTCTGCATGGTGCTTTCGGACTAATAGGTTTCATGTTACGT
CAATTTGAGCTTGCTCGATCTGTTCAATTGCGACCTTATAATGCAATCGC
ATTTTCTGGTCCAATTGCTGTTTTTGTTTCTGTATTCCTGATTTATCCAC
TAGGGCAGTCTGGTTGGTTCTTTGCACCTAGTTTTGGTGTAGCAGCTATA
TTTCGATTCATCCTCTTTTTTCAAGGATTTCATAATTGGACGCTGAACCC
ATTTCATATGATGGGAGTTGCCGGTGTATTGGGGGCCGCTTTGCTATGCG
CTATTCATGGTGCTACCGTAGAAAATACTTTATTTGAAGATGGTGATGGT
GCAAATACATTCCGTGCTTTTAATCCAACTCAAGCTGAAGAAACTTATTC
GATGGTCACCGCTAACCGCTTTTGGTCCCAAATCTTTGGAGTTGCTTTTT
CCAATAAACGTTGGTTACATTTCTTTATGTTATTTGTACCAGTAACCGGT
TTATGGATGAGTGCTCTTGGAGTAGTCGGCTTGGCCCTGAACCTACGTGC
CTATGACTTCGTTTCTCAGGAAATTCGTGCAGCGGAAGATCCAGAATTTG
AGACTTTCTACACCAAAAATATTCTATTAAACGAAGGTATTCGTGCTTGG
ATGGCGGCTCAAGATCAGCCTCATGAAAATCTTATATTCCCTGAGGAGGT
TCTACCACGTGGAAACGCTCTTTAAATGTCTGGAAGCACAGGAGAACGTT
CTTTTGCTGATATTATTACTAGTATTCGCTATTGGGTCATTCATAGCATT
ACTATACCTTCCCTATTCATTGCAGGTTGGTTATTCGTCAGCACCGGCTT
AGCTTACGATGTATTTGGAAGCCCTCGACCAAACGAGTATTTCACAGAGA
GCCGACAAGGGATTCCATTAATAACAGGTCGTTTTGATTCTTTGGAACAA
CTCGATGAATTTAGTAGATCGTTTTAGATGACTATAGATCGAACTTATCC
AATTTTTACAGTACGATGGTTGGCTGTTCACGGCCTAGCTGTACCTACCG
TCTTTTTTTTGGGGTCAATATCAGCAATGCAGTTCATCCAACGATAAATG
GCTACACAAACTGTTGAGAACAGTTCTAGATCGGACTCAAGACGAACTAC
TGTAGGGAGTTTATTAAAACCTTTGAATTCGGAATATGGTAAAGTAGCTC
CCGGATGGGGAACGACTCCTTTGATGGGTGTCGCAATGGCTCTATTTGCG
GTATTTCTATCTATTATTTTAGAGATTTATAACTCTTCCGTTTTATTGGA
TGGAATTTCAATGAATTAAATGCTTACTCTGAAACTCTTCGTTTCTACCG
TAGTAATATTTTTTGTTTCTCTATTTATCTTTGGATTCCTATCAAATGAT
CCGGGGCGTAATCCTGGACGTGAAGAATAAATGGCCGATACTACTGGAAG
GATTCCTCTTTGGATAATAGGTACTGTAGCTGGTATTGTTGTGATTGGTT
TAATAGGTATTTTCTTTTATGGTTCATATTCCGGATTAGGTTCATCCCTG
TAGATGCTTAATCTTAATATAGTTAGTTTGATCTGTATTTCTATAAATTC
TGCCCTTTATTCGAGTAGTTTTTTCGTCGGCAAATTGCCAGAAGTCTATG
CTTTTTTGAATCCAATCGTAGATGTTATGCCAGTCATACCTGTGCTTTTT
TTTCTCTTAGCTTTTGTTTGGCAAGCTGCTGTAAGTTTTCGATAAATGAC
ACAATCAAACCCGAACGAACAAAATGTTGAATTGAATCGTACCAGTCTCT
ACTGGGGGTTATTACTCATTTTTGTACTTGCTGTTTTATTTTCCAATTAT
TTCTTCAATTAGATGGAAGTCAATATTCTTGCATTTATTGCTACTGCACT
ATTCATTCTAGTTCCTACCGCCTTTCTACTTATCATTTACGTAAAAACAG
TCAGTCAAAATGATTAAATGGAAACAGCAACCCTAGTCGCCATCTTTATA
TCTGGTTTACTTGTCAGTTTTACGGGGTACGCCTTATATACCGCTTTTGG
GCAACCTTCTGAACAACTAAGAGATCCATTCGAGGAACACGGGGACTAGA
TGGAAGCATTGGTTTATACATTCCTTTTAGTCTCGACTCTAGGGATAATT
TTTTTCGCTATCTTTTTTCGAGAACCACCTAAAGTTCCAACTAAAAGGGA
AAGGTGAATGACTCTTGTTTTCCAATTAGCTGTTTTTGCATTAATTGCTA
CTTCGTTAATCTTATTGATTAGCGTACCCGTCGTATTTGCTTTTCCTGAT
GGTTGGTCAAATAACAAAAATGTTGTATTTTCTGGTACATCATTATGGAT
TGGGTTAGTCTTTCTGGTAGGTATCCTTAATTCTCTTATCTCTTGAATGT
CACCACAAACAGAGACTAAAGCAAGTGTTGGATTCAAAGCGGGTGTTAAA
GAGTACAAATTGACTTATTATACTCCTGAATACGAAACCAAAGATACAGA
TATCTTGGCCGCATTTCGAGTAACTCCTCAACCGGGGGTTCCGCCGGAAG
AAGCAGGGGCCGCAGTAGCTGCCGAATCTTCTACTGGTACATGGACAACT
GTGTGGACTGATGGACTTACCAGCCTTGATCGTTACAAAGGACGATGCTA
CAACATCGAGCCTGTTCCTGGAGAAACAGATCAATATATCTGTTATGTAG
CTTATCCTTTAGACCTTTTTGAAGAAGGTTCTGTTACTAACATGTTTACT
TCCATTGTAGGAAATGTATTTGGATTCAAAGCCCTGCGTGCTCTACGTCT
GGAGGATCTGCGAATTCCTCCTGCTTATATTAAAACTTTCCAAGGACCGC
CTCATGGAATCCAAGTTGAGAGAGATAAATTGAACAAGTATGGTCGTCCC
CTGTTGGGATGTACTATTAAACCAAAATTGGGGTTATCCGCTAAAAACTA
CGGTAGAGCAGTTTATGAATGTCTTCGTGGTGGACTTGATTTTACCAAAG
ATGATGAGAACGTGAACTCCCAGCCATTTATGCGTTGGAGAGATCGTTTC
TTATTTTGTGCCGAAGCAATTTATAAATCACAGGCTGAAACAGGTGAAAT
CAAGGGGCATTACTTGAATGCTACTGCAGGTACATGTGAAGAAATGATTA
AAAGAGCTGTATTTGCCAGAGAATTGGGAGTTCCTATCGTAATGCATGAC
TACTTAACAGGAGGATTCACTGCAAATACTAGCTTGGCTCATTATTGCCG
AGATAATGGCCTGCTTCTTCACATTCACCGCGCAATGCATGCAGTTATTG
ATAGACAGAAGAATCATGGTATACACTTCCGCGTACTAGCTAAAGCGTTA
CGTATGTCTGGTGGAGATCATATTCACTCTGGTACTGTAGTAGGGAAACT
TGAAGGAGAAAGAGACATCACTTTGGGCTTTGTTGATTTACTGCGTGATG
ATTTTATTGAAAAAGATCGAAGTCGAGGTATTTATTTCACTCAAGATTGG
GTTTCTCTACCAGGTGTTCTGCCAGTGGCTTCTGGGGGTATTCACGTTTG
GCATATGCCTGCTCTGACCGAGATCTTTGGGGATGATTCCGTACTGCAAT
TTGGTGGAGGAACTTTAGGACACCCTTGGGGTAATGCGCCAGGTGCCGTA
GCTAACCGAGTAGCTCTAGAAGCATGTGTACAAGCTCGTAATGAAGGACG
TGATCTTGCTGCTGAGGGTAATGCAATTATTCGTGAGGCTAGCAAATGGA
GTCCTGAACTAGCTGCCGCTTGTGAGGTATGGAAAGAGATCAAATTTGAG
TTTAAAGCAGTGGATACTTTGGATAAGTAAATGGCGATACATTTATACAA
AACTTCTACCCCGAGCACACGCAATGGAACCGTAGACAGTCAAGTGAAAT
CCAATCCACGAAATAATTTGATCTATGGACAGCATCATTGTGGTAAAGGT
CGTAATGCCAGAGGAATCATTACCGCAAGGCATAGAGGGGGAGGTCATAA
GCGTCTATACCGTAAAATCGATTTTCGACGGAATGAAAAAAAC------A
TATATGGTAGAATCCTAACCATAGAATATGACCCTAATCGAAATGCATAC
ATTTGTCTCATACACTATGGGGATGGTGAGAAGAGATATATTTTACATCC
CAGAGGGGCTATAATTGGAGATACCATTGTTTCTGGTACAGGAGTTCCTA
TAAAAATGGGAAATGCCCTACCTTTG---ACCAATATGCCCTTAGGCACG
GCCATACATAACATAGAAATCACACTTGGAAAGGGTGGACAATTAGTTAG
AGCAGCGGGTGCTGTAGCGAAACTGATTGCAAAAGAGGGGAAATCGGCCA
CATTAAAATTACCTTCTGGGGAGGTCCGTTTGATATCCAAAAACTGCTCA
GCAACAGTCGGACAAGTGGGGAATGTTGGGGCGAACCGGAAAAGT-----
----TTGGGTAGAGCCGGATCCAAGCGTTGGCTAGGGAAGCGTCCTGTAG
TAAGAGGAGTAGTTATGAACCCTGTAGACCATCCCCATGGGGGTGGTGAA
GGGAGAGCCCCAATTGGTAGAAAAAAACCCACAACCCCTTGGGGTTATCC
TGCACTTGGAAGAAGAAGTAGAAAAAGAAATAAATATAGTGAAAATTTTA
TTGTTCGTCGCCGTAGTAAATAGATGATTCAACCCCAGACCCATTTAAAT
GTAGCAGATAACAGCGGGGCTCGAGAATTGATGTGTATTCGAATCATAGG
AGCTAGCAATCGTCGATATGCTCATATTGGTGACATTATTGTTGCTGTGA
TCAAAGAAGCAGTACCCAAAATGCCCCTAGAAAAATCAGAAGTAGTCAGA
GCCGTAATTGTTCGTACCTGTAAAGACCTTAAACGTGACAACGGTATGAT
AATAAGATATGATGACAATGCTGCAGTTGTGATTGATCAAAAAGGAAATC
CAAAAGGAACTCGAATCTTTGGTGCAATCCCCGGGGAGTTGAGACAATTC
AATTTTACTAAAATTGTTTCATTAGCTCCCGAGGTATTATAAATGCTTAG
T---CCCAAAAGAACTAGATTCCGTAAACAACATAGAGGAAGAATGAAGG
GAATGTCTTAT------AATCATATTTGTTTTGGTAAATATGCTCTTCAG
GCACTTGAACCTGCTTGGATCACATCTAGACAAATCGAAGCAGGTCGACG
AGCAATGACGCGAAATGCACGCCGTGGTGGAAAGATTTGGGTTCGTATAT
TCCCAGATAAACCAGTTACAGTAAGATCTGCTGAAACACGTATGGGTTCG
GGGAAAGGGGACCCTGAGTATTGGGTAGCTGTTGTGAAACCTGGGAGAAT
ACTCTATGAAATGGGTGGAGTAACCGAAAATATAGCCAGAAGGGCTATTT
TAATAGCAGCATCGAAAATGCCTATACGAACTCAATTTATTATTTCGGGA
TAAATGACCAGGATTAAACGCGGATATATAGCTCGAAGACGTAGAACAAA
CATGCATTCATTT------------------------TTAAAACTTACTC
GAACTATTACTCAACAGAAAATAAGAGCTTTGTTTTCGTCTCATCGGGAT
AGGGATAAGCAAAAACGAAATTTTCGTCGTTTGTGGATCACTCGGATAAA
CGCAGTAATCCGAGAACGGAGAGTATTCCATAGTTATAGTAAACTCATCC
ATGATCTATACAAAAGTAAGTTGCTTCTTAATCGTAAAATACTGGCCCAA
ATAGCTGTATCAAATAGGAATTGTCTTTATATGATTTCCAAGGAAATAAA
AAAAGAAATA---TTTAAAGAATATGTCGAACTACTTTTAATGATT----
--------------------------------------------------
---------AGAAGCGCTTTTATAAAGAAAAATAAAACAGAAGTATATGC
TTTAGGTCGACATATATGTATATCTGCTGACAAAGCAAGAAGAGTAATTG
ATCAAATTCGTGGATGTTCTTATGAAGAAACACTCATGATACTAGAACTC
ATGCCCTATAGAGCATGTTCTCCAATTTTAAAATTAGTTTATTCCGCAGC
ATCAAATGCTAAGTCCAATATGGGTTCCAAGGAAGCCGATTTGGTAATTC
TCAAGGCTGAGGTTAACGAAGGTACTAACACGAAGAAATTAAAACCGAGA
GCTAAAGGGCGTAGTTATGCAATAAAAAGAGCGACCTGTCATATAAATAT
TGTAATAAAAGATATCTCTTTTCTTTTCTTTAGATGA-------------
--------------------------------------------------
--------------------------------------------------
-------------------ATGGATGGAATCAAATATGGAGTATTTACAG
ACAAAAGTATTCGGTTATTGGGGAAAAATCAATATACTTCTAATGTCGAA
TCAGGATCAACTAGGACAGAACTAAAGCATTGGGTCGAACTCTTCTTTGG
TGTCAAGGTAATAGCTATGAATAGTCATCGACTTCCGGGAAAGGGTAGAA
GAATGGGACCTATTATGGGACATACAATGCATTACAGACGTATGATCATT
ACGCTTCAACCGGGTTATTCTATTCCACCTCTTAGAAATAAAAGAACTTA
AATGGCAGTTCCAAAAAAACGTACTTCTGCATCAAAAAAGCGTATTCGTA
AAAATGTTTGGAAAGCGGAGGCGTCTTGGGCAGCGTTAAAAGCGTTTTCC
TTAGCGAAATCGCTTTCTACCGGC--------------------------
----------------------------ATGGCCAAAAGGAAAGATGCGC
GAGTAACAGTGATTTTAGAATGTACCAATTGTCTTCAAAACGGCGTTAAG
AAGGTATCAACGGGCATTTCCAGATATATTACTCAAAAGAACCGGCACAA
TACGCCTAATCGATTAGAATTAAGAAAATTCTGTCCCTATTGTTACAAAC
ATACGATTCATGGGGAAATCTCGAAATAGATGAAAATAAGAGCTTCCATT
CGTAAAATTTGTGACAAATGTCGACTAATACGTAGGCGAGGTCGCATGAT
AGTAAGTTGTTCCAACCCGAGACATAAACAAAGACAAGGATAAATGGTTC
GAGAGAAAGTAACAGTATCTACTCGGACACTACAGTGGAAGTGTCTTGAA
TCAAGACTAGACAGTAAACGTCTTTCTTATGGGCGCTTTATTTTGTCTCC
ACTTCTGAAAGGCCAAGCCGACACAATAGGCATTGCGATGCGAAGAGCTT
TGCTTGGAGAAATAGAAGGAACATGTATCACACGCGTAAAATCTGAGAAC
ATCCCCCACGAGTATTCTACTAGAACGGGTATTCAAGAATCCGTACATGA
GATTTTAATGAATTTGAAAGAAATTGTATTAAGAAGTAAACTATATGGAA
CTTGTGAGGCGTCTATTTGTGTCAGAGGTCCTGGGTATGTAACTGCTCAA
GATATCGTCTTACCAACGTATGTAGAAATCGTTGACAATACACAACATAT
AGCTAGCTTGACAGAACCTATTACTTTTTGTATTGGATTAGAAATCGAGA
GAAATCGTGGATATCTTAAAAAAATGCCACAGAACTTTCAAGATGGAAGT
TATCCTATAGATGCTGTATTCATGCCTGTTCGAAATGTGAATCATAGTAT
TCATTCCTATGGGAATGAGAATGAAAAACAAGAGATACTGTTTCTCGAAA
TATGGACAAACGGGAGTTTAACTCCGAAAGAAGCACTTCATGAAGCCTCC
CGCAATTTAATTGATTTATTTATTCGGTTTTTACATAAGGAAGAGGACAA
GTTACCTTTAGAGGACAATCAGCACGCGGTTCCTTTATCACCCTTTACAT
TTCATTTTCACGAGAAATTGGATAAACTCAGAAAAAAAAAA------ATA
GAATCGATTTTTCTTGATCAATCAGAATTGTCTCCCAGGGTTTATAATTG
TCTCAAAAGGTCCAATATATATACATTATTGGACCTTTTGAATAACAGTC
AAGAAGATCTTAAGAAAATTGAGCATTTTCGCTTAGAAGATGTAAAACAG
ATATTAGGCATTCTAGAAAAACATTTCGCAATTGATTTACCAAAAAAGAA
GTTT---------TAAATGCTCGGGGCCGAAAATGAGGCAATGTCCACAA
TACCTGGATTTAATCAGATACAATTTGAAGGATTTTCTAGGTTCATTGAT
CAGGGTTTGACAGAAGAACTTTATAAGTTTCCAAAAATTGAAGATAGAGA
CCATGAAATTGAATTTCAATTATTTGTGGAAAGCTATCAATTGGTAGAAC
CGTTGATAAAGGAAAGAAATGCTGTGTACGAATCACTCACATATTCTTCT
GAATTATATGTATCTGCGGGATTAATTTGGAAAACCAGTAGGGATATGCA
AGAACAAACGATTTTGATTGGAAACATTCCTCTAATGAATTCCCTAGGAA
CTTTTATAGTAAATGGAATATATAGAATTGTAATCAATCAAATACTGCAA
AGCCCCGGTATTTATTACCGGTCAGAATTGGACCATAGCGGAATTGCGGT
CTATACCGGCACTCTAATATCAGATTGGGGAGGAAGATCAGAATTAGAGA
TTGATCGAAAAGCAAGGATATGGGCTCGCGTCAGTAGGAAACAAAAGATC
TCTATTCTAGTTCTATCATCAGCTATGGGTTTGAATTTACGAGAAATTCT
AGACAATGTTTATTATCCTGAAATTTTTTTGTCTTTTATGAATCATAAGG
AGAGAACTAAAATTGGATCAAAAGAAAATGCCATTTTGGAGTTTTATCAA
CAATTTGCTTGCGTAGGCGGGGATCCGGTTTTTTCTGAATTCTTATGTAA
GGAATTACAAAAGAAGTTCTTTCAACAAAGATGTGAATTAGGAAGGATTG
GTCGACGAAATCTGAACCGAAGGCTGAACCTTGATATACCCCAGAACAAT
ACATTTTTGGTACCACGAGATATATTGGCCGCCACTGATCATTTGATTGG
ACTTAAATTTGGAATGGGTACACTTGACGATATGAATCATTTGAAAAATA
AGCGCATTCGTTCTGTAGCGGATCTTTTACAAGATCAATTCGGATTGTCT
CTGGTTCGTTTAGAAAATGTGGTTCGAGGAACTATATGTGGAGCAATTCG
ACATAAATTGATACCGACTCCTCAGAATTTGGTGACTTCAACTCCATTAA
CAACTGCTTATGAATCTTTTTTTGGTTTACACCCCTTATCGCAAGTTTTA
GATCGAACTAATCCATTGACACAAATAGTTCATGGGAGAAAGTTGAGTTA
TTTAGGTCCTGGAGGACTAACAGGGCGAACTGCTAGTTTTCGGATACGAG
ATATCCATCCTAGTCACTATGGTCGTATTTGCCCAATTGACACATCTGAG
GGAATTAATGTTGGCCTTATTGGATCCTTAACAATTCATGCGAGGATGGA
TCATTGGGGATCCCTAGAAAGCCCGTTTTATGAAATTTCAGAAAGATCAA
GGGGGTTACGATTGCTTTATTTATCACCAGGTACAGATGAATACTATATG
TTAGCATCAGGAAATTCTTTGGCATTGAATCGGGATATTCAGGAAGAACA
GGTTGTTCCGGCTCGATATCGTCAAGAATTCCTGACTATTGCATGGGAAC
GGGCTCATCTTCGAACTATTTTTCCCTTCCAATATTTTTCTATTGGAGCT
TCCCTCATTCCTTTTATTGAACATAATGATGCGAATAGGGCTTTAATGAG
TTCTAATATGCAACGCCAGGCAGTTCCTCTTTCTCGGTCCGAAAAATGCA
TTGTTGGAACTGGCTTGGAACGACAAGCAGCTCTAGATTCAGGGGTTCTT
GCTCTAGCTAAACGTGGGGGAAAGATCATTTCTATAGATACTGACAAGAT
CCTTTTCTCAGGGAATGGAGAGACTCTAAGCATCCCATTAGTTATATATC
AACGTTCCAACAAAAATACTTGTATGCATCAAAAACCCCAGGTTTCGCGG
GGTAAATATATTAAAAAGGGACAAATTTTAGCAGATGGTGCTGCTACGGT
TGGTGGCGAACTCGCTTTGGGTAAAAACGTATTAGTAGCTTATATGCCAT
GGGAAGGTTACAATTCTGAAGATGCAGTACTCATTAGTGAGCGTTTGGTA
TATGAAGATATTTATACTTCTTTTCACATACGGAAATATGAGATTCAGAC
TCATGTGACAAGCCAAGGTCCTGAAAGGATCACTAACGAAATACCACATT
TAGAAACCCATTTACTTCGCAATTTAGATAAAAATGGAATTGTTATGTTG
GGATCTTGGGTAGAAACGGGTGATATTTTAGTAGGTAAATTAACGCCCCA
AATGGTCAAAGAATCGTCGTATGCCCCCGAGGATAGATTGTTACGAGCCA
TACTTGGCATTCAGGTATCTACGTCAAAAGAAACTTGTTTAAAACTACCT
ATAGGCGCTAGGGGACGGGTTATTGATGTGAGGTGGATCCAGAAAGGGGG
AGGTTCTAGTTATAATTCAGAAAGGATTCGTGTATATATTTCACAGAAAC
GTGAAATTAAAGTAGGCGATAAAGTAGCTGGAAGGCATGGAAATAAAGGT
ATCATTTCAAAAATTTTGCCTAGACAAGATATGCCTTATTTGCAAGATGG
AAGACCCGTTGATATGGTCTTCAACCCATTAGGAGTACCCTCGCGAATGA
ATGTAGGACAACTATTTGAATGTTCGCTGGGGTTAGCAGGGTGTTTGCTA
GACAGACATTATCGAATAGCGCCTTTTGATGAGAGATATGAACAAGAAGC
TTCCAGAAAACTCGTTTTTTCTGAATTATATGAAGCCAGTAAGCAAACAG
CGAATCCGTGGGTATTTGAACCCGAGTATCCAGGAAAAAGCAGAATATTT
GATGGAAGGACGGGGAATCCTTTTGAACAACCCGTTATAATAGGAAAGCC
TTATATCTTGAAATTAATTCATCAAGTTGATGATAAAATCCATGGACGTT
CTAGTGGACATTATGCGCTTGTTACACAACAACCCCTTAGGGGAAGGGCA
AAACAAGGGGGACAGCGAGTGGGAGAAATGGAGGTTTGGGCTCTAGAAGG
ATTTGGTGTTGCTCATATTTTACAAGAGATGCTTACTTATAAATCTGATC
ATATTAGAGCGCGCCAAGAAGTACTTGGTACTACGATCATTGGAGGAACA
ATACCTAATCCTGAGGATACTCCAGAATCCTTTCGATTACTTGTTCGAGA
ACTACGATCTTTAGCTCTGGAACTGAATCATTTCCTTGTATCTGAGAAAA
ACTTCCAGATTACTAGGAAGAAAGTTTAAATGATCGATCGGTATAAACAT
CAACAGCTACGAATTGGATTAGTTTCTCCTCAACAAATAAGCGCTTGGGC
TACTAAAATCCTGCCTAATGGGGAGATAGTTGGAGAGGTGACAAAACCCT
ATACTTTTCATTACAAAACCAATAAACCAGAAAAAGATGGATTATTTTGT
GAAAGAATTTTTGGGCCTATCAAAAGTGGAATTTGTGCTTGTGGAAATTA
TCGAGTAATCGGAGATGAAAAAGACGACCCTAAATTTTGTGAACAATGCG
GAGTCGAATTTGTTGATTCTCGAATACGAAGATATCAAATGGGCTACATC
AAACTCGCATGCCCCGTAACCCATGTGTGGTATTTAAAATGTCTTCCTAG
TTATATTGCGAATCTTTTAGATAAACCTCTTAAAGAATTAGAAGGTCTAG
TATACTGCGAT------------TTTTCTTTTGCTAGACCCATAACAAAA
AAACCCACTTTCTTGCGCTTACGGGGTTTATTCGAATATGAAATCCAATC
TTGGAAATACAGTATCCCACTCTTTTTTACTACCCAGGGCTTCGATACAT
TTCGCAATCGAGAAATCTCTACTGGTGCAGGTGCTATTCGAGAACAATTA
GCCGATCTAGATTTACGCATTATTCTAGACAATTCGTTCTTAGAATGGAA
AGAATTGGGGGAAGAAAGACCCAGGGGGAATGAATGGGACGATCGAAGGG
TTGGAAGAAGAAAGGATTTTTTGGTTAGACGCATGGAATTGACTAAGCAT
TTTCTTCGAACAAATATCGAACCAGAGTGGATGGTTTTATGTCTATTACC
AGTTCTTCCTCCTGAGTTAAGACCCATCATTCAGATAGATGGGGGTAAAT
TAATGAGCTCAGATATTAATGAACTTTATAGAAGAGTTATCTATCGGAAC
AATACCCTTACCGATCTATTAACAACAAGTAGATCTACGCCAGGCGAATT
AGTAATGTGTCAGGAAAAATTAGTACAAGAAGCCGTGGATACACTTCTTG
ATAATGGAATCCGCGGGCAACCAATGAGGGATGGTCATAATAAAGTTTAC
AAGTCCTTTTCAGATGTAATTGAAGGCAAAGAGGGAAGATTTCGTGAGAC
TCTGCTTGGCAAACGGGTCGATTACTCAGGGCGTTCCGTCATTGTCGTTG
GACCTTCACTTTCATTACATCGATGTGGATTGCCGCGCGAAATAGCAATA
GAGCTTTTCCAGACATTTGTAATTCGTGGCCTAATTAGACAACATCTTGC
TTCGAACATAGGCGTTGCTAAGAGTAAAATTCGGGAAAAAGAACCCATAG
TATGGGAAATACTTCAGGAAGTTATGCAGGGGCATCCTGTATTGCTGAAT
AGAGCACCCACTCTGCATAAATTAGGCATACAGGCATTCCAGCCCGTTTT
GGTGGAGGGGCGCGCTATTTGTTTACATCCATTAGTTTGTAAGGGATTCA
ATGCAGATTTTGATGGGGATCAAATGGCTGTTCATGTACCTTTATCTTTG
GAGGCTCAAGCAGAGGCCCGTTTACTTATGTTTTCTCATATGAATCTTTT
GTCCCCAGCTATTGGAGATCCCATTTCCGTACCAACTCAAGATATGCTTA
TTGGACTCTATGTATTAACGAGCGGGAATCGGCGGGGTATTTGTGTAAAT
AGGTATAATCCATGGAATCGCAGAAACTATCAAAATCAAAAAGGTGACAA
T------AATAACTATAAGTATACCAAA------------GAGCCTTTTT
TTTCTAATTCTTATGATGCAATTGGAGCTTATTGGCAGAAACGACTCTTT
TTAGATAGCCCTTTGTGGCTCCGGTGGCGCCTAGATCAACGTGTTATTGC
TTCAAGAGAAACTCCCATCGAAGTTCACTATGAATCTTTAGGCACTTGTT
ATGAGATTTATGGACACTATCTAATAGTAAGAAGTATAAAAAAAGAAATT
CTTTTTATATACATTCGAACCACTGTTGGGCATATTTCTCTTTATCGAGA
AATCGAAGAAGCCGTGCAGGGGTTTTCTCAGGCCTGTTCATATGGTACCT
AAATGGCAGAACGGGATAATCTGGTATTTCACAATAAAGTGATAGACGGA
ACTGCCATGAAACGACTTATTAGTAGATTAATAGATCACTTCGGAATGGC
ATATACATCACACATCCTGGATCAAGTAAAGACTCTGGGTTTTCAACAAG
CTACTGCTACATCCATTTCATTAGGAATTGATGATCTTTTAACAATACCC
TCGAAGAGATGGCTAGTTCAAGATGCTGAAGAACAAAGTTTGATGCTGGA
AAAGCACCATCATTATGGGAATGTACACGCGGTAGAAAAATTACGCCAAT
CCATTGAAATATGGTATGCCACAAGTGAATATTTGCGACAAGAAATGAAT
CCTAATTTTAGGATGACTGACCCCTTTAATCCAGTTCATATGATGTCTTT
TTCGGGAGCCAGAGGAAATGCATCTCAGGTACATCAATTACTAGGTATGA
GGGGCTTAATGTCGGACCCTCAAGGACAAATGATTGATTTACCCATTCAA
AGCAATTTACGCGAAGGGCTTTCTTTAACAGAATATATCATTTCTTGCTA
CGGAGCCCGTAAAGGGGTTGTGGATACTGCCGTACGAACATCAGATGCTG
GATATCTCACGCGCAGACTTGTTGAAGTAGTTCAACACATTGTTGTACGT
CGAACAGATTGTGGCACCGTCCGTGCTATTTCTGTGAGTCTTCCGAATGA
GATGGTGCCAGAAAAGATTTTTATCCAAACATTAATGGGTCGTGTATTAG
CTCATGATATATATATTGGCACCCGGTGTATTGCTACCCGAAATCAAGAT
ATTGGGATTGGACTTGTAAATCAATTCATAACCCTTCGAGCACAACCAAT
AGCTATTCGAACTCCTTTTACTTGTAGGAGTTCATCTTGGATCTGTAGAT
TATGTTATGGACGGAGTCCTACTCATGGCGACCTGGTTGAATTGGGAGAA
GCTGTAGGTATTATTGCAGGCCAATCGATTGGAGAACCGGGTACTCAATT
AACATTAAGAACGTTTCATACTGGCGGAGTATTCACGGGGGGTACTGCAG
AACATGTGCGGGCCCCTTCTAATGGAAAAATCAAATTCAATGCGGATTTG
GTTCATCCAACACGTACACGCCATGGGCATCCCGCGTTTCTATGTTCTAT
AAATTTGTTAGTAACTGTTGAGAGTGAAGATATTCGACATAATGTAAATA
TTCCACCTCAAAGTTTTCTTTTAGTTCAAAACGATCAATATGTCCAATCA
GAACAAGTGATTGCTGAGATTCGCGCACGAACATCCACTTTCAATTTTAA
AGAGAAAGTTCGAAAACATATTTATTCTGACTCAGACGGAGAAATGCACT
GGAGCATCGATGTGTATCATGCACCCGAATTTACATATGGTAATGTTCAT
CTCTTACCAAAAACAAGTCATTTATGGATATTATTAGGAGGACCATGCAA
ATCCAGTTTAGTCTCACTTTCGCTCCACAAGGATCAAGATCAAATGAGTG
CGCATTCTCGTTCTATCAAGAGAAGGTCCAGATCCGCTTCTAACCTCTCA
GGAACAAATGATGATTCGAGACAAAAATCTTTTCCTTTGCATTTTTCGGG
TAAAGTGAAAAAAGAAGATAGGATTTCTGATTATTCCGACCTTAGTCGAA
TTATATGTACTGGTCGTTGTAATCTCAATGATCCGACCATTCTCTACCAG
AATTCTGATTTATTCTCAAAGAGGCGAAGAAATAGATTCATCATTCCACT
CCAATCGATTCAAGAACGCGAGAACGCACTAAAGCCTCCTTCAGGTATCT
CTGTTGAAATCCCTATCAATGGCATTTTCCATAGAAATAGCATTCTTGCT
TATTTCGACGATCCTCGATACAGAAGAAAGAGTTCGGGCATTACTAAATA
TGGAACTCTAGAAATGCATTCAATCGCCAAAAAAGAGGATTTAATTGAGT
ATGGAGGAGGTAAGGAATTTAGG------CCAAAATACCAAATGAAAGTA
GATCCTTTTTTTTTCATTCCCGAGGAAGTGCATATCTTACCCGGATCTTC
TTCCATAATGGTACGGAACAATAGTATCATTGGGGTTGATACACAAATTA
CTTTAAATATAAGAAGCCGCGTAGGCGGGTTGGTCCGGGTGGAGAGAAAA
AAAAAAAGAATTGAACTTAAAATACTTTCTGGAGATATCCATTTTCCTAG
AGAGACAGATAAGATATCCCGACATAGCGGCGTTTTGATAACACCAGCAA
CAGGAAAACAAAACGCCAAGGAATCCAAAAAATGGAAAGATTGGATCTAT
GTTCAACGGATCACACCTAGCAAG------AAAAAGTCTTTTATTTTGTT
TCGGCCTGTCGTTACATATGAAATAAAGGACGGTATTACTTTAGCAACGC
TTTTCCCCCCGGATCTATTGCAGGAAAGGGATAATCTGAAACTGCGAGTT
GTCAATTATATACTTTATGGAAAT------GGTAAACCAATTCGAGGAAT
TTCTGATACTAATATTCAATTAGTGCGCACTTGTTTAGTATTGAATTGGG
AGCAAGAC------AAAAAAAGTTATTCTAGTCAAGAAGCCGGTGCTTAC
TTTGTTGAACTAAGGTTAAGGCCGAAGGGTTTGATTCGACATTTCCTAAG
AATCAACTTAGCGAAATCCACTATTTCATATATCGGAAAAAGGAATGATC
TGTCGGGCTCAGGATTGCTCTCTGCTAATGGATCGGATTGCACCAATATC
AACCCGTTTTCTGCCAGTTATTCCAAGGCAAGAATTCAACAACCCCTTAA
TCAAAATCAA------AGAACTATTCATACGTTATTGAATAGAAATACGG
GATTCCAATCGTTGATAATTTTGTCATCATCTAATTGTTTTCGAATGGGT
CCATTCAGCGATGTAAAATATCACAATTTGATAAAA------GAATCAAT
TAAAGTTACAAAAGATCCTCTAATTCCAATTAAGAATTGGACGGGTCCTT
TAGGAACAGTCTTTCTAATTGCGAATGCTTCTGGATTTTACGATTTAATA
ACTCATAATAAGAAAAACGATTTGCAACTGGACAATTTAAAACAGACTTT
TCAAGTAATTAAATTTCACTATTAT------TTAATGGATGAAAATGATA
AAATTTATAACCCAGATCCATGCAGCAACATTCTTTTGAATTTGAATTGG
TATTTTCTCCATCCCAATTATTTTCAAGCAAGATCTATAATAATGAGTCT
TGGGCAGTTTATTTGTGAAAATATATGTATAGCCAAAAACGCACCACACC
TAAAATCGGGTCAAATTATACTTGTTGAAGTTGACTCTATAGTAATACGA
TCAGCTAAGCCTTATTTGGCCACTCCAGGAGCAACTGTTCATGGCCATTA
TGGGGAAATCCTGTATGAAGGAGATACTTTAATTACCTTTCTATATGAAA
AATCGAGATCTGGTGATATAACCCAGGGACTTCCAAAAGTAGAACAGGTC
TTAGAAGTGCGTTCGATTGATTCAATATCGATGAATCTAGAAAAGAGGGT
TGAGGGTTGGAACGAACGTATAACAAGAATTCTTGGGATTCCGTGGGCAT
TCTTAATTGGTGCTGAGCTAACTATAGTGCAAAGTCGTATCTCTTTGGTT
AATAAGATCCAAAAGGTTTATCGATCCCAGGGGGTGCAGATTCATAATAG
GCATATAGAAATTATTGTACGTCAAATAACATCAAAGGTATTGGTTTCAG
AAGATGGAATGTCTAATGTTTTTTCACCCGGAGAGCTAATTGAAGTGTTG
CGAGCGGAACGAATGGGGCGCGCGCTGGAAGAAGCGGTTTGTTACCGAGC
CCTCTTATTGGGAATAACTCGAGCATCTCTCAATACTCAAAGTTTCATAT
CTGAAGCGAGTTTTCAAGAAACTGCTAGAGTTTTAGCAAAAGCAGCTCTC
CGGGGTCGAATCGATTGGTTAAAAGGCCTGAAAGAGAACGTTGTTTTGGG
GGGTATGATACCCGTTGGTACCGGATTGAAAGGATTAGTGCACCCGTCA-
-----CAACAAAGCCCTTTTGAAAAAAAAAAAATGACAAGAAGATATTCG
AACATCAACTTGGAAGAGATGCTGAAGTCAGGAGTTCATTTTGGCCATAA
GGCTAGGAAATGGAATCCTAAAATGGCACCTTATATCTCTGCAAAGCGTA
AAGGTACTCATATTACAAATCTTTTTAGAACTGCTCGTTTTTTATCTGAA
GCCTGCAATTTGGTTTTGCATGCAGCAAGGAGGGGAAAACAATTCTTGAT
TGTTGGTACCACAAAAAAGAAAGCAGCTGATTTAGTAGCACGGGCCGCAA
TAAGGGCCCGGTGTCATTTTGTTAATAAAAAATGGCTGGGCGGGATGTTA
ACGAATTGGTCCACTACAGAAACGAGACTTCATAAGTTCAGGGACTTGAG
AATGGAACAAAAAACGGGAAGACTTAACCGTCTTAGAAAA---GGGGGTG
CGGCTGTGGTGAAAAGGCAATTATCTCGCTTGCAAAGATATCTAGGCGGG
ATTAAATATATGACAGGGTTGCCCGATATTGTAATCATCGTTGATCAGCA
TAAAGAATACACGGCCCTGCAAGAGTGTATCACGCTGGGAATTCCAACAA
TTTCTTTAATCGATACAAATTGTGATCCTGATCTTGCAGATATTCCGATT
CCAGCGAATGATGACGCTAGATCTTCAATCCGCTTAATTCTTAACAAATT
AGTATTGGCAATTTGTGAGGGCCGTTCTTTCTATCTA------------T
AAATGGGTCAAAAAATAAATCCACTTGGTTTCAGACTTGGTACAACCCAA
AGTCATTATTCCCTTTGGTTTGCACAACCAAAAAATTATTCCGAGGGTTT
ACAAGAAGATAAAAAAATAAGAGATTTGATCAAAAATTATGTACAAAAGA
ATGTGAAAATGTTCTCTGGCATCGAGGGAATTGCCCATATAGAGATTCAA
AAAAGAATCGATTTGATAAAAGTCATAATTTTTATGGGGTTGCATATGTT
C------AAAAGTAGGCCGCAAGAAATCAAAAAATTACAGATGAATCTAG
AAAAGGAATTTCATTATGTGAACCAAAAACTTAACATTTCTATCACAAGA
ATTGCAAAACCTTATGGTAATCCTAATATTCTTGCAGAATTTATAGCCGG
ACAATTAAAGAATAGGGTTTCATTTCGAAAAGCAGTTAAAAAGGCTATTG
AATTAACTGAACAAGCAAAGACAAAAGGCATTCAAGTACAAATTTCAGGA
CGTATCGGCGGAAAAGAAATTGCACGCGTCGAATGGATCAGAGGGGGTAG
GGTTCCCCTCCAAACCATTCGAGCTAAAATTTCTTATTGTTCCTATATGG
TTCGGACTATTTATGGGGTATTAGGCATCAAAATTTGGATTTTTATTGAT
GACAAGGAAGAGTAAATGTCGAGTTACCGAGGCCCTCGTTTCAAAAAAAT
ACGTCGCCTGGGAGCTTTACCAGGACTAACTAATAAAAGGCCTAAAGCCG
GAAGTGATCTTAGAAACCAATCCCGCTCCGGGAAAAAATCTCAATATCGT
ATTCGTCTACAAGAAAAACAAAAATTGCGTTTTCATTATGGTCTTACAGA
ACGACAATTAATTAAATACGTTCGTATCGCCAGAAAAGCCAAGGGGTCAA
CAGGGCAAGTTTTACTCCAATTACTTGAAATGCGTTTGGATAACATCCTT
TTTCGATTGGGCATGGCTTTGACTATTCCCGCAGCCCGCCAATTAGTTAA
CCATAGACATATTTTAGTAAATGGGCATATAGTAGATAGACCAAGTTATC
GCTGCAAACCCAAAGATCTCATTACGGCGAAGGATGAACAAAAATCCAGA
ACTCTGATTCAAAATTCTATCAACTCGTCCCCTCCTAAACCAGTGCCAAG
CTATTTGACCCTGCACCCATTCCAATATAGAGGATTAGTCACTCAAATAA
TAGATAATAAA------CGGGTCGGTTTGAAAATAAAGGAATTGCTAGTT
GTAGAATATTATTCTCGTCAGACTTAAATGTCACGTCGAGGTACTGCAGA
AGAAAAAACAGCAAAATCCGATCCAATTTATCGTAATCGATTAGTTAACA
TGTTGGTTAACCGTATTCTGAAACACGGAAAAAAATCATTGGCTTATAAA
ATTATCTATCGAGCCATGAAAAAAATTCAACAAAAGAAAGAAAGAAATCC
ATTATATCTTTTACGTCAAGCAATACGTAGAGTAACTCCGGATATAGCAG
TAAAAGCAAGACGTGTAAGCGGATCGACTCATCAAGTTCCCATTGAAATA
GGATCCACACAAGGAAAAGCACTTGCCATTCGTTGGTTATTAGCGGCATC
CCGAAAACGTCCGGGTCGAAATATGGCTTTCAAATTAAGTTCCGAATTCG
TGGATGCTGCCAAAGGGAGTGGCGGTGCCATACGCAAAAAGGAAGAGACT
CATAAAATGGCAGAGGCAAATAGAACTGTTGCACATTTTCGTTAAATGGG
TAGAGACACTATTGCTGAGAGAATAACCTCTCTACGAAATGCTAATATGG
ATAAAAAAAGAGTTGTTCGAATAGAATCTACTACTATTACCTTAAATATT
ATTAACCTACTTCTTATAGAAGGTTTTATCGAAAACGCCAGAATATTTCG
AGAAAAAGACAAATATTTTCTTGTTTTAACCCTGCGACATAGAAAGAATA
GGAAAAGACCCTATAGAAATTTTTTCAATTTAAAACGGATCAGTCGACCC
GGCCTACGAATCTATTCTAACTCTCAACGAATTCCTAGAATTTTGGGTGG
GATGGGGATTGTAATTCTTTCTACTTCTCGAGGTATAATGACAGACCAGG
AGGCTCGACTAGAAGGAATCGGCGGAGAAATTTTGTGTTATATATGGTAA
ATGGCAAAAGCTATACTGAGAACTCGTTCGCGTAGGCGTATTGGTTTACG
TTTACGTAAGAGTGCACGTAGAATAGTACCAAAGGGGGTTATTCATGTTC
AAGCGAGTTTAAATAATACCATTGTCACGGTTACAGATGTACGGGGTCGG
GTGGTTTACTGGTCCTCGGCCGGTACTTGTGGATTCACGGGTCCGCGAAG
AGGGACACCCTTTGCCGCTCAAAGGGCAGCAGCAGATGCTATTCGTACAG
TA---------GGTATGCAACGAGCAGAAGTCATGATAAAAGGTCCCGGT
CTCGGAAGAGACGCAGCATTACGAGCTATTCGAAGAAGCGGTATACGCGT
AACTTTTGTACGGGATGTAACCCCTCTGCCACAGAATGGCTGTAGACCTC
CTAAAAAAAGACGTGTGTAGATGGCAAAGAAAAGTGTGATTCAGAGGGAG
AAGAAGAGGCAAAAATTGGAACAGAAATATCATTTGATTCGTCGATCCTC
AAAAAAAGAAATAAGTAACGTTCCATCATTGAGTGACAAATGGGAAATTT
ATGGAAAGTTACAATCCCCACCGCGAAATAGTGCACCTACACGCCTCCAT
CGCCGTTGTTTTTTGACCGGAAGGCCCAGAGCTAACTATCGAGACTTTGG
ACTATCCGGACACATACTTCGTGAAATGGTTCACACGTGTTTGTTGCCAG
GAGCAACAAGATCGAGTTGGTAAATGCCAACTATTAAACAACTTATTAGA
AATACAAGACAGCCAATTAAAAATGTCACGAAATCCCCCGCTCTTCGGGG
ATGTCCTCAGCGTCGAGGAACATGTATTAAGGTGTATACTATCACCCCCA
AAAAACCAAACTCTGCCTTACGTAAAGTTGCCAGAGTACGATTAACCTCT
GGATTTGAAATCACTGCTTATATACCCGGTATTGGCCATAATTCACAAGA
ACATTCTTCAGTCTTAGTAAGAGGGGGAAGGGTTAAGGATTTACCCGGTG
TAAGATATCACATTGTTCGAGGAACCCTAGATGCTGTCGGAGTAAAGGAT
CGTCAACAAGGGCGTTCTAAATATGGGGTAAAAAAGCCAAAATAAATG--
----AATTCATTGATTTCGGTTATGTCTCAAAAAGAAAATGAAAAAAGCA
GAGGTTCTGTTGAATTTCAAGTCTTCAGTTTCACCACTAAAATAAGGAGA
CTTACTTCACACCTGGAATTGCACAAAAAAGACTATTCATCTCAGAGAGG
TTTGCGGAAAATTTTGGGAAAACGTCAACGGCTGCTGAACGATTTGTCAA
AAAAAAATATA------GAACGCTACAAACAATTAATTGGTAAGTTGGAT
ATTCGAGAGATAAAAACTCGTTAAATGTTAAAACTTCGTTTGAAACGATG
TGGTAGAAAGCAACGAGCCGTCTATCGAATCGTTGCAATTGATGTTCGAT
CTCGAAGAGAAGGAAAAGATATTAGAAAAGTTGGCTTTTATCATCCAATG
ACGAATCAAACTTATTTAAATGTTCCTCTTATTCTATATTTCCTTAAGAA
AGGTGCTCAACCCACAGGAACTGTTCAGAATCTTTTAACCAAAGCGGGAT
TTTTTAAGGAACTTCCGTCTAAT---------------TAAATGGAAAAA
TCCAAGCGACCCTTTCTTAAATCCAAGCGATCTTTTCGTAGGCGTTTGAC
CCCGATTCAACCGGGGGATCGAATTGATTATAGAAACCTGAGTTTACTTT
GGCGATTTATTAGTCAACGAGGAAAAATATTATCTAGACGAGTTACTAGA
TTGACCTTGAAACAACAACGATTAATTACTATTGCTATAAAACAAGCTCG
TATTTTATCTTTGTTACCTTTTATCAATGTGATACATTCACTAAAAAAAA
AGCCTTTTGTCGCGAATCATCTAGTAAAAAAAATAGATAAGGTTAATAAA
AAAGCAGAAAAAGAAATTATAGTTACCTTTTCCCGTGCATCTGCCATTAT
ACCCACAATGATCGGCCATACGATTGCCATTCATAATGGTAAACAACATT
TGCCTATTTATATTACAGATTATATGGTAGGTCACAAATTGGGCGAATTT
GTACCTACCATTAATTTCCAAGGACATAAAAAAAGCGATAATAGATCCCG
CCGTTAA-------------------------------------------
--------------------------------------------------
--------------------------------------------------
--------------------------------------------------
--------------------------------------------------
--------------------------------------------------
--------------------------------------------------
--------------------------------------------------
--------------------------------------------------
--------------------------------------------------
--------------------------------------------------
--------------------------------------------------
--------------------------------------------------
--------------------------------------------------
--------------------------------------------------
--------------------------------------------------
--------------------------------------------------
--------------------------------------------------
--------------------------------------------------
--------------------------------------------------
--------------------------------------------------
--------------------------------------------------
--------------------------------------------------
--------------------------------------------------
--------------------------------------------------
--------------------------------------------------
--------------------------------------------------
--------------------------------------------------
--------------------------------------------------
--------------------------------------------------
--------------------------------------------------
--------------------------------------------------
--------------------------------------------------
----------------------------------------ATGAGCAGAA
ATACATTCAAATCCTGGATTTTCGAGTTGAGAGAGATATTGAGAGAGATC
AAGAATTATAACTATTTCTTAGATTCATGGACCAAATTCAATTCAGTGAG
GTCTTTCATTCACATTTTTTTCCACCAAGAACGCTTTCTAAAACTCTTTG
ACCCCCGAATTTTGAGTATCCTACTTTCACGCAATTCACAGGGTTCAACA
AGCAATCGATATTTCACGATCAAGGGTGTAATACTCTTTGTAGTAGCGGT
CGTTATATATCGTATTAACAATCGAAATATGGTCGAAAGAAAAAATCTCT
ATTTGAGGCGGCTTCTTCCTATACCTATGAATTCCATTGGACCCAGAAAT
GATACATTGGAAGAATCGGTTGGGTCTTCCAATATCAATAGGTTGGTTGT
TTCGCTCCTGTATCTTCCAAAAGGAAAAAAGATCTCTGAGAGTTGTTTCC
TGAATCCGAAAGAGAGTACTTGGGTTCTCCCAATAACTCAA---------
--------------------------------------------------
--------------------------------------------------
--------------------------------------------------
--------------------------------------------------
--------------------------------------------------
--------------------------------------------------
--------------------------------------------------
--------------------------------------------------
--------------------------------------------------
--------------------------------------------------
--------------------------------------------------
--------------------------------------------------
--------------------------------------------------
--------------------------------------------------
--------------------------------------------------
--------------------------------------------------
--------------------------------------------------
--------------------------------------------------
---------------------------------------GAAGAAATCGA
AGAATTTCTTGGGAATCCTACAAGATCGGTCCGTTCTTTTTTCTCTGATA
GTAGGTTATGGTCAGAACTTCATCTGGGTTCGAATCCTACTGAGAGGTCC
ACTAGAGATCAGAAATTCTTGAAGAAAGAACAAGATCTTTCTTTTGTCCC
TTACAGGCGATCGGAAAATAAAGAACTGGTTACTCTATTCAAGATAATTC
CGTATTTACAAAATACTGTCTCAATTCATCCTATTTCATCAGATCCG---
------AGGGTTCTGAAGGATGAACCGGATATGGACAGTTCCAATAAGAT
TTCATTCTTGAACAAAAATCCAAAAATGGATTTCTTTCATCTATTCCCTG
ACCGGAACAGGGGAGGATACACGTTACACCACGATTTTGAATCCGAAGAG
ATATTTCAAGAAATGGCAGATCTAGTCACTCTATCAATAACCGAGCCGGA
TCTGGTGTATCATAAGGGATTTGCCTCTTCTATTGATTCCTACGGATTGG
ATCAAAAACCATTCTTGAATGAGGCCAGG---GATGAA---TCGAAAAAG
AAATCTTTATTGGTTCTACCTCCTATTTTTTATGAAGAGGGTGAATCTTT
TTCTCGAAGGATCAGAAAAAAATGGGTCCAGATCTCCTGCGGGAATGGTT
TGGAAGATCCAAAACCAAAAATAGTGGTATTTGCTAGCAACAACATAATG
GAGGCAGTCAATCAATATAGATTGATCCGAAATCGGATTCAAATCCAA--
----TATAGTACCTATGGGTACATAAGAAATCTAATG-------------
--------------------------------------------------
--------------------------------------------------
--------------------------------------------------
--------------------------------------------------
--------------------------------------------------
-TTGGAACATCTCGTTTCGGAGCAGAAGAGCCATTTTCAAATAGTGTTCG
ATCAATTACTACGTATTATTCTATATTCGCTTACTTGGTCTGAGGTTGTA
GAT---------TTGTCTAAGCGGCTTAGCCAAATCTTTTTGTTCAAGTC
ACTTCTTTTTTTGTCCAAGTTGCTTTTCTTTTTGCCTAACGCACTTTCTT
TTTTCTGTGTGAGTTTCGGGAATATCCCCATT---------CATAGGTCC
GAGATCTACATCTATGAATTGAAAGGTCCGAATAAGCAAGGCTGCAATCA
GTTG---------TTAGAAACA---------ATAGGTCTTCAAATTGTTC
ATTTAGGTCTTCAAATTGTTCATTTGAAAAAATGGAAACCCTTCTTATTG
GATGATCATGAGACTTTCCGAAAATCGAAATTCTTGATCAATGGAGGAAC
ACCCCTTTTGTTCAATAAGATACCAAAGTGGATGATTGACTCATTCCCTA
CTAGAAATAATCGCAGGAAATCCTTTGATAGCGCGGATTCCTATTTCTCA
ATGATATTCCACAATCAAGACAATTGGCTGAATCCCGTGAAACCATTTCA
TAGAAGTTCATTGATATCTTCTTTTTATAAAGCAAATCGACTTCGATTCT
TGAATAATCCACATCACTTCTGCTTCTATTGGAACACAAGATTCCCCTTT
TCTGTGGAAAAGGCCCGTATCAATAATTATGATTTTACGTATGGACAATT
CCTCAATATCTTGTTCATTCGAAACAAAATATTTTCTTTGTGCGTCGGTA
AAAAAAAACATGCTTTTGGGGGGAGAGATACTAGTTCACCA---------
CAGGTATCTAACATATTCATACCTAACGATTTTCCACAAAGTGTTGACGA
AACGTATAACTTGTACAAATCTTTCCATTTTCCAAGTCGATACGATCCAT
TCGTTCGTAGAACTATTTACTCGATCGCAGACATTTCTGGAACACCTCTA
ACAGAGGAACAAAAAGTCAATTTTGAACGAACTTATTGTCAACCTCTTTC
AGATATGAATCTATCTGATTCAGAAAGGAAGAACTTGCATCAGTATCTCA
ATTCAAACATGGGTTTGATTCACACTCCATGTTCTGAGAAATATTTACCA
TCCGAAAATAGGAAAAAACGGAGTCTTTGTCTAAAGAAATGCGTTGAGAA
AGGGCAGATGTATAGAACCTTTCAACGAGATAGTGCTTTTTCAACTCTCT
CAAAACGGAATATATTCCAAACATATATGCCGTGGTTCCTTACTTCGACA
GGGTACAAATATCTACATGTTCTATTTTTCGATACTTTGTCAGACCTATT
GCCGATACTAAGT------CAAAAATTTGTATCCATTTTTCATGATATTA
TGCATGGATCAGGTATATTATGGCGAATTCTTCAG---------CGTCTT
CCACAATGGAATCTGATAAGTGAGATTTCGAGTAAGTGTTTCTATAATCT
TCTTCTGTCCGAAGAAATGATTCATCGAAATTATGAGTCACCA-------
-----CATCTGAAATCGCCAAAT------GGGTTCCTCTATTCAATCCTT
TTCCTTTTTCTTGTTGCTGCATATCTCGTTCGTACACATCTTCTCTTTCT
TTCCCGGGCCTCTAGTGAGTTACAGACAGAGTTCGAAAAGGCCAAATCTT
TGATGATTCCATCATCTATGATAGAGTTGCGAAAACTTCTGGATAGGTAT
CCTGCATCTGCGCCGAATTCTTTCTGGTTAAAGAATCTCTTTCTAGTTGC
TCTGGAACAATTAGGAGATTCTCTAGAAGAAATACGGGCTTCTGGTGGCA
ACATGCTTGGTCCCGCTTATGGGGTCAAACCAATACGTTCTAAGAAGAAA
TATTTCAAT------CTCATCGAT---------CTCATACCAAATCCCAT
CAATCGAATCACTTTTTCGATAAATACGAGACATCTAAGTCATACAAGTA
AAGAGATCTATTCATTGATAAGAAAAAGAAAAAACGTGAATGGGGATTGG
ATTGATGATAAAATAGAATCCTGGGTCGCGAACAGTGATTCGATTGATGA
TGAAGAAAGAGCATTCTTGGTTCAGTTCTCCGCCTTAACGACAGAAAAAA
GGATTGATCAAATTCTATTGAGCCTGACGCATAGTGATCATTTATCAAAG
AATGGCTTTGGTTTTCAAATGATTGAACAACCGGGAGCATTTTACTTACG
ATACTTAGTTGACATTCATAACAAGTATCTATTGAATTATGAGTTCAATA
CATCCTGTTTAGCAGAAAGACGGGTATTTCTTGCTCATTATCAGACAATC
ACTTATTCCCAAACTTCGTGTGGGACTAATACTTTGCATTTCCCATCTCA
TGGAAAACCCTTTTCGCTCCCCTTAGCCTTATCCCCCTCTAGGGGGATTT
TAGTGATAGGTTCTATAGGAACTGGACGATCTTATTTGGTCAAATACCTA
GCGACAAACTCCTATGTTCCTTTCATTACGGTATTTCTGAACAAGTTCCT
GGATAACAAGCCTAAATCTAAATCTCTTATTGATGAGATT---GATGCTA
GTGGCGGTATTGATGCTAGTGGCGGTATTTATGCTAGTGACGCTATTGAT
GCTAGTGACGATATTGCTATTGATGCTAGTGACGATATTGAT------AT
TGATACGGAACTGGAACTGCTAACTATGATGAAT---------------A
TGGATATGGTGATGCCG------GAAATAGACGGATTTTATATCACCCTT
CAATTCGAATTAGTAAAAGCAATCTCTCCTTGCATAATATGGATTCCAAA
CATTCATGATCTGGATGTAAATGAGTCGAATTACTTATCTCTCGGTCTAT
TAGTGAACCATCTCTCTGAAATCTGTTCCACTAGAAATAGTCTTGTTATT
GCTTCGACTCATATTCCCCAAAAAGTGGATCCCGCTCTAATAGCTCCGAA
TAAATTAAATACGTGCATTAAGATACGAAGGCTTCTTATTCCACAACAAC
GAAAGCACTTTTTCACTCTTTCGTATACTAGGGGATTTCACTTGGAAAAG
AAAATGTTCCGTACTAACGGATTCGGGTCCATAACCATGGGTTCCAATGC
AAGAGATCTTGTAGCACTTACCAATGAGGCCCTATCTATTAGTATTACAC
AGAATAAATCAATTCTAGACACTAATACAATTAGATACGCTCTTCATAGA
CAAACTTGGGATTTGCGATCCCAGGTAAGATCGGTTCAGGATCATGGGAT
CCTTTTCTATCAGATAGGAAGGGCTGTAGCACAAAATGTACTTCTAAGTA
ATTGCCCCATAGATCCTATATCTATCTATATGAAGAAGAAATCATGTAAC
GAAGGGGATTCTTATTTGTACAAATGGTACTTCGAACTTGGAACGAGCAT
GAAGAAATTAACGATACTTCTTTATCTTTTGAGTTGTTCTGCCGGATCGG
TCGCTCAAGATCTTTGGTCTCTGCCCGGACCCGATGAAAAAAATGGGATC
ACTTCTTATGGACTCGTTGAGAATGATTCGGATCTAGTTCATGGCCTATT
AGAAGTAGAAGGCGCTCTGGTGGGATCTTCACGGACAGAAAAAGATTGCA
GTCGGTTTGATAATGATCGAGTTCCATTGCTTCTTCGGCCCGAACCGAGG
AATCCCTTAGATATGATGCAAAATGGGTCTTGTTCTATCTTT--------
----------------------TCGGAGTTTGAAGAAGGGGAGGGGGAAG
GAGCCCTTGACCCGCAACAGATAGAGGAAGGAGCCCTTGACCCGCAACAG
ATAGAGGAGGATTTATTCAATCACATAGTTTGGGCTCCTAGAATATGGCG
CCCTTGGGGCTTTCTATTTGATTGTATCGAAAGGCCCAATTCATTGGGAT
TTCCCTATTGGTCC---------AGGGGCAAGCGGATCATTTATGATGAA
GAGGATGAGCTTCAAGAGAATGATTCGGAGTTCTTGCAGAGTGGAACCGT
GCAGTACCAGACACGAGATAGATCTTCCAAAGAACAAGGCCCTTTTCAAC
TAAGCCAATTCATTTTGGACCCTGCAGATCCGCTCTTTTTCCTATTCAAA
GATCAGCCCCCTGACTCTGTGTTTTCACATCGAGAACTATTTGCAAATGA
AGAGATGTCAAAGGGGCTTCTTACTTCCCAAAGAGATCCTTCTACATCTA
TATATAAACGCTGGTTTCTCAAGAATACACAAGAAAAGCACTTCGAATTG
TTGATTAATCGTCAGAGATGGCTTAGAACCAATAGTTCATTATCTAATGG
ATCTTTCCGTTCTAATACTCTATCCGAGAGTTATCAGTATTTATCAACTC
TCTTCCTATCTAACAGAACGCTATTGGATCAAATGCCAAAGACATTGTTA
AGAAAAAGATGGCTTTTCCCGGATGAAATGCAAATTGGATTCATGGAACA
GGAGAAAGATTTCCCATTCCTTAGCCGGAAAGATATGTAGATGCCTAGAT
CGCGGATAAATGGAAATTTTATTGATAAGACCTTTTCAATTGTAGCCAAT
ATCTTATTGCAAATTATTCCGACAACTTCAGGAGAAAAGGAGGCATTTAC
CTATTACAGAGATGGG---ATGTCAGCTCAATCCGAAGGAAATTATGCCG
AAGCTTTACAGAATTATTATGAAGCTATGCGACTAGAAATTGATCCCTAT
GATCGAAGTTATATACTCTATAATATAGGTCTTATCCATACAAGTAATGG
AGAACATACGAAAGCTTTGGAATATTATTTTCGAGCACTAGAACGAAATC
CATTCTTACCACAAGCTTTTAATAATATGGCCGTGATCTGTCATTACCGG
GGAGAACAGGCCATTCGCCAGGGTGATTCTGAAATTGCGGAAGTTTGGTT
TGATCAAGCCGCTGAGTATTGGAAACAGGCTATAGCACTTACTCCCGGTA
ATTATATTGAAGCACATAATTGGTTGAAGATCACGAGACGTTTCGAATAA
ATGAGTTGTCGATCAGAACATATATGGATAGAACTTATAACGGGGTCTCG
AAAACTCAATAATTATTTCTGGGCCCTTATTATTTTTTTAGGTTCATTAG
GATTCTTATTGGTTGGAACTTCCAGTTATCTTGGTAGAAATTTGATATCT
TTTGTTCCGTCTCAGCAAATTATTTTTTTTCCACAAGGGATCATTATGTC
TTTCTACGGGATAGCGGGTCTCTTTATTAGTTCCTATTTGTGGTGCACAA
TCTACTGGAATATAGGTAGTGGTTATGATCGATTTGATAAAAGGGAAGGA
ATCGTGTGTATTTTTCGTTGGGGATTTCCTGGAAAAAATCGTCGCATATT
CCTCCGATTCTTTCTAAAAGATATTCAATCCGTTAGAATAGAAATTAAAG
AGGGTATTTCTGCTCGCCGTGTACTTTATATGGGCATCAGAGGCAGGGGG
GCTGTTCCGTTGACCCGTACTGATGAGAATTTCACTCCCCGAGAAATTGA
ACAAAAAGCCGCGGAATTAGCCTATTTCTTGCGCGTACCAATTGAAGTCT
TTTGAGTGGAAACGCTTCTTTCTTCCATATTTTGGACCTTAGCTCCATGT
AACAATATGTTACTGCCGAAACACGGAAGAATTGAAATCTTAGATCAAAA
CACTATGTATGGATGGTATGAACTGCCCAAACAAGAATTCTTGAACAGCG
AACAACCAGTTCAGATATTCACG---------TACTGGATTCTCTTTCGG
ATAGGCCCTGAAAGGAGAAGGAAGGGTGGAATGCCAACAGGCGTCTATTA
TGGAATTGACCCGACTCGATAG
>P_conzattii
ATGACTATTCATCTATTGTATTCTTATGCAAATAGGGGGCAAGAAAACTC
TATGGAAAGATGGTGGTTTAATTCGGTGGTCTTTAAGAAGGAGTTAGAAC
ACAGGTATGGGCTAAAGAAATCAACGGACAATCTTGGTCCTATTGAAAAT
GCTAGTGAAAGTGAAGATAGAAATAGAAAAGGCAGGGCTAAAAACATTCA
TAGTTGGGGGGGT---CGTGACAATTCTAGTTACAGTAATGTCGATCATC
TCTTTGGTGTCAAAGATATTCATAACTTTCTTTCTGATGATACTTTTTTA
GTTAGGGATAGTAATGGAAACAGTTATTCTATTTATTTGGATCTTCAAAA
TCATAGTTTTGAGATTGACAACGATCATTCTTTTATGAGTGAACTAGAAA
GTTATTTTTGTAGTTTTCGCAATTCTAGTTATATGAATAATGGATCTACG
AGTGAAGATTCTTTATCCAATCGGTAC------ATGTCCGATACTCAATC
TAGTTGTAGTAATCACATTACTAGTTGCATCGACAGTTATCTTCAGTCTC
AAATCTCTATTGATACGTCCATTGTAAGTGATAGTATTAACAGTTACATT
TCTAGGTGCGTTTTTGATAAACGTAGAACTAGTAGTGAAGGCGGGAGGTC
CAGTATACGAACCCCCCCGAAGAGTAGTGATTTAACTCTAAGAGAAAGAT
CTAATGATCTCGATGCAACTCAAAAATACAGGCATTTATGGGTTCAATGC
GAAAATTGTTATGGATTAAATTATAAGAAATTTTTGAAATCAAAAAAGAA
TATTTGTGAACAATGTGGATATCATTTGAAAATGAGTAGTTCAGAAAGAA
TCGAAGTTTCGATTGACCCCGGTACTTGGTATCCTATGGATGAAGACATG
GTCTCTCTGGATCCCATTGGATTTCATTCGGAGGAGGAGCCTTATAAAGA
TCGTATCGATTCTTATCAAAGAAAGACAGGATTAACTGAGGCTGTTCAAA
CAGGCATAGGTCAACTAAATGGTATTCCCGTAGCAATTGGGGTTATGGAT
TTTCAGTTTATGGGGGGTAGTATGGGATCCGTAGTCGGGGAAAAAATCAC
CCGTTTGATTGAGTACGCTACAAATAAATTTCTACCTCTTATTATAGTGT
GCGCTTCAGGGGGGGCGCGCATGCAAGAAGGAAGTTTAAGCTTGATGCAA
ATGGCTAAAATTTCGTCTGCCTTATATGATTATCAATTAAATAAAAAGTT
ATTTTATGTATCAATCCTTACATCTCCTACTACGGGCGGGGTAACAGCCA
GTTTTGGTATGTTGGGAGATATCATTATTGCCGAACCTAATTCCTACATT
GCATTTGCGGGTAAAAGAGTAATTGAACAAACATTGAATAAAACAGTACC
CGAAGGTTCCCAAGCAGCTGAATATTTATTCCAGAAGGGCTTATTCGACC
TAATCGTATCGCGTAATCTGTTAAAAAGCGTTTTGAGTGAGTTATTTAAG
CTCCACGCCTTCTTTCCTTTGAATTCCAACTCAACCAAGTAGATGGGAAC
CATTCGAGCTGACGAAATTAGTAATATTATACGTGAACGTATTGAACAAT
ATAATAGAGAAGTCAAGATTGTAAATACCGGTACCGTACTTCAAGTGGGC
GATGGTATTGCTCGTATTCATGGTCTTGATGAAGTAATGGCGGGTGAATT
AGTTGAATTTGATGAAGGTACAATAGGTATTGCTCTGAATTTGGAATCAA
ATAATGTTGGTGTTGTATTAATGGGTGATGGTTTGATGATCCAAGAAGGA
AGTTCTGTAAAAGCAACGGGAAGAATTGCTCAGATACCGGTGGGTGAGGC
TTATTTGGGCCGTGTTATAAACGCCCTGGCTAAACCTATTGATGGTAGAG
GCGAAATTTTAGCTTATGAATCTCGATTAATTGAATCTCCTGCTCCGGGT
ATTATTTCCCGGCGTTCCGTATACGAGCCTCTTCAAACCGGACTTATTGC
TATTGATTCGATGATTCCTATAGGACGTGGTCAACGAGAATTAATTATTG
GAGATAGACAAACCGGTAAAACAGCAGTAGCCACGGATACGATTCTTAAT
CAACATGGTCAAAATGTAATATGTGTTTATGTAGCTATTGGTCAAAAAGC
ATCCTCCGTGGCTCAGGTAGTAACTACTTTACAGGAAAGGGGGGCTATGG
AATACACTATTGTGGTAGCCGAAACGGCGGATTCCCCTGCTACATTACAA
TACCTCGCTCCTTATACAGGAGCTGCTTTGGCTGAATTTTTTATGTACCG
TAACCAACACACTTTAATTATTTATGATGATCTCTCCAAACAAGCCCAAG
CTTATCGCCAAATGTCTCTTCTATTACGAAGACCACCCGGTCGTGAAGCT
TATCCAGGGGATGTTTTTTATTTACATTCACGCCTTTTGGAAAGAGCCGC
TAAATTAAGTTCTAGTTTAGGTGAAGGAAGTATGACCGCCTTACCTATAG
TGGAAACTCAATCGGGAGATGTTTCGGCTTATATTCCCACTAATGTCATT
TCCATTACGGATGGACAAATATTTTTATCTGGCGATCTATTCAATGCTGG
AATCAGACCTGCTATTAATGTGGGTATCTCCGTTTCCAGAGTAGGGTCTG
CAGCTCAAATTAAAGCCATGAAGCAAGTAGCTGGTAAATTAAAATTGGAA
CTGGCGCAATTTGCCGAATTAGAAGCCTTTGCACAATTTGCTTCAGATCT
TGATAAAGCTACTCAGAATCAATTGGCAAGAGGTCAACGATTACGTGAAT
TGCTTAAACAATCCCAATCAGCCCCTCTTACGGTAGAAGAACAGATAATC
ACTATTTATACCGGAACAAATGGTTATCTTGATTCATTAGAAATTGGACA
GGTAAGGAAGTTTCTTGTTGAATTACGGACTTATTTAAAAAGTAATAAAC
CTAAGTTTCAAGAAATAATATCTTCTACTAAGACATTTACTGAGGAAGCA
GAAGCCCTTTTGAAAGAAGCTATTCAGGAACAAACGGCCCGGTTTCTACT
TCAGGAACAAGCATAAATGATAATTAATCCGACTACTTCTGGTTCTGGGG
TTTCCACGCTTGAAAAAAAAAACCTGGGGCGTATCGTCCAAATCATCGGT
CCGGTACTAGATGTAGCCTTTCCGCCGGGCAAGATGCCTAATATTTATAA
CGCTCTGATAGTTAAAGGTCGAGACACTGCTGGTCAACCAATTAATGTGA
CTTGTGAGGTACAACAATTATTAGGAAATAATCGAGTTCGAGCTGTAGCT
ATGAGTGCTACAGACGGTCTGATGAGAAGAATGGAAGTGATTGATACGGG
AGCTCCTCTAAGTGTTCCGGTCGGTGGAGCGACTCTGGGACGAATTTTCA
ACGTGCTTGGAGAGCCTATTGATAATTTAGGGCCTGTAGATACTTCTACA
ACATCTCCTATTCATCGATCTGCGCCTGCCTTTATACAGTTAGATACAAA
ATTCTCTATTTTTGAAACAGGAATTAAAGTAGTAGATCTTTTAGCCCCCT
ACCGCCGTGGGGGAAAAATAGGACTCTTTGGGGGAGCTGGGGTTGGGAAA
ACGGTACTCATTATGGAATTGATTAATAATATTGCCAAAGCCCACGGGGG
CGTATCCGTATTTGGCGGAGTAGGTGAACGTACTCGTGAAGGAAATGATC
TTTACATGGAAATGAAAGAATCTGGAGTGATTAATGAAAAAAATATTGCA
GAATCAAAAGTGGCTCTAGTTTACGGCCAGATGAACGAACCGCCGGGAGC
TCGTATGAGAGTTGGTTTGACTGCCCTAACGATGGCGGAATATTTCCGAG
ATGTTAATCAACAAGACGTACTTCTATTTATCGACAATATCTTCCGTTTC
GTCCAAGCAGGATCCGAAGTCTCCGCCTTATTGGGTAGAATGCCTTCCGC
TGTCGGTTACCAACCCACTCTGAGTACAGAGATGGGCTCTTTACAAGAAA
GAATTACTTCTACCAAAGAAGGGTCCATAACTTCTATTCAAGCAGTCTAT
GTACCTGCAGACGATTTGACTGATCCTGCTCCCGCTACGACATTTGCACA
TTTAGATGCTACTACCGTACTATCAAGAGGATTAGCTGCCAAAGGTATCT
ATCCAGCAGTAGATCCTTTAGATTCAACTTCAACCATGCTTCAACCTCGG
ATCGTCGGTGAGGAACATTATGAAACTGCGCAAAGAGTTAAGCAAACTTT
ACAACGGTATAAAGAGCTTCAGGACATTATAGCTATTCTTGGGTTGGACG
AATTATCCGAAGAGGATCGTTTAACCGTAGCAAGAGCGCGAAAAATTGAG
CGTTTCTTATCACAACCCTTTTTTGTAGCCGAAGTATTTACCGGTTCTCC
AGGAAAATATGTTGGTCTAGTAGAAACCATTAGAGGGTTTCAATTGATCC
TTTCCGGAGAATTAGATGGTCTTCCTGAACAGGCCTTTTATTTGGTAGGT
AATATCGATGAAGCTACCGCGAAGGCTATAAACTTA--------------
----------TAAATGACCTTAAATCTTTGTGTATTGACCCCTAATCGAA
TTGTTTGGGATTCAGAAGTCAAAGAAATCATTTTATCGACGAATAGTGGC
CAAATTGGCGTATTACCAAATCATGCTCCTATTGCTACAGCTGTAGATAT
AGGGATTTTGAGAATACGCCTTAAGGACCGATGGGTAACGATGGCTCTGA
TGGGTGGTTTTGCTAGAATAGGCAATAACGAGATCACTGTTTTAGTAAAT
GATGCGGAAAAGGGTAATGATATTGATCCACAAGAAGCTCAGCAAACTCT
TGAAATAGCAGAAGCTAATTTGACAAAAGCGGAAGGAAGGAGACAAATAA
TTGAGGCAAATCTAGCTCTCCGACGAGCTAGGACAAGAGTAGAAGCTGTC
AATGTGGTTTCCTAAATGAAAAATGTAACCGATTCTTTCGTTTCTTTGGG
CTACTGGCCATCCGCCGGGAGTTTCGGATTTAATACCGATATTTTAGCAA
CAAATCCAATAAATCTAAGTGTAGTGATTGGTGTATTGATTTTTTTTGGA
AAGGGAGTGTTA---AGTGATTTATTAGATAATCGAAAGCAGAGGATCTT
GAATACTATTCGAAATTCAGAAGAACTGCGGGGGGGGGCCATTGAACAGC
TGGAAAATGCCCGGGCCCGCTTACGGAAAGTGGAAACGGAAGCAGATGAG
TTTCGGGTCAATGGATATTCTGAGATAGAGCGAGAAAAATTGAATTTGAT
TAATTCAACTTATAAAACTTTGGAACAATTAGAAAATTACAAAAATGAAA
CGATTCAGTTTGAACAGCAAAGGGCAATTAATCAAGTCCGACAACGTATT
TTCCAACAAGCCTTACAAGGAGCTTTAGGGACTCTAAATAGTTGTTTGAA
CAACGAGTTACATTTACGTACCATAAATGTCAATATTGGCATGTTGGTAG
CGATGAAAGAAATAACTGATTAGATGAATCCACTGATTTCTGCTGCTTCC
GTTATTGCTGCTGGATTGGCTGTAGGGCTTGCTTCTATTGGACCTGGAGT
TGGTCAAGGGACTGCTGCGGGTCAAGCTGTAGAAGGTATCGCGAGACAGC
CCGAGGCAGAGGGAAAAATAAGAGGTACTCTATTGCTTAGTCTAGCTTTT
ATGGAAGCTTTAACGATTTATGGATTGGTTGTAGCATTAGCACTTTTATT
TGCGAATCCTTTTGTTTAAATGAATGTGCTATCATGTTCCATCAACACAC
TTAAAGGGTTCTACGATATATCCGACGTGGAAGTAGGCCAACATTTCTAT
TGGCAAATAGGGAGTTTCCAAGTCCATGGCCAAGTACTTATTACTTCTTG
GGTTGTAATTGCTATTTTAGTAGGTTCAGCTACTATAGCTGTTCGGAACC
CACAAACCATTCCGACCGGGGGTCAGAATTTCTTCGAATATATTCTTGAA
TTCATTCGAGATGTGAGTAAAACTCAAATTGGAGAAGAATACGGCCCTTG
GGTTCCTTTTATTGGAACTATGTTTCTATTTATTTTTGTTTCTAATTGGT
CAGGAGCTCTTTTACCTTGGAAAATTATAGAATTACCTCAGGGAGAGTTG
GCCGCACCAACGAATGATATAAATACTACTGTTGCTTTGGCTTTACTCAC
GTCAGTGGCATATTTCTATGCAGGTCTTACCAAAAAGGGATTACGTTATT
TCGGGAAATATATTCAACCAACCCCAATCCTTTTACCCATTAATATCTTA
GAAGATTTCACAAAGCCGTTATCACTTAGTTTTCGACTTTTTGGAAATAT
CTTAGCGGATGAATTAGTAGTTGTTGTTCTTGTTTCTTTAGTACCTTCGG
TGGTTCCTATCCCTGTTATGTTCCTTGGATTATTTACAAGTGGGATTCAA
GCTCTTATTTTTGCAACTTTAGCTGCGGCTTATATAGGTGAATCCATGGA
GGGCCATCATTGAATGATATTTCCAACCTTAGAGCACATATTAACTCATA
TTTCTTTTTCAATCATTTCAATTAGAATTACAATTCATTTGATAACCTTT
TTAGTCGATGAAATCGTAAAACTCTATTATTCATCCGAAAAGGGCATGAT
AATGACTTTTTTATGTATAACAGGATTATTAATTACTCGTTGGATTTATT
CGGGACATTTTCCACTAAGTAGTTTATATGAATCATTAATATTTCTTTCA
TGGAGTTTTTCTTTTATTCATATAGTTCCGTATTTCAAAAAAAGGAAAAA
TGTTCTAAGCACAATAATTGGCCCAAGTGCTATTTTTACCCAAGGCTTTG
CTACTTCAGGTCTTTTAAATGAAATACACGAATCAACAATATTAGTCCCC
GCTCTTCAATCCGAGTGGTTAATAATGCACGTAAGTATGATGCTATTAGG
ATATGCGGCACTTTTATGTGGATCATTATTATCAGTATCACTTTTAGCCA
TTATGGTTAGGAAAAAGAAAAAGTTTTTTTCTACGAGTCAGAATTTTTTC
AATTTATATGATTTATATGAGTCGTTTGTATTTGGTGAAAGCGAATACAT
AAATGAACAGGATATTGTTTTACAAAATACTTCTTTTTTTTCTCCAAAGA
ATTTTTACAGGTCACAATTGATTCAACAATTGGATTATTGGAGTTATCGA
GTTATTAGTCTAGGGTTTATCTTTTTAACCATAGGAATTCTTTCTGGAGC
AGTATGGGCTAACGAAGCCTGGGAATCCTATTGGAGTTGGGACCCAAAAG
AAACTTGGGCTTTTATTACTTGGATCGTATTCGCGATTTATTTACATATT
CGAACAAATACAAAATGGAAGGGTACAAGTTCATCAGTTGTGGCGTCGAT
TGGATTTATTATAATTTGGATATGCTATTTTGGTGTCAACCTTTTAGGAA
TAGGACTACATAGTTATGGTTCATTTCCATTAACATCTAATTGAATGGCA
AAAAAGAAAGCATTCACTACTCTTTTCTATCTTGCACCTATAGTATTTTT
GCCCTGGTGGATTTCTCTCTCATTTACTAAAAGTATGGAATCCTGGATTA
CTAATTGGTCGAATACTGGGAAATCTGAAATCTTTTTGAATGATATTCAA
GAAAAAAGTATTCTAGAAAAGTTCATAGAATTAGAGGAAATCTTCTTCTT
GGACGAAATGATCAAGGAATCCTCGGAGACACATCTACAAAAGATTCCTA
TAGGAATCCACAAAGAAACGATACAATTAATCAAGATACACAACGAGGAT
CATATCCATACGATTTTGCACTTCTCGACAAATCTAATCTGTTTTGTTAT
TCTAAGCGGTTATTCTTTTTTAGGTAATAAAGAACTTTTTATTCTTAATT
CTTGGGTTCAGGAATTCCTATATAACTTAAGTGATACAGTAAAAGCTTTT
TCGATTCTTTTATTAACCGATTTATGTATCGGATTTCATTCACCCCATGG
TTGGGAACTAATGATTGGTTCTGTCTACAAAGATTTTGTATTTGGTCATA
ATGATCAAATAGTATCTGGTCTTGTTTCCACTTTTCCAGTTATTCTCGAT
ACTATTTTTAAATATTTGATTTTCCGTTATTTAAATCGTTTATCTCCGTC
ACTTGTAGTTATTTATCATGCAATGAATGATTGAATGCCTATTGGTGTTC
CAAAAGTTCCTTTCCGAATTCCTGGAGAGGAAGATGCAACTTGGGTTGAC
GTA---TACAATCGACTTTATCAAGAAAGATTACTTTTTTTAGGCCAAGA
AGTTGATAGCGAGATCTCGAATCAACTTATTGGTCTTATGATATATCTCA
GTATCGAGGATAATACTAAAGATCTGTATTTGTTTATAAACTCTCCTGGC
GGATGGGTTGTACCTGGAATAGCTATTTATGATACTATGCAATTTGTGCG
ACCAGAGGTCCATACAATATGCATGGGATTAGCCGCATCAATGGGCTCTT
TTATCCTGGTTGGGGGAGAAATTACCAAACGTCTAGCATTCCCTCACGCT
AGGGTAATGATCCATCAACCTGCTAGTTCTTTTTATGAGGCGCAAACGGG
AGAATTTATCCTGGAAGCGGAAGAGCTGCTGAAACTACGCGAAACCCTCA
CAAGGGTTTATGTACAAAGAACGGGCAAACCCTTATGGGTTGTATCTGAA
GACATGGAAAGAGACGTTTTTATGTCAGCAACCGAAGCACAAGCTTATGG
AATTGTTGATCTTGTAGCAATTGAATGAATGAAAGAACAAAAATGGATTC
ATGAGGGTTTAATTACTGAATCGCTTCCGAATGGCATGTTCCGGGTTCAA
TTAGATAATGAAAATGTAATTCTAGGTTATGTTTCAGGAAAGATCCGACG
TAGTTTTATACGGATACTGCCGGGAGATAAAGTAAAAATTGAAGTAAGTC
GTTATGATTCGACCAGAGGACGTATAATTTATCGACTCCGAAACAAGGAT
TCGAAGGATTAGATGGAGGAAATCAAAAGCTATTTACAGCCAGAGAGATC
CCAACAACACGACTTCCTATATCCACTTATCTTTCAGGAGTCTATTTATG
CATTTGCTCATGATCGTGATTTCAGTATATCAATGTTGTCGGAAAATCCG
GGTTATGACAATAAATCCAGTTTACTGATTGTGAAACGGCTAATTACTCG
AATGTATCAACAGAATCATTTTCTTATTTCTCCTACTGATTTGAACCAAA
ATCCATTTTGCGTGCGAAACAAGAATTTGTATTTTCGAATCATATCAGAG
GGATTTTCTTTTATTGTAGAAATTCCATTTTCTCTACGATTAATATCTTG
TCGAGAAGGGAAAAAGAGAATCAAATCTCAGAATTTACGATCAATTCATT
CAATATTTCCCTTTTTAGAGGACAATTTCTCGCATTTAGATTTTGTCTTA
GATATACGAATACCCCACCCTGTCCATGTGGAAATCTTGATTCAAGCTAT
TCGCTATTGGGTAAAAGACCCCTCTTCTTTGCATTTATTACGATTCTTTC
TCAACAAGTATTATAATTCGAATACTCCAAAGAGAGATCGTGATATCTTT
GAAGTATTTGAAATAATTAGTTCTTCTTTTTCAAAAACAAAAAGAAATCA
AAGATTTTTCTTATTCTTATATAATTCTCATGTATATGAATATGAATCCA
TTTTCGTCTTTCTACGTAGCCAATCCTTTCATTTACGATTAACATCTTAT
GAACTTTTTCTTGAACGAATCTATTTCTATCGAAAAATGCAACGCCTTGT
GAACGTCTTTGTTAAGTTTACGGATTCTCAGGTGAATCTCTGGTTGGTCA
AGGAACCTTGTATACATTATATTAGGTATCAAAGAAAATCTATTCTGGCT
TCCAAGGGAATGTCTCTTTTCATGAATAAATGGAAATGGTACCTTGTCAA
TTTTTGGCAATGGCATTTTTCGCTGTGGTTTCATTCAAGAAAGATTTCTA
TCAACCAATTA---------GCCAACCATTCCATGGAATGGTTGGGCTAT
CTTTCAAGCGTGCGAATGAACCCTTCGGTGGTACGCAGTCAAATTCTCGA
AAATTCATTTATAATGACTAATACTATTAAGAAGTTTGATACGCTTGTTC
CAATTATTCCTTTGATTTCGGCATTGGCTAAAGCGAAATTTTGTAACGTA
TTAGGGCATCCCATTAGTAAGCCGGTTCGGGCTGATTTAGCAGATTCTAA
TATTATTGACCGATTTGGGCGTATATGCAGAAATCTTTCTCATTATCATA
GCGGGTCTTCAAAAAAAAAAACTTTGTACCGAATGAAGTATATACTTCAG
CTTTCGTGTGCTAGAACTTTGGCTCGGAAACACAAAAGTACTGTACGTGC
TTTTTTGCAAAGATTGGGCTCGGAATTCTTGGAAGAATTTCTTATGTCGA
AA---------------------------------GAAGACGTTCTTTTT
TTTACCTTCCCCAAAGGTACTTACCCATTGAGGGCAGTATCTAGAAGTCG
CATTTGGTATTTGGATATTATTTCTATCGATGATCTGGCCAATCACAAAT
AAATGCAAACTAGAAATACTTTTTCTTGGATAAAGGAACAGATTACTCGA
TCTATTTCGGTATCGCTCATGATATATATCCTAACTCGGACATCCATTTC
AAGTGCATATCCCGTTTTTGCCCAGCAGGGTTATGAAAATCCACGAGAAG
CAACTGGGCGTATTGTATGCGCCAATTGCCATTTAGCTAATAAGCCCGTG
GATATTGAGGTTCCACAAGCGGTACTTCCTGATACTATATTTGAAGCAGT
TGTTCGAATTCCTTATGATAAGCAAGTGAAACAAGTTCTTGCTAATGGTA
AGAAGGGGGGTTTGAATGTGGGGGCAGTTCTTATTTTACCGGAGGGGTTT
GAATTAGCTCCTTCCGATCGTATTTCTCCCGAGATGAAAGAAAAGATAGG
CAATTTGTCTTTTCAGAGTTATCGCCCTAATCAAAAAAATATTCTTGTCG
TAGGGCCTGTCCCTGGTCAAAAATATAGTGAAATCACCTTTCCTATTCTT
TCCCCCGACCCCGCTACTAAGAAAGATGTTTACTTCTTAAAATACCCTAT
ATATGTAGGGGGGAATAGGGGTCGGGGTCAGATTTATCCCGACGGAAGCA
AGAGTAACAATACAGTTTATAATGCTACAGGAGCGGGTATAGTAAGTAAA
ATTATACGAAAAGAAAAGGGGGGATATGAAATATCCATAACAGATACATT
GGATGGACGTCAAGTGGTTGATATTATCCCTCCAGGACCGGAACTTCTTG
TTTCGGAGGGTGAATCCATCAAATTTGATCAACCATTAACGAGTAATCCT
AATGTGGGCGGATTTGGTCAAGGAGATGCAGAAATAGTACTTCAAGATCC
ATTACGTATCCAAGGTCTTTTGTTCTTCTTGGCCTCTGTTATTTTGGCAC
AAATCTTTTTGGTTCTTAAAAAGAAACAATTCGAGAAGGTTCAATTGGCC
GAAATGAATTTTTAGATGAGTAAAGTCTATGATTGGTTCGAAGAACGTCT
TGAGATTCAGGCCATTGCGGATGATATAACTAGTAAATATGTTCCTCCCC
ATGTAAATATATTTTATTGTTTAGGGGGGATTACGCTTACTTGTTTTTTA
GTACAAGTAGCTACGGGGTTTGCTATGACTTTTTACTATCGTCCGACCGT
TACTGAAGCTTTTTCCTCTGTTCAATACATAATGACAGAAGCTAACTTTG
GTTGGTTAATCCGATCAGTTCATCGATGGTCGGCAAGTATGATGGTTCTA
ATGATGATTCTACATGTTTTTCGTGTGTATCTCACCGGTGGATTTAAAAA
ACCCCGCGAATTAACTTGGGTTACAGGTGTGGTTCTGGGAGTATTGACCG
CATCGTTTGGCGTAACTGGTTATTCTTTACCTCGGGACCAAGTTGGTTAT
TGGGCGGTGAAAATTGTAACAGGTGTACCTGACGCTATTCCTGTAATAGG
ATCCCCCTTGGTAGAATTATTGCGCGGAAGTGCTAGTGTGGGGCAATCCA
CCTTGACTCGCTTTTATAGTTTACACACTTTTGTATTGCCGCTTCTTACT
GCTGTATTTATGTTAATGCACTTTCTAATGATACGTAAACAAGGTATTTC
TGGTCCTTTATAGATGGGAGTAACAAAAAAGCCTGATTTGAATGATCCTG
TATTAAGAGCTAAATTGGCTAAAGGTATGGGTCATAATTATTATGGAGAA
CCCGCATGGCCCAATGATCTTTTATATATTTTTCCAGTAGTAATTCTAGG
TACTATTGCATGTAACGTAGGCTTAGCGGTTCTAGAACCATCAATGATTG
GTGAACCGGCGGATCCGTTTGCAACCCCCTTGGAAATTTTACCTGAATGG
TATTTCTTTCCCGTATTTCAAATACTTCGGACAGTGCCCAATAAATTATT
GGGTGTTCTTTTAATGGTTTCAGTACCTGCGGGATTATTAACAGTGCCCT
TTTTAGAAAATGTTAATAAATTTCAAAATCCATTTCGCCGTCCAGTAGCG
ACAACCTTCTTTTTGATCGGTACCGCAGTCGCTCTTTGGTTGGGTATTGG
TGCAACATTACCTATTGATAAATCCCTAACTTTAGGTCTTTTTTAAATGA
TTGAAGTTTTTCTATTTGGAATCGTGTTAGGTCTAATTCCTATTACTTTG
GCTGGATTATTCGTAACTGCATATTTACAATACAGGCGGGGTGATCAGTT
GGACCTTTGAATGCTTACTATAACTAGTTATTTCGGTTTTCTACTAGTGG
CTTTAACTATAACTTCAGCTCTATTTATTAGTCTGAGCAAGATACGACTT
ATTTAAATGGATATAGTAAGTCTCGCTTGGGCGGCTTTAATGGTAGTCTT
TACATTTTCTCTTTCACTCGTAGTGTGGGGAAGAAGTGGGCTCTAGATGA
TTATTCGTTCGCCGGAACCAGAAGTAAAAATTTTGGTGGATAAGGATCCC
GTAAAAACTTCTTTCGAGGAATGGGCCAAACCGGGTCATTTCTCAAGAAC
AATAGCTAAAGGACCTGATACTACCACTTGGATCTGGAACCTACATGCTG
ATGCTCACGATTTTGATAGCCATACCAGTGATTTGGAGGAGATCTCTCGA
AAAGTGTTTAGTGCCCATTTCGGTCAACTATCCATCATCTTTCTTTGGCT
GAGCGGTATGTATTTCCACGGTGCTCGTTTTTCCAATTATGAAGCGTGGC
TAAGTGATCCAACTCACATTGGGCCAAGTGCCCAGGTGGTTTGGCCAATA
GTGGGCCAAGAAATATTGAATGGTGATGTGGGCGGGGGTTTCCGAGGAAT
CCAAATAACCTCTGGGTTTTTTCAGATTTGGCGAGCATCGGGAATAACTA
GTGAATTACAACTCTATTGTACCGCAATTGGTGCATTGGTCTTTGCAGCC
TTAATGCTTTTTGCTGGTTGGTTTCATTATCATAAAGCGGCCCCAAAATT
GGCTTGGTTTCAAGATGTAGAATCTATGTTGAATCACCATTTAGCGGGAC
TACTAGGACTTGGGTCTCTCTCTTGGGCGGGGCATCAAGTACATGTATCT
TTACCTATTAACCAATTTCTAAACGCTGGAGTAGATCCTAAAGAGATACC
GCTTCCTCATGAATTTATTTTGAATCGTGATCTTTTGGCTCAACTTTATC
CAAGTTTTGCTGAGGGAGCAACCCCCTTTTTTACCTTGAATTGGTCAAAA
TATGCAGAATTTCTTACTTTTAGTGGAGGATTAGATCCAGTAACTGGAGG
TCTATGGTTGACGGATATTGCACACCATCATTTAGCTATTGCAATTCTCT
TCCTGATAGCGGGTCACATGTATAGGACCAACTGGGGCATTGGTCATGGC
TTAAAAGATATTTTAGAAGCTCATAAAGGTCCATTTACAGGCCAGGGCCA
TAAAGGACTCTATGAGATCCTAACAACGTCATGGCATGCTCAATTATCTC
TTAACCTAGCCATGTTAGGCTCTTTAACCATTGTCGTAGCTCACCATATG
TATTCCATGCCCCCTTATCCATATCTAGCTACTGACTATGGTACACAACT
GTCATTGTTCACACATCACATGTGGATTGGTGGATTTCTAATAGTTGGTG
CTGCTGCGCATGCAGCCATTTTTATGGTAAGAGACTATGATCCAACTACT
CGATACAACGATCTATTAGATCGTGTCCTTCGACATCGCGATGCAATCAT
ATCACATCTCAACTGGGCATGTATATTTCTGGGCTTTCACAGTTTTGGTT
TATATATTCATAATGATACCATGAGCGCCTTAGGGCGTCCTCAAGATATG
TTTTCAGATACCGCTATACAATTACAACCCGTTTTTGCTCAATGGATACA
AAATACCCACGCTTTAGCACCCGGCGCAACGGCTCCTGGTGCAATGGCAA
GCACTAGTTTAACCTGGGGGGGTGGTGATTTAGTAGCTGTGGGCGGCAAG
GTGGCTTTATTACCTATTCCGTTAGGAACCGCAGATTTTTTGGTACATCA
TATCCATGCATTTACGATTCATGTCACGGTATTGATACTCCTGAAAGGTG
TTCTATTTGCTCGTAGCTCCCGTTTGATACCGGATAAAGCAAACCTTGGT
TTTCGTTTTCCTTGTGATGGGCCTGGAAGAGGGGGTACATGTCAAGTATC
GGCTTGGGATCATGTCTTCTTAGGACTATTCTGGATGTACAATTCTATTT
CGGTAGTAATATTCCATTTCAGTTGGAAAATGCAGTCAGATGTTTGGGGC
AGTATAAGTGATCAAGGGGTAGTAACTCATATCACGGGGGGAAACTTCGC
GCAGAGTTCTGTTACTATTAATGGGTGGCTCCGAGATTTCTTATGGGCAC
AGGCATCCCAGGTAATTCAGTCTTATGGTTCTTCATTATCTGCCTATGGC
CTTTTTTTCCTAGGTGCTCATTTTGTATGGGCTTTTAGTTTAATGTTTCT
ATTCAGTGGACGTGGTTATTGGCAAGAACTTATTGAATCCATCGTTTGGG
CTCATAATAAATTAAAAGTTGCTCCTGCTACTCAGCCGAGAGCCTTGAGC
ATTGTACAAGGGCGTGCTGTAGGAGTAACCCATTACCTTCTGGGTGGAAT
TGCCACAACATGGGCGTTCTTCTTAGCAAGAATTATTGCAGTAGGATAAA
TGGCATTAAGATTTCCAAGGTTTAGCCAAGGGTTAGCTCAAGACCCCACT
ACTCGTCGTATTTGGTTTGGTATTGCTACCGCACATGACTTCGAAAGTCA
TGATGATATTACTGAGGAACGTCTTTATCAGAATATTTTTGCTTCTCACT
TCGGCCAATTAGCAATAATTTTTCTGTGGACTTCCGGAAATCTGTTTCAT
GTAGCTTGGCAAGGAAACTTTGAATCATGGGTACAGGACCCTTTACATGT
AAGACCTATTGCTCATGCAATTTGGGATCCTCATTTTGGTCAACCAGCCG
TGGAAGCTTTTACTCGCGGGGGTGCTCTTGGACCAGTGAATATCGCTTAT
TCTGGTGTTTATCAGTGGTGGTATACAATCGGTTTACGCACTAATGAAGA
TCTTTATACTGGAGCTCTTTTTCTATTATTTCTTTCTGCCCTATCCTTAA
TAGCAGGTTGGTTACATTTACAACCGAAATGGAAACCGAGCGTTTCGTGG
TTTAAAAATGCCGAATCTCGTCTGAATCATCATTTGTCAGGGCTCTTCGG
CGTAAGTTCCCTGGCTTGGACAGGACATTTAATACATGTCGCTATTCCTG
GATCCAGAGGGGAGTACGTTCGATGGAATAATTTCTTAGATGTATTACCG
CATCCCCAAGGGTTAGGTCCACTTTTCACAGGTCAGTGGAATCTTTATGC
TCAAAACACTGATTCAAGTAGTCATTTATTTGGG------ACCTCTCAAG
GAGCAGGAACGGCTATTCTAACTCTTCTTGGGGGATTCCATCCACAAACA
CAAAGTTTATGGCTGACTGATATTGCTCATCATCATTTAGCTATTGGATT
TATTTTTCTTGTTGCTGGTCATATGTATAGAACTAATTTCGGGATTGGAC
ACAGTATCAAGGATCTTTTAGATGCACATATCCCTCCGGGAGGGCGATTG
GGACGTGGGCATAAGGGTCTTTATGATACAATCAACAATTCGCTTCATTT
TCAACTAGGCCTTGCTCTAGCTTCTTTAGGGGTTATTACTTCCTTGGTAG
CTCAACACATGTACTCTTTACCTGCTTATGCATTCATAGCGCAAGACTTT
ACTACTCAAGCTGCATTATATACCCATCACCAATATATCGCAGGATTTAT
CATGACAGGAGCTTTTGCCCATGGAGCTATATTTTTCATTAGAGATTACA
ACCCGGAGCAAAATGAAGATAATGTATTGGCAAGAATGTTAGACCATAAG
GAAGCTATCATATCTCATTTAAGTTGGGCCAGTCTCTTTCTAGGATTCCA
TACCTTGGGGCTTTATGTTCATAATGATGTCATGCTTGCTTTTGGTACTC
CGGAAAAGCAAATTTTGATCGAACCCATATTTGCTCAATGGATCCAATCG
GCTCATGGTAAAACTTCATATGGGTTCGATGTACTTTTATCTTCAACGAG
TGGCCCGGCATTCAATGCAGGTCGAAGCATCTGGTTGCCTGGTTGGTTAA
ATGCTATTAATGAAAATACTAATTCATTATTCTTAACAATAGGTCCTGGA
GACTTTTTGGTTCATCATGCTATTGCTCTAGGTTTACATACAACTACATT
GATCTTAGTAAAAGGTGCTTTAGATGCACGCAGTTCCAAGTTAATGCCAG
ATAAAAAGGATTTTGGTTATAGTTTTCCGTGCGATGGCCCGGGACGAGGG
GGGACTTGTGATATTTCGGCATGGGACGCATTTTATTTGGCAGTTTTTTG
GATGTTAAATACTATTGGATGGGTTACTTTTTATTGGCATTGGAAGCACA
TCACATTATGGCAGGGTAACGTTTCACAGTTTAATGAATCTTCCACTTAT
TTGATGGGCTGGCTAAGAGATTATTTATGGTTAAACTCTTCACAACTTAT
CAATGGATATAACCCTTTTGGTATGAATAGTTTATCGGTCTGGGCATGGA
TGTTCTTATTTGGACATCTTGTTTGGGCTACTGGATTTATGTTCTTAATC
TCCTGGCGCGGATATTGGCAGGAATTGATTGAAACTTTAGCATGGGCTCA
TGAACGCACACCCTTGGCCAATTTGATTCGATGGAGAGATAAACCTGTGG
CACTTTCCATTGTGCAAGCAAGATTGGTTGGATTAGCACATTTTTCTGTA
GGTTATATATTCACTTATGCAGCTTTCTTGATTGCCTCTACATCGGGAAA
ATTTGGATAAATGTCACATTCAGTAAAGATTTATGATACGTGTATAGGAT
GTACTCAATGTGTCCGAGCGTGCCCCACCGATGTATTAGAAATGATACCC
TGGGACGGTTGTAAAGCTAAACAAATCGCTTCGGCTCCAAGGACCGAGGA
CTGTGTTGGTTGTAAGAGATGCGAATCCGCCTGTCCAACGGATTTCTTGA
GTGTTCGAGTTTATTTATGGCATGAAACAACTCGCAGTATGGGTCTAGCT
TATTAAATGACAACTTTCAATCTT---CCCCCTATTTTTGTGCCTTTAGT
AGGCCTAGTATTTCCGGCAATTGCGATGGCTTCTTTATTTCTTCATGTTC
AAAAAAACAAAATTGTTTAGATGCGAGACCTAAAAACATATCTCTCCGTG
GCCCCAGTACTAAGTACGCTATGGTTCGGGTCTTTAGCCGGTCTATTGAT
AGAGATTAATCGTTTTTTCCCGGATGCATTGGTATTTCCCTTTTTTTCAT
TCTAGATGACTGCAATTTTAGAGAGACGCGAAAGCGAAAGCCTGTGGGGC
CGTTTCTGTAACTGGATAACCAGCACCGAAAACCGTCTTTACATTGGATG
GTTTGGTGTTTTGATGATCCCTACCTTATTGACCGCAACTTCTGTATTTA
TTATTGCCTTCATTGCTGCTCCTCCAGTAGATATTGATGGTATTCGTGAA
CCTGTTTCTGGATCTCTACTGTACGGAAACAATATTATCTCCGGTGCTAT
TATTCCTACTTCTGCAGCTATCGGTTTGCACTTTTACCCAATCTGGGAAG
CAGCATCTGTTGATGAATGGTTGTACAATGGTGGTCCTTATGAACTAATT
GTTCTACACTTCTTACTTGGTGTAGCTTGTTACATGGGTCGTGAGTGGGA
GCTTAGTTTCCGTCTGGGTATGCGACCTTGGATTGCTGTTGCATATTCAG
CTCCTGTTGCAGCTGCTACCGCTGTTTTCTTGATTTACCCAATAGGTCAA
GGAAGTTTTTCTGATGGTATGCCTCTAGGAATTTCTGGTACTTTCAATTT
CATGATTGTATTCCAGGCTGAGCACAACATCCTTATGCACCCATTTCACA
TGTTAGGTGTAGCTGGTGTATTCGGCGGCTCCCTATTCAGTGCTATGCAT
GGTTCGTTGGTAACTTCTAGTTTGATCAGGGAAACCACAGAAAATGAATC
TGCTAATGAAGGTTACAGATTTGGTCAAGAGGAAGAAACTTATAATATCG
TAGCTGCTCATGGTTACTTTGGCCGATTGATCTTCCAATATGCTAGTTTC
AACAACTCTCGTTCATTACACTTTTTCCTAGCTGCTTGGCCTGTAGTAGG
TATCTGGTTTACCGCTTTAGGTATCAGCACTATGGCTTTCAACCTAAACG
GTTTCAACTTCAACCAATCTGTAGTTGATAGTCAAGGTCGTGTAATTAAT
ACTTGGGCTGATATTATCAACCGTGCTAATCTTGGTATGGAAGTTATGCA
TGAACGTAATGCTCATAATTTCCCTCTAGATCTAGCTGTTATCGAAGCTC
CAACAAATGGCTAAATGGGTTTGCCTTGGTATCGTGTTCATACCGTTGTA
TTGAATGATCCCGGCCGGTTGATTTCCGTTCATATAATGCATACAGCCCT
GGTTGCTGGTTGGGCGGGCTCGATGGCTCTGTATGAATTAGCAGTTTTTG
ATCCTTCCGACCCTGTTCTTGATCCAATGTGGAGACAGGGTATGTTCGTT
ATACCCTTCATGACTCGTTTAGGAATAACCAATTCATGGGGAGGTTGGAG
TATCACAGGAGGGACTGTAACGAATCCGGGGATTTGGAGTTACGAAGGTG
TAGCTGGGGCACATATTGTGTTTTCTGGCTTATGCTTTTTGGCGTCTATC
TGGCATTGGGTCTATTGGGATCTAGAAATCTTTTGTGATGAACGTACAGG
AAAACCTTCTTTGGATTTGCCCAAGATCTTTGGAATTCATTTATTTCTCT
CCGGCGCGGCTTGCTTTGGGTTTGGTGCATTTCACGTAACAGGTTTGTAC
GGCCCTGGAATATGGGTATCCGATCCTTATGGACTAACGGGAAAAGTGCA
ACCTGTAAATCCGTCGTGGGGCGTAGAGGGTTTTGATCCTTTTGTTCCGG
GAGGAATAGCTTCTCATCATATTGCAGCAGGTACATTGGGCATATTAGCG
GGTCTATTCCACCTTAGTGTCCGACCACCACAACGTCTATACAAAGGGTT
GCGTATGGGAAATATTGAAACCGTGCTCTCCAGTAGTATCGCGGCTGTCT
TTTTTGCAGCTTTTGTTGTTGCTGGAACTATGTGGTATGGTTCAGCAACT
ACCCCCATCGAATTATTTGGGCCTACGCGTTATCAATGGGATCAGGGTTA
CTTCCAGCAAGAGATATATCGAAGAGTTAGCGCGGGACTAGCAGAAAATC
AAAGTTTCTCAGAAGCCTGGTCTAAAATTCCTGAAAAATTAGCTTTTTAT
GATTATATCGGCAATAATCCGGCAAAAGGAGGATTATTCAGGGCAGGCTC
AATGGATAACGGAGATGGAATAGCAGTTGGATGGTTAGGACACCCTATCT
TTCGAGATAAAGAAGGGCGTGAGCTTTTTGTACGTCGTATGCCTACTTTT
TTTGAAACATTTCCAGTGGTTTTGGTAGACGGCGACGGAATTGTTAGAGC
TGATGTTCCTTTTAGAAGGGCAGAATCAAAGTATAGTGTTGAACAGGTAG
GTGTAACCGTTGAGTTCTATGGCGGCGAACTCAATGGAGTCAGTTATAGT
GATCCTGCTACTGTAAAAAAATATGCTAGACGTGCTCAATTGGGTGAAAT
TTTTGAATTAGATCGTGCGACTTTGAAATCTGATGGTGTTTTTCGTAGCA
GTCCAAGGGGTTGGTTTACTTTTGGGCATGCTTCGTTTGCTTTGCTCTTT
TTCTTCGGACACATTTGGCATGGTGCTAGAACATTGTTCCGAGATGTTTT
TGCTGGTATTGACCCGGATTTGGATGCTCAAGTAGAGTTTGGAGCATTCC
AAAAACTTGGGGATCCAACTACAATAAGACAGGTAGTCTAAATGAAAATC
TTATATTCCCTGAGGAGGTTCTACCACGTGGAAACGCTCTTTAATGGAAC
TTTAGCTGTAGCTGGTCGTGACCAAGAAACCACCGGTTTTGCTTGGTGGG
CCGGAAATGCACGACTTATTAATTTATCCGGTAAATTACTAGGAGCTCAT
GTAGCCCATGCCGGATTAATCGTATTCTGGGCCGGAGCAATGAACCTATT
TGAAGTGGCTCATTTCGTAACAGAGAAGCCTATGTATGAACAAGGATTCA
TTTTACTTCCCCATCTAGCTACTCTAGGTTGGGGGGTAGGTCCTGGAGGG
GAAGTTATAGATACCTTTCCATACTTTGTATCTGGAGTACTTCATTTAAT
TTCCTCTGCGGTATTGGGCTTTGGCGGTATTTATCATGCACTTCTGGGAC
CCGAAACGCTGGAAGAATCTTTTCCATTCTTCGGTTATGTATGGAAAGAT
AGAAATAAAATGACCACAATTTTAGGGATTCACTTAATCTTGTTGGGTCT
AGGTGCTTTTCTTCTAGTCTTCAAGGCTCTTTATTTTGGAGGTGTATATG
ATACTTGGGCTCCGGGAGGGGGAGATGTAAGAAAAATTACCAACCTGACC
CTTAGCCCAAGTATCATATTTGGTTATTTACTAAAATCCCCCTTTGGAGG
GGAAGGGTGGATTGTTAGTGTTGACGATTTAGAAGATATAATCGGAGGAC
ATGTATGGTTAGGTTCCATTTGTATATTTGGTGGAATCTGGCATATCTTA
ACGAAACCCTTCGCGTGGGCTCGACGCGCCCTTGTATGGTCTGGAGAGGC
TTACTTATCTTATAGTTTAGGAGCTATATCCGTCTTTGGTTTCATTGCTT
GTTGTTTTGTCTGGTTCAATAATACCGCTTATCCTAGCGAGTTTTACGGA
CCTACTGGACCAGAAGCTTCTCAGGCTCAAGCATTTACTTTTCTAGTTAG
AGACCAACGTCTAGGGGCTAATGTAGGATCCGCTCAAGGACCTACTGGTT
TAGGTAAATATCTAATGCGGTCCCCCACTGGAGAAGTCATTTTTGGAGGA
GAAACTATGCGTTTTTGGGATCTTCGTGCTCCTTGGTTAGAACCTTTAAG
AGGTCCAAATGGATTGGACTTGAGTAGGTTGAAAAAGGATATACAACCTT
GGCAAGAACGGCGTTCCGCAGAATATATGACTCATGCTCCTTTAGGTTCT
TTAAATTCTGTGGGTGGCGTAGCTACCGAGATTAATGCAGTCAATTATGT
CTCTCCTAGAAGTTGGTTAGCTACCTCTCATTTTGTTCTAGGATTCTTCT
TCTTTGTAGGTCATTTGTGGCACGCGGGAAGGGCTCGTGCAGCTGCAGCA
GGATTTGAAAAAGGAATTGATCGTGATTTTGAACCTGTTCTTTCCATGAC
CCCTCTTAATTAAATGACTATAGCCCTTGGTAAATTTACCAAAGACGAAA
ATGACTTATTTGATATTATGGATGACTGGTTACGCAGGGACCGTTTCGTT
TTTGTAGGCTGGTCTGGCCTATTGCTCTTCCCTTGTGCCTATTTCGCTGT
AGGGGGTTGGTTCACAGGTACAACCTTTGTAACTTCATGGTATACCCATG
GATTGGCCAGTTCCTATTTGGAAGGCTGTAATTTTTTAACGGCCGCAGTT
TCTACTCCTGCAAATAGTTTAGCGCATTCTTTATTGTTACTATGGGGTCC
TGAAGCACAAGGGGATTTTACTCGTTGGTGTCAATTAGGTGGTCTGTGGA
CATTTGTTGCTCTGCATGGTGCTTTCGGACTAATAGGTTTCATGTTACGT
CAATTTGAGCTTGCTCGATCTGTTCAATTGCGACCTTATAATGCAATCGC
ATTTTCTGGTCCAATTGCTGTTTTTGTTTCTGTATTCCTGATTTATCCAC
TAGGGCAGTCTGGTTGGTTCTTTGCACCTAGTTTTGGTGTAGCAGCTATA
TTTCGATTCATCCTCTTTTTTCAAGGATTTCATAATTGGACGCTGAACCC
ATTTCATATGATGGGAGTTGCTGGTGTATTGGGGGCTGCTTTGCTATGCG
CTATTCATGGTGCTACCGTAGAAAATACTTTATTTGAAGATGGTGATGGT
GCAAACACATTCCGTGCTTTTAACCCAACTCAAGCTGAAGAAACTTATTC
GATGGTCACCGCTAACCGCTTTTGGTCCCAAATCTTTGGGGTTGCTTTTT
CCAATAAACGTTGGTTACATTTCTTTATGTTATTTGTACCAGTAACCGGT
TTATGGATGAGTGCTCTTGGAGTAGTCGGCTTGGCCCTGAACCTACGTGC
CTATGACTTCGTTTCTCAGGAAATTCGCGCAGCGGAAGATCCAGAATTTG
AGACTTTCTACACCAAAAATATTCTATTAAACGAAGGTATTCGTGCTTGG
ATGGCGGCTCAAGATCAGCCTCATGAAAATCTTATATTCCCTGAGGAGGT
TCTACCACGTGGAAACGCTCTTTAAATGTCTGGAAGCACAGGAGAACGTC
CTTTTGCTGATATTATTACTAGTATTCGCTATTGGGTCATTCATAGCATT
ACTATACCTTCCCTATTCATTGCAGGTTGGTTATTCGTCAGCACCGGCTT
AGCTTACGATGTATTTGGAAGCCCTCGACCAAACGAGTATTTCACAGAGA
GCCGACAAGGGATTCCATTAATAACTGGTCGTTTTGATTCTTTGGAACAA
CTCGATGAATTTAGTAGATCGTTTTAGATGACTATAGATCGAACTTATCC
AATTTTTACAGTACGATGGTTGGCTGTTCACGGCCTAGCTGTACCTACCG
TCTTTTTTTTGGGGTCAATATCAGCAATGCAGTTCATCCAACGATAAATG
GCTACACAAACTGTTGAGAACAGTTCTAGATCGGACTCAAGACGAACTAC
TGTAGGGAGTTTATTAAAACCATTGAATTCGGAATATGGTAAAGTAGCTC
CCGGATGGGGAACGACTCCTTTGATGGGTGTCGCAATGGCTCTATTTGCG
GTATTTCTATCTATTATTTTAGAGATTTATAACTCTTCCGTTTTATTGGA
TGGAATTTCAATGAATTAAATGCTTACTCTGAAACTCTTCGTTTATACCG
TAGTAATATTTTTTGTTTCTCTATTTATCTTTGGATTCCTATCAAATGAT
CCGGGGCGTAATCCTGGACGTGAAGAATAAATGGCCGATACTACTGGAAG
GATTCCTCTTTGGATAATAGGTACTGTAGCTGGTATTGTTGTGATTGGTT
TAATAGGTATTTTCTTTTATGGTTCATATTCCGGATTAGGTTCATCCCTG
TAGATG------CTTAATATAGTTAGTTTGATCTGTATTTCTATAAATTC
TGTCCTTTATTCGAGTAGTTTTTTCGTTGGCAAATTGCCAGAAGCCTATG
CTTTTTTGAATCCAATCGTAGATGTTATGCCGGTCATACCTGTGCTTTTT
TTTCTCTTAGCTTTTGTTTGGCAAGCTGCTGTAAGTTTTCGATGAATGAC
ACAATCAAACCCGAACGAACAAAATGTTGAATTGAATCGTACCAGTCTCT
ACTGGGGGTTATTACTCATTTTTGTACTTGCTGTTTTATTTTCCAATTAT
TTCTTCAATTAGATGGAAGTCAATATTCTTGCATTTATTGCTACTGCACT
ATTCATTCTAGTTCCTACCGCCTTTCTACTTATCATTTACGTAAAAACAG
TCAGTCAAAATAATTAAATGGAAATAGCAACTCTAGTCGCCATCTTTATA
TCTGGTTTACTTGTAAGTTTTACGGGGTACGCCTTATATACCGCTTTTGG
GCAACCTTCTGAACAACTAAGAGATCCATTCGAGGAACACGGGGACTAGA
TGGAAGCATTGGTTTATACATTCCTTTTAGTCTCGACTCTAGGGATCATC
TTTTTCGCTATCTTTTTTCGAGAACCACCTAAAGTTCCAACTAAAAAGGA
AAGGTGAATGACTCTTGTTTTCCAATTAGCTGTTTTTGCATTAATTGCTA
CTTCGTTAATCTTATTAATTAGCATACCCGTCGTATTTGCTTTTCCTGAT
GGTTGGTCAAGTAACAAAAATGTTGTATTTTCTGGTACATCATTATGGAT
TGGGTTAGTCTTTCTGGTAGGTATCCTTAATTCTCTCATCTCTTGAATGT
CACCACAAACAGAGACTAAAGCAAGTGTTGGATTCAAAGCGGGTGTTAAA
GAGTACAAATTGACTTATTATACTCCTGAATACGAAACCAAAGATACTGA
TATCTTGGCAGCATTTCGAGTAACTCCTCAACCGGGGGTTCCGCCGGAAG
AAGCAGGGGCCGCAGTAGCTGCCGAATCTTCTACTGGTACATGGACAACT
GTGTGGACCGATGGACTTACCAGCCTTGATCGTTACAAAGGACGATGCTA
CAACATCGAGCCTGTTCCTGGAGAAACAGATCAATATATCTGTTATGTAG
CTTATCCTTTAGACCTTTTTGAAGAAGGTTCTGTTACTAACATGTTTACT
TCCATTGTAGGAAATGTATTTGGATTCAAAGCCCTGCGTGCTCTACGTCT
GGAGGATCTGCGAATCCCTCCTGCTTATGTTAAAACTTTCCAAGGACCGC
CTCATGGAATCCAAGTTGAGAGAGATAAATTGAACAAGTATGGTCGTCCC
CTGTTGGGATGTACTATTAAACCTAAATTGGGGTTATCTGCTAAAAACTA
CGGTAGAGCAGTTTATGAATGTCTTCGCGGTGGACTTGATTTTACCAAAG
ATGATGAGAACGTAAACTCCCAGCCATTTATGCGTTGGAGAGATCGTTTC
TTATTTTGTGCCGAAGCAATTTATAAATCACAGGCTGAAACAGGTGAAAT
CAAAGGGCATTACTTGAATGCTACTGCGGGTACATGTGAAGAAATGATCA
AAAGAGCTGTATTTGCCAGAGAATTGGGAGTTCCTATCATAATGCATGAC
TACTTAACAGGAGGATTCACCGCAAATACTAGCTTAGCTCATTATTGCCG
AGATAATGGCCTGCTTCTTCACATTCACCGCGCAATGCATGCAGTTATTG
ATAGACAGAAGAATCATGGTATACACTTCCGTGTACTAGCTAAAGCGTTA
CGTCTGTCTGGTGGAGATCATATTCACTCTGGTACCGTAGTAGGGAAACT
TGAAGGAGAAAGAGACATCACTTTGGGCTTTGTTGATTTACTGCGTGATG
ATTTTATTGAAAAAGATCGAAGTCGCGGTATTTATTTCACTCAAGATTGG
GTTTCTCTACCAGGTGTTCTGCCAGTGGCTTCAGGGGGTATTCACGTTTG
GCATATGCCTGCTCTGACCGAGATCTTTGGGGATGATTCCGTACTGCAGT
TTGGTGGAGGAACTTTAGGACACCCTTGGGGTAATGCGCCAGGTGCCGTA
GCTAACCGAGTAGCTCTAGAAGCATGTGTACAAGCTCGTAATGAAGGACG
TGATCTTGCTGCTGAGGGTAATGCAATTATTCGTGAGGCTAGCAAATGGA
GTCCTGAACTAGCTGCCGCTTGTGAGGTATGGAAAGAGATCAAATTTGAG
TTTAAAGCAGTGGATACTTTGGATAAGTAAATGGCGATACATTTATACAA
AACTTCTACCCCGAGCACACGCAATGGAACCGTAGACAGTCAAGTGAAAT
CCAATCCACGAAATAATTTGATCTATGGACAGCATCATTGTGGTAAAGGT
CGTAATGCCAGAGGAATCATTACCGCAAGGCATAGAGGGGGAGGTCATAA
GCGTCTATACCGTAAAATCGATTTTCGACGGAATGAAAAAGAC------A
TATATGGTAGAATCGTAACCATAGAATACGACCCTAATCGAAATGCATAC
ATTTGTCTCATACACTATGGGGATGGTGAGAAGAGATATATTTTACATCC
CAGAGGGGCTATAATTGGAGATACCATTGTTTCTGGTACAGAAGTTCCTA
TAAAAATGGGAAATGCCCTACCTTTG---ACCGATATGCCCTTAGGCACG
GCCATACATAACATAGAAATCACACTTGGAAAGGGTGGACAATTAGTTAG
AGCAGCGGGTGCTGTAGCGAAACTGATTGCAAAAGAGGGGAAATCGGCCA
CATTAAAATTACCTTCTGGGGAGGTCCGTTTGATATCCAAAAACTGCTCA
GCAACAGTCGGACAAGTGGGGAATGTTGGGGCGAACCAGAAAAGT-----
----TTGGGTAGAGCCGGATCCAAGCGTTGGCTAGGTAAGCGTCCTGTAG
TAAGAGGAGTAGTTATGAACCCTGTAGACCATCCCCATGGGGGTGGTGAA
GGGAGAGCCCCAATTGGTAGAAAAAAACCCACAACCCCTTGGGGTTATCC
TGCACTTGGAAGAAGAAGTAGAAAAAGAAATAAATATAGTGACACTTTTA
TTGTTCGTCGCCGTAGTAAATAGATGATTCAACCCCAGACCCATTTAAAT
GTAGCAGATAACAGCGGGGCTCGAAAATTGATGTGTATTCGAATCATAGG
AGCTAGCAATCGTCGATATGCTCATATTGGTGACATTATTGTTGCTGTGA
TCAAAGAAGCAGTACCCAATATGCCCCTAGAAAAATCAGAAGTAGTCAGA
GCCGTAATTGTTCGTACCTGTAAAGACCTTAAACGTGACAACGGTATGAT
AATAAGATCTGATGACAATGCTGCAGTTGTGATTGATCAAGAAGGAAATC
CAAAAGGAACTCGAATTTTTGGTGCAATCCCCCGGGAATTAAGACAATTC
CATTTTACTAAAATAGTTTCATTAGCTCCCGAGGTATTATAAATGCTTAG
T---CCCAAAAGAACTAGATTCCGTAAACAACATAGAGGAAGAATGAAGG
GAATGTCTTATCGAGGTAATCATATTTGTTTCGGTAAATATGCTCTTCAG
GCACTTGAACCCGCTTGGATCACATCTAGACAAATCGAAGCAGGTCGACG
AGCAATGACACGAAATGCACGTCGTGGTGGAAAGATTTGGGTGCGTATAT
TCCCAGACAAACCAGTTACAGTAAGACCTGCTGAAACACGTATGGGTTCG
GGGAAAGGGTCCCCTGAGTATTGGGTAGCTATTGTGAAACCGGGGAGAAT
ACTCTATGAAATGGGTGGAGTAACCGAAAATATAGCCAGAAGGGCTATTT
TAATAGCAGCATCGAAAATGCCTATACGAACTCAATTTATTATTTCGGGA
TAAATGACCAGGATTAAACGCGGATATATAGCTCGAAGACGTAGAACAAA
AATTCATCTATTTGCATCAAGTTTTCAAGGGGCTCATTCAAGACTTACTC
GAACTATTACTCAACAGAAAATAAGAGCTTTGGTTTCGTCTCATCGGGAT
AGGGATAAGCAAAAAAGAAATTTTCGTCGTTTGTGGATCACTCGGATAAA
CGCAGTAATCCGAGAACGGGGAGTATTCTATAGTTATAGTAAACTAATCC
ACGATCTATACAAAAGTAAGTTGCTTCTTAATCGTAAAATACTGGCCCAA
ATAGCTATATCAAATAGGAATTGTCTTTATATGATTTCCAAGGAAATAAA
AAAAGAAATCGATTTTAAAGAAGACGTCGGACTAATTTAAATGATT----
--------------------------------------------------
---------AGAAGCGCTTTTCTAAAGAAAAAACAAACAGAAGTATATGC
TTTAGGTAAACATATATGTATATCTGCTGACAAAGCAAGAAGAGTAATTG
ATCAAATTCGTGGATGTTCTTATGAGGAAACACTTATGATACTAGAACTC
ATGCCCTATAGAGCATGTTATCCAATTTTTAAATTGGTTTATTCCGCAGC
ATCAAATGCTAAGTCCAATATGGGTTCCAACGAAGCCAATTTAGTAATTA
GCAAAGCTGAGGTTAACCAAGGTACTAACACGAAGAAATTCAAACCGAGA
GCTAAAGGGCGCAGTTATGCAATAAAAAGAGCGACCTGTCATATAAATAT
TGTAATAAAGGATATCTCTTTAGATGAATATGAAGAA-------------
-----GTAAATCCTGTGAGACTAAAAAAACCTAGATGGAAATGGCAGAAG
ACTACTATTTTATATCCTACTATATATGGTACTGATAGTGAGTATAGTAC
TGAT------AATGAGTAGATGGATGGAATCAAATATGGAGTATTTACAG
ACAAAAGTATTCGGTTATTGGGGAAAAATCAATATACTTCTAATGTCGAA
TCAGGATCAACTAGGACAGAACTAAAGCATTGGGTCGAACTCTTCTTTGG
TGTCAAGGTAATAGCTATGAATAGTCATCGACTTCCGGGAAAGGGTAGAA
GAATGGGACCTATTATGGGACATACAATGCATTACAGACGTATGATCATT
ACGCTTCAACCGGGTTATTCTATTCCACCTCTTAGAAATAAAAGAACTTA
AATGGCAGTTCCAAAAAAACGTACCTCTGCATCAAAAAAGCGTATTCGTA
AAAATTTTTGGAAAAGGGAGGGGTCTTGGGCAGCGTTAAAAGCGTTTTCC
TTAGCGAAATCGCTTTCTACCGGGAATTCAAAAAGTTTTTTTCTACGACA
AACAAATAGAACAAGTAAGAAAACCTAAATGGCCAAAAAGAAAGATGCGC
GAGTAACAGTGATTTTGGAATGTACCAGTTGTCTTCGAAACGGTGTTAAG
AAGGTATCAACGGGCATTTCCAGATATATTACTCAAAAGAACCGGCACAA
TACGCCTAATCGATTAGAATTAAGAAAATTCTGTCCCTATTGTTACAAAC
ATATGATTCATGGGGAAATAAAGAAATAGATGAAAATAAGAGCTTCCATT
CGTAAAATTTGTGACAAATGTCGACTAATACGTAGGCGGGGTCGCATTAT
AGTAATTTGTTCCAACCCGAGACATAAACAAAGACAAGGATAAATGGTTC
GAGATAAAGTAACAGTATCTACTCGGACACTACAGTGGAAGTGTCTTGAA
TCAAGACCAGACAGTAAACGTCTTTATTACGGGCGCTTTCTTTTGTCTCC
ACTTCTGAAAGGTCAAGCCGACACAATAGGCATTGCGATGCGAAGAGCTT
TGCTTGGAGAAATAGAAGGAACATGTATCACACGTGTAAAATCTGAGAAC
ATCCCCCACGAGTATTATACTAGAACGGGTATTCAAGAATCCGTACATGA
AATTTTAATGAATTTGAAAGAAATTGTATTGAGAAGTAAACTGTATGGAA
CTTGCGAGGCGTCTATTTGTGTCAGAGGTCCTGGGTATGTAACTGCTCAA
GATATCATCTTACCAACGTATGTAGAAATCGTTGACAATACACAACATAT
AGCTAGCTTGACAGAACCGATTAATTTTTGTATTGGATTAGAAATCGAGA
GAAATCGTGGATATCTTAAAAAAATGCCACAGAACTTTCAAGATGAAAGT
TATCCTATAGATGCTGTATTCATGCCTGTTCGAAATGTGAATCATAGTAT
TCATTCCTATGGGAATGAGAATGAAAAACAAGAAATACTGTTTCTCGAAA
TATGGACAAATGGGAGTTTAACTCCGAAAGAAGCACTTCATGAAGCCTCC
CGCAATTTAATTGATTTATTTATTCGTTTTTTACATAAGGAAGAAGAAAA
GTTACCTTTAGAGGACAATCAGCACGCGGTTCCTTTATCCCCCTTTACTT
TTCATTTTCACGATAAATTGGATAAACTCAGAAAAAAAAAA------ATA
GAATCGATTTTTATTGATCAATCAGAATTGTCTCCCAGGGTATATAATTG
TCTCAAAAGGTCCGATATATATACATTATCGGACCTTTTGAATAACAGTC
AAGAAGATCTTATGAAAATTGAGCATTTTCGACTAGAAGATGTAAAACAG
ATATTAGGCATTCTAGAAAAACATTTCGCAATTGATTTACCAAAAAAGAA
GTTT------------ATGCTCGGGGCCGAAAATGAGGCAATGTCCACAA
TACCTGGATTTAATCAGATACAATTTGAAGGATTTTCTAGGTTCATTGAT
CAGGGTTTGACAGAAGAACTTTATAAGTTTCCAAAAATTGAAGATAGAGA
TCATGAAATTGAATTTCAATTATTTGTGGAAAGCTATCAATTGGTAGAAC
CGTTGATAAAGGAAAGAAATGCTGTGTACGAATCACTCACATATTCTTCT
GAATTATATGTATCCGCGGGATTAATTTGGAAAACTAGTAGGGATATGCA
AGAACAAACTATTTTGATTGGAAACATTCCTCTAATGAATTCCCTAGGAA
CTTTTATAGTAAATGGAATATATAGAATTGTGATCAATCAAATACTGCAA
AGCCCCGGTATTTATTACCGGTCAGAATTGGACCATAACGGAATTGCGGT
CTATACCGGCACTATAATATCAGATTGGGGAGGAAGATCAGAATTAGAGA
TTGATAGAAAAGCAAGGATATGGGCTCGCGTCAGTAGGAAACAAAAGATC
TCTATTCTAGTTCTATCATCAGCTATGGGTTTGAATCTACGAGAAATTCT
AGACAATGTTTATTATCCTGAAATTTTTTTGTCTTTTATGAATCATAAGG
AGAGAACAAAAATTGGATCAAAAGAAAATGCCATTTTGGAGTTTTATCAA
CAATTTGCTTGCGTAGGCGGGGATCCGGTATTTTCTGAATTCTTATGTAA
GGAATTACAAAAGAAGTTCTTTCAACAAAGATGTGAATTAGGAAGGATTG
GTCGACGAAATCTGAACCGAAGACTAAACCTTGATATACCCCAGAACAAT
ACATTTTTGGTACCACGAGATATATTGGCCGCCACTGATCATTTGATTGG
ACTTAAATTTGGAATGGGTACACTTGACGATATGAATCATTTGAAAAATA
AGCGCATTCGTTCTGTAGCGGATCTTTTACAAGATCAATTCGGATTGTCT
CTGGTTCGTTTAGAAAATGTGGTTCGAGGAACTATATGTGGAGCAATTCG
ACATAAATTGATACCGACTCCTCAGAATTTGGTAACGTCAACTCCATTAA
CAACTGCTTATGAATCTTTTTTTGGTTTACACCCCTTATCGCAAGTTTTA
GATCGAACTAATCCATTGACACAAATAGTTCATGGGAGAAAATTGAGTTA
TTTAGGTCCTGGAGGGCTAACAGGGCGAACTGCTAGTTTTCGGATACGAG
ATATCCATCCTAGTCATTATGGTCGTATTTGCCCAATTGACACATCTGAG
GGAATTAATGTTGGACTTATTGGATCCTTAACAATTCATGCGAGGATGGA
TCATTGGGGATCCCTAGAAAGCCCGTTTTATGAAATTTCAGAAAGATCAA
CAGGGTTACGATTGCTTTATTTATCACCAGGTACAGATGAATACTATATG
TTAGCATCAGGAAATTCTTTGGCATTGAATCAGGATATTCAGGAAGAACA
GGTTGTTCCGGCTCGATATCGTCAAGAATTCCTGACTATTGCATGGGAAC
GGGCTCATCTTCGAACTATTTTGCCCTTCCAATATTTTTCTATTGGAGCT
TCCCTCATTCCTTTTATTGAACATAATGATGCGAATAGGGCTTTAATGAG
TTCTAATATGCAACGCCAGGCAGTTCCTCTTTCTCGGTCCGAAAAATGCA
TTGTTGGAACTGGTTTGGAACGACAAGCAGCTCTAGATTCAGGGGTTCTT
GCTCTAGCTGAACGCAGGGGAAAGATCATTTCTATAGATACTGACAAGAT
CCTTTTCTCAGGGAATGGAGATACTCTAAGCATCCCATTAGTTATGTATC
AACGTTCCAACAAAAATACTTGTATGCATCAAAAACCCCAGGTTTCACGG
GGTAAATATATTAAAAAGGGACAAATTTTAGCAGATGGTGCTGCTACGGT
TGGTGGCGAACTCGCTTTGGGTAAAAACGTATTAGTAGCTTATATGCCAT
GGGAAGGTTACAATTCTGAAGATGCAGTACTCATTAGTGAGCGTTTGGTA
TATGAAGATATTTATACTTCTTTTCACATACGGAAATATGAGATTCAGAC
TCATGTGACAAGCCAAGGTCCTGAAAGGATCACTAATGAAATACCACATT
TAGAAACCCATTTACTTCGTAATTTAGATAAAAAAGGAATTGTTATGTTG
GGATCTTGGGTAGAAACGGGTGATATTTTAGTAGGTAAATTAACGCCCCA
AATGGTGAAAGAATCGTCGTATGCCCCCGAAGATAGATTGTTACGAGCCA
TACTTGGCATTCAGGTATCTACGTCAAAAGAAACTTGTTTAAAACTACCT
ATAGGCGCTAGGGGCCGGGTTATTGATGTGAGGTGGATCCATAAAAGGGG
AGGTTCTAGTTATAATTCAGAAATGATTCGTGTATATATTTCACAGAAAC
GTGAAATTAAAGTAGGCGATAAAGTAGCTGGAAGGCATGGAAATAAAGGT
ATCATTTCAAAAATTTTGCCTAGACAAGATATGCCTTATTTGCAAGATGG
AAGACCCGTTGATATGGTCTTCAACCCATTAGGAGTACCCTCGCGAATGA
ATGTAGGACAAATATTTGAATGTTCGCTGGGGTTAGCGGGGTGTTTGCTA
GACAGACATTATCGAATAGCGCCTTTTGATGAGAGATATGAACAAGAAGC
TTCCAGAAAACTCGTTTTTTCTGAATTATATAAAGCCAGTAAGCAAACAG
CGAATCCGTGGGTATTTGAACCCGAGTATCCAGGAAAAAGCAGAATATTT
GATGGAAGGACGGGGAATCTTTTTGAACAACCCGTTATAATAGGAAAGCC
TTATATCTTGAAATTAATTCATCAAGTTGATGATAAAATCCATGGACGTT
CTAGTGGACATTATGCGCTTGTTACACAACAACCCCTTAGGGGAAGGGCA
AAACAAGGGGGACAGCGAGTGGGAGAAATGGAGGTTTGGGCTCTAGAAGG
ATTTGGTGTTGCTCATATTTTACAAGAGCTGCTTACTTATAAATCTGATC
ATATTAGAGCGCGCCAAGAAGTACTTGGTACTACAATCATTGGAGGAACA
ATACCAAATCCCGAGGATACTCCAGAATCCTTTCGATTACTTGTTCGAGA
ACTACGATCTTTAGCTCTGGAACTGAATCATTTCCTTGTATCTGAGAAAA
ACTTCCAGATTAATAGGAAGAAAGTTTAAATGATCGATCGGTATAAACAT
CAACAGCTACGAATTGGATTAGTTTCTCCTCAACAAATAAGCGCTTGGGC
TACTAAAATCCTGCCTAATGGGGAGATAGTTGGAGAGGTGACAAAACCCT
ATACTTTTCATTACAAAACCAATAAACCAGAAAAAGATGGATTATTTTGT
GAAAGAATTTTTGGGCCTATCAAAAGTGGAATTTGTGCTTGTGGAAATTA
TCGAGTAATCGGAGATGAAAAAGACGACCCGAAATTTTGTGAACAATGCG
GAGTCGAATTTGTTGATTCTCGAATACGAAGATATCAAATGGGCTACATC
AAACTCGCATGCCCCGTAACCCATGTGTGGTATTTAAAATGTCTTCCTAG
TTATATTGCGAATCTTTTAGATAAACCTCTTAAAGAATTAGAAGGTCTAG
TATACTGCGAT------------TTTTCTTTTGCTAGACCCATAACGAAA
AAACCAACTTTCTTGCGCTTACGGGGTTTATTCGAATATGAAATCCAATC
TTGGAAATACAGTATCCCACTCTTTTTTACTACCCAGGGCTTCGATACAT
TTCGCAATCGAGAAATCTCTACTGGTGCAGGTGCTATTCGAGAACAATTA
GCCGATCTAGATTTACGCATTATTCTAGACAATTCGTTCTTAGAATGGAA
AGAATTAGGGGAAGAAGGACCCACAGGGAATGAATGGGACGATCGAAGGG
TTAGAAGAAGAAAGGATTTTTTGGTTAGACGCATGGAATTGGCTAAGCAT
TTTCTTCGAACAAATATCGAACCGGAGTGGATGGTTTTGTGTCTATTACC
AGTTCTTCCTCCTGAGTTAAGACCCATCATTCAGATAGATGGGGGCAAAT
TAATGAGCTCAGATATTAATGAACTTTATAGAAGAGTTATCTATCGGAAC
AATACCCTTACCGATCTATTAACAACAAGTAGATCTACGCCAGGAGAATT
AGTAATGTGTCAGGAAAAATTAGTACAAGAAGCCGTGGATACACTTCTTG
ATAATGGAATCCGCGGGCAACCAATGAGGGATGGTCATAATAAAGTTTAC
AAGTCATTTTCAGATGTAATTGAAGGCAAAGAGGGAAGATTTCGTGAGAC
TCTGCTTGGCAAACGGGTCGATTACTCAGGGCGTTCCGTCATTGTCGTCG
GCCCTTCACTTTCATTACATCGATGTGGATTGCCGCGCGAAATAGCAATA
GAGCTTTTCCAGACATTTGTAATTCGTGGCCTAATTAGACAACATCTTGC
TTCGAACATAGGCGTTGCTAAGAGGAAAATTCGGGAAAAAGAACCCATAG
TATGGGAAATACTTCAGGAAGTTATGCAGGGGCATCCTGTATTGCTGAAT
AGAGCACCCACTCTGCATAAATTAGGCATACAGGCATTCCAGCCCGTTTT
AGTGGAGGGGCGCGCTATTTGTTTACATCCATTAGTTTGTAAGGGATTCA
ATGCAGATTTTGATGGGGATCAAATGGCTGTTCATGTACCTTTATCTTTG
GAGGCTCAAGCAGAGGCCCGTTTACTTATGTTTTCTCATATGAATCTTTT
GTCCCCAGCTATTGGAGATCCCATTTCGGTACCAACTCAAGATATGCTTA
TTGGACTCTATGTATTAACGAGCGGGAATCGTCGGGGTATTTGTGTAAAT
AGGTATAATCCATGGAATCGCAGAAACTATCAAAATAAAAAAAGTAACAA
T------AATAACTATCAGTATACCAAACAGTATACCAAAGAGCTTTTTT
TTTCTAATTCTTATGATGCAATTGGAGCTTATCGGCAGAAACGACTCTTT
TTAGATAGCCCTTTGTGGCTCCAGTGGCGCCTAGATCAACGCGTTATTGC
TTCAAGAGAAACTCCCATCGAAGTTCACTATGAATCTTTAGGCACTTGTT
ATGAGATTTATGGACACTATCTAATAGTAAGAAGTATAAAAAAAGAAATT
CTTTTTATATACATTCGAACCACTGTTGGTCATATTTCTGTTTATCGAGA
AATCGAAGAAGCCGTACAGGGGTTTTCTCAGGCCTGTTCATATGGTACCT
AAATGGCAGAACGGGACAATCTGGTATTTCACAATAAAGTGATAGACGGA
ACTGCCATGAAACGACTTATTAGTAGATTAATAGATCACTTCGGAATGGC
ATATACATCACACATCCTGGATCAAGTAAAGACTCTGGGTTTTCAACAAG
CTACTGCTACATCCATTTCATTAGGAATTGATGATCTTTTAACAATACCC
TCGAAGAGATGGCTAGTTCAAGATGCTGAAGAACAAAGTTTGATGCTGGA
AAAGCACCATCATTATGGGAATGTACACGCGGTAGAAAAATTACGCCAAT
CCATTGAAATATGGTATGCCACAAGTGAATATTTGCGACAAGAAATGAAT
CCTAATTTTAGGATGACTGACCCCTTTAATCCAGTTCATATGATGTCTTT
TTCGGGAGCCAGAGGAAATGCATCTCAGGTACATCAATTAGTAGGTATGA
GAGGCTTAATGTCGGACCCTCAAGGACAAATGATTGATTTACCCATTCAA
AGCAATTTACGCGAAGGGCTTTCTTTAACAGAATATATCATTTCGTGCTA
CGGAGCCCGTAAAGGGGTTGTGGATACTGCCGTACGAACATCAGATGCTG
GATATCTCACGCGCAGACTTGTTGAAGTAGTTCAACACATTGTTGTACGT
CGAACAGATTGTGGCACCGTCCGTGCTATTTCTGTGAGTCTTCCGAATGA
GATGGTGTCAGAAAGGATTTTTATCCAAACATTAATGGGTCGTCTATTAG
CTCATGATATATATATTGGCACCCGGTGTATTGCTACCCGAAATCAAGAT
ATTGGGATTGGACTTGTAAATCAATTCATAACCCTTCGAGCACAACCAAT
AGCTATTCGAACTCCTTTTACTTGTAGGAGTGCATCTTGGATCTGTCGAT
TATGTTATGGACGGAGTCCTACTCATGGCGACCTGGTTGAATTGGGAGAA
GCTGTAGGTATTATTGCAGGCCAATCGATTGGAGAACCGGGTACTCAATT
AACATTAAGAACGTTTCATACTGGCGGAGTATTCACGGGGGGTACTGCAG
AACATGTGCGGGCCCCTTCAAATGGAAAAATTAAATTCAATGCGGATTTG
GTTCATCCGACACGTACACGCCATGGGCATCCCGCGTTTCTATGTTCTCT
AAATTTGTTAGTAACTGTTGAGAGTGAAGATATTCGACATAATGTAAATA
TTCCACCTCAAAGTTTTCTTTTAGTTCAAAACGATCAATATGTCCAATCA
GAACAAGTGATTGCTGAGATTCGCGCACGAACATCCACTTTAAATTTTAA
AGAGAAAGTTCGAAAACATATTTATTCTGACTCAGACGGAGAAATGCACT
GGAGCATCGATGTGTATCATGCACCCGAATTTACATACGGTAATGTTCAT
CTATTACCAAAAACAAGTAGTTTATGGGTATTATTCGGAGGGCCGTGCAG
ATCCAATTTAGTCTCACTTTCACTCCACAAGGATCAAGATCAAATGAGTG
CGCATTCTCGTTCTATCAAGAGAAGGTCCAGATCCGCTTCTAACCTCTCA
GAAACAAATGATGATTCGAGACACAAAATTTTTCCCTTGCATTTTTCGGG
TAAAGTTAAAAAAGAAGATAGGATTTCTGATTATTCCGACCTTAGTCGAA
TTATATGTACTGGGCGTTGTAATCTCAATGATCCGGCCATTCTCTACCAG
AATTATGATTTATTCTCAAAGAGGCGAAGAAATAGATTCATCATTCCATT
CCAATCGATTCAAGAACGCAATAACACACTAAAGCCTCCTTCAGGTATCT
CGGTTGAAATCCCTATCAATGGCATTTTCCATAGAAATAGCATTCTTGCT
TATTTCGACGATCCTCGATACAGAAGAAAGAGCTCGGGCATTACTAAATA
TGGAATTCTAGAAATGCATTCAATCGCCAAAAAAGAGGATTTAATTGAGT
ATGGAGGAGGCAAGGAATTTAGG------CCAAAATACCAAATGAAAGTA
GATCCGTTTTTTTTCATTCCCGAGGAAGTGCATATCTTACCCGGATCTTC
TTCCATAATGGTACGGAACAATAGTATCATTGGGGTTGATACACAAATTA
CTTTAAATATAAGAAGCCGCGTAGGCGGGTTGGTCCGGGTGGAGAGAAAA
AAAAAAAGAATTGAACTTAAAATACTTTCTGGAGATATCCATTTTCCTAG
AGAAACAGATAAGATATCCCGACATAGCGGCGTTTTGATAACACCAGCAA
CAGGAAAACAAAACGCCAAGGAATCCAAAAAATGGAAAAATGGGATCTAT
GTTCAACGGATCACACCTAGCAAGAACAAGAAAAAGTATTTTGTTTTGTT
TCGGCCTGTCGTCACATATGAAATAAAGGACGGTATGACTTTAGCAACGC
TTTTCCCGCCGGATCTATTGCAGGAAAGGGATAATGTGAAACTGCGAGTT
GTCAATTATATCCTTTATGGAAAT------GGTAAACCAATTCGAGGAAT
TTCTGATACTAATATTCAATTAGTGCGAACTTGTTTAGTATTGAATTGGG
AGCAAGAC------AAAAAAAGTTCTTCTAGTCAAGAAGCCGGTGCTTAC
TTTGTTGAACTAAGGTTAAGGCCGAAGGGTTTGATTCGACATTTCCTAAG
AATCAACTTAGCGAAATCCACTATTTCATATATCGGAAAAAGGAATGATC
TGTCGGGCTCAGGATTGCTTTCTGCTAATGGATCGGATTGCACCAATATC
AACCCGTTTTCTACCAGTTATTCCAAGGAAAGAATTCAACAACCCCTTAA
TCAAAATCAA------AGAACTATTCATACGGTATTGAATAGAAATACGG
GATTCCAATCGTTGATAATTTTGTCATCATCTAATTGTTTTCGAATGGGT
CCATTCAGCGATGTAAAATATCACAATTTAATAAAA------GAATCAAT
TAAAATTACAAAAGATCCTATAATTCCAATTAAGAATTGGACGGGTCCTT
TAGGAACAGTCTTTCTAATTGCGAATGCTTATGGATTTTATCATTTAATA
ACTCATAATAAGAAAAACGATTTGCAACTGGACAATTTAAACCAGAATTT
TCAAGTAATTAAATTTAAATATTAT------TTAATGGATGAAAATGATA
AAATTTATAACCCAGATCCATGCAGCAACATTATTTTTAATTTGAATTGG
TATTTTCTCCAGCCCCATTATTTTCAAGCAAGATCTATAATAATGAGTCT
TGGGCAGTTTATTTGTGAAAATATATGTATAGCCAAAAACGCACCACACC
TAAAATCGGGTCAAATTATACTTGTTGAAGTTGACTCTATAGTAATACGA
TCAGCTAAGCCTTATTTGGCCACTCCAGGAGCAACTGTTCATGGCCATTA
TGGGGAAATCCTGTATGAAGGAGATACTTTAATTACCTTTATATATGAAA
AATCGAGATCTGGTGATATAACCCAGGGACTTCCAAAAGTAGAACAGGTC
TTAGAAGTGCGTTCGATTGATTCAATATCGATGAATCTAGAAAAGAGGGT
TGAGGGTTGGAACGAACGTATAACAAGAATTCTTGGGATTCCATGGGCAT
TCTTAATTGGCGCTGAGCTAACTATAGTGCAAAGTCGTATCTCTTTGGTT
AATAAGATCCAAAAGGTTTATCGATCCCAGGGGGTGCAGATTCATAATAG
GCATATAGAAATTATTGTACGTCAAATAACATCAAAGGTGTTGGTTTCAG
AAGATGGAATGTCTAATGTTTTTTCACCCGGAGAGCTAATTGGAGTGTTG
CGAGCGGAACGAATGGGGCGCGCGCTGGAAGAAGCGGTTTGTTACCGAGC
CCTCTTATTGGGACTAACTCGAGCATCTCTCAATACTCAAAGTTTCATAT
CTGAAGCGAGTTTTCAAGAAACTGCTAGAGTTTTAGCAAAAGCAGCTCTC
CGGGGTCGAATCGATTGGTTGAAAGGCCTGAAAGAGAACGTTGTTTTGGG
GGGTATGATACCCGTTGGTACCGGATTGAAAGGATTAGTGCACCCTTCA-
-----AAGCCCTTTTGA---------------ATGATAAGAAGATATTCG
AACATCAACTTGGAAGAGATGCTGGAGGCAGGAGTTCATTTTGGCCATGG
GACTAGGAAATGGAATCCTAAAATGGCACCTTATATCTCTGCAAAGCGTA
AAGGTATTCATATTACAAATCTTATTAGAACTGCTCGTTTTTTATCCGAA
GCCTGCGATTTGGTTTTTGATGCAGCAAGTAAGGGAAAACAATTCTTGAT
TGTTGGTACC---AAAAATCAAGCAGCTGATTCAGTAGCACGGGCCGCAA
TAAGGGCCCGGTGTCATTGTGTTAATAAAAAATGGTTGGGCGGGATGTTA
ACGAATTGGTCCACTACAGAAACAAGACTTCATAAGTTCAGGGACTTGAG
AATGGAACAAAAAACGGGAAGACTTAACCGTTTTACAAAA---AGAGATG
CGGCTGTGGTGAAAAGGCAATTATCTCGCTTGCAAACATATCTAGGCGGG
ATTAAATATATGACAGGGTTGCCCGATATTGTAATCATCGTTGATCAGCA
TGAAGAATACACGGCCCTGCAAGAGTGTATCACTCTGGGAATTCCAACAA
TTTCTTTAATCGATACAAATTGTGATCCTGATCTTGCAGATATTTCGATT
CCAGCGAATGATGACGCTATATCTTCAATCCGCTTAATTCTTAACAAATT
AGTATTGGGAATTTGTGAGGGCCGTTCTAGCTATCTAAGAAATCCT---T
GAATGGGACAAAAAATAAATCCACTTGGTTTCAGACTTGGTACGACCCAA
AGTCATTATTCCCTTTGGTTTGCACAACCAAAAAATTATTCCGAGGGTTT
ACAAGAAGATCAAAAAATAAGAGATTTGATCAAAAATTATGTACAAAAGA
ATGTAAAAATATCCTCTGGCACCGAGGGAATTGCCCATATAGAGATTCAA
AAAAGAATTGATTTGATACAAGTCATAATCTTTATGGGGTTCCCAAAGTT
ATTAATCGAAAGTAGGCCGCGAGGAATCGAAGAATTACAGATGAATCTCC
AAAAGGAATTTCATTATGTGAACCGAAAACTTAACATTTCTATCACAAGA
ATTCCAAAACCTTATGGCAACCCCAATATTCTTGCAGAATTTATAGCCGG
ACAATTAAAGAATAGAGTTTCATTTCGAAAAGCAATTAAAAAGGCTATTG
AATTAACTGAACAAGCAGAGACAAAAGGAATTCAAGTACAAATTGCAGGA
CGTATCGACGGAAAAGAAATTGCACGCGTCGAATGGATCAGAGAGGGTAG
GGTCCCCCTCCAAACCATTCGAGCTAAAATTGATTATTGTTCCTATACAG
TTCGGACTATCTATGGGGTATTAGGCATCAAAATTTGGATTTTTATTGAT
GACAAGGAAGAGTAAATGTCGCGTTACCGAGGCCCTCGTTTCAAAAAAAT
ACGTCGCCTGGGAGCTTTACCAGGACTAACTAATAAAAGGCCTAAATCCG
GAAGTGATCTTAGAAACCAATCACGCTCCGGGAAAAAATCTCAATATCGT
ATTCGTCTAGAAGAAAAACAAAAATTGCGTTTTCATTATGGTCTTACAGA
ACGACAATTAATTAAATACGTTCGTATCGCCAGAAAAGCCAAGGGGTCAA
CAGGGCTAGTTTTACTCCAATTACTTGAAATGCGTTTGGATAACATCCTT
TTTCGATTGGGCATGGCTTCGACTATTCCCGCAGCCCGCCAATTAGTTAA
CCATAGACATATTTTAGTAAATGGGCGTATAGTAGATATACCAAGTTATC
GCTGCAAACCCCAAGATAGCATTACGGCGAAGGATGAACAAAAATCCAGA
ACTCTGATTCAAAATTCTCTCAACTCGTCCCCTCATGAAGAAGTGCCAAG
CCATTTGACCCTGGACCCATTCCAATATAAAGGATTAGTCAATCAAATAA
TAGATAATAAA------TGGGTCGGTTTAAAAATAAATGAATTGCTAGTT
GTAGAATATTATTCTCGTCAGACTTAAATGTCACGTCGAGGTACTGCAGA
AGAAAAAACAGCAAAATACGATCCAATTTATCGTAATCGATTAGTTAACA
TGTTGGTTAACCGTATTCTGAAACACGGAAAAAAATCATTGGCTTATCAA
ATTATCTATCGAGCCATGAAAAAAATTCAACAAAAGACAGAGACAAATCC
ATTATCTGTTTTACGTCAAGCAATACGTGGAGTAACTCCCGATATAGCAG
TAAAAGCAAGACGTGTAGGCGGATCGACTCATCAAGTTCCCATTGAAATA
GGATCCACACAAGGAAAAGCACTTGCCATTCGTTGGTTATTAGCGGCATC
CCGAAAACGTCCGGGTCGAAATATGGCTTTCAAATTAAGTTCCGAATTAG
TGGATGCTGCCAAAGGGAGTGGCGATGCCATACGCAAAAAGGAAGAGACT
CATAAAATGGCAGAGGCAAATAGAGCTTTTGCACATTTTCGTTAAATGGG
TAGAGACACTATTGCTGAAATAATAACCTCTATACGAAATGCTAATATGG
ATAAAAAAAGAGTTGTTCGCATAGAATCTACTACTATTACCGAAAATATT
GTTCAACTACTTTTTCGAGAAGGTTTTCTCGAAAACGTCAGAAAACATCG
AGAAAAAGACAAATATTTTTTAGTTTTAACCCTGCGACATAGAAGGAATA
GGAAAAGACCTTATAGAAATTTTTTCAATTTAAAACGGATCAGTCGACCC
GGTCTACGAATCTATTCTAACTCTCAACGAATTCCTAGAATTTTGGGTGG
GATGGGGATTGTAATTCTTTCTACTTCTCGAGGTATAATGACAGACCGGG
AGGCTCGACTAGAAGGAATCGGCGGAGAAATTTTGTGTTATATATGGTAA
ATGGCAAAAGCTATACCGAGAACTGGTTCGCGTAGGAATGTACGTATTGG
TTTACGTAAGAGTGCACGTAGAATA---CCAAAGGGGTTTATTCATGTTC
AAGCGAGTTTCAATAATACCATTGTCACGGTTACAGATGTACGGGGTCAG
GTGGTTTCCTGGTCCTCGGCCGGTACTTGTGGATTCACGGGTACGCGAAG
AGGGACACCCTTTGCCGCTCAAACGGCAGCAGCAAATGCTATTCGTACAG
TACTAGATCAAGGTATGCAACGAGCAGAAGTCATGATAAAAGGTCCCGGT
CTCGGAAGAGACGCAGCATTACGAGCTATTCGGAGAAGCGGTATACTCTT
AACTTTTGTACGGGATCTAACCCCCATGCCACATAATGGCTGTAGACCTC
CGAAAAAAAGACGTGTGTAGATGGCAAGGAAAAGTTTGATTCAGAGGGAG
AAGAAGAGGCAAAAATTGGAACAGAAATATCATTTGATTCGTCGATCCTC
AAAAAAAGAAATAAGTAAAGTTCCATCATTGAGTGACAAATGGGAAATTT
ATGGAAAGTTACAATCCCCACCACGGAATAGTGCACCTACACGCCTCCAT
CGCCGTTGTTTTTTGACCGGAAGACCCAGAGCTAACTATCGAGACTTTGG
ACTATCCGGACACATACTTCGTGAAATGGTTCACACGTGTTTGTTGCCAG
GAGCAACAAGATCGAGTTGGTAAATGCCAACTATTAAACAACTTATTAGA
AATACAAGACAGCCAATTCAAAATGTCACAAAATCCCCCGCTCTTCGGGG
ATGTCCTCAGCGTCGAGGAACATGTACTAGGGTGTATACTATCACCCCCA
AAAAACCAAACTCTGCCTTACGTAAAGTTGCCAGAGTACGATTAACCTCT
GGATTTGAAATCACTGCTTATATACCCGGTATTGGCCATAATTCACAAGA
ACATTCTTCAGTCTTAGTAAGAGGGGGAAGGGTTAAGGATTTACCCGGTG
TAAGATATCACATTGTTCGAGGAACCCTAGATGCTGTCGGAGTAAAGGAT
CGTCAACAAGGGCGTTCTAAATATGGGGTAAAAAAGCCAAAATAAATGAT
AAAAAATTCATTCATTTCGGTTATTTCTCAAAAAGAAAATGAAGAAAGCA
GAGGTTCCGTTGAATTTCAAGTATTCAGTTTCACCACTAAAATAAGGAGA
CTTACTTCACATCTGGAATTGCACAAAAAAGACTATTCATCTCAGAGAGG
TTTGCGGAAAATTTTGGGAAAACGTCAACGGCTGCTGAACTATTTGTCAA
AAAAAAATATA------GAACGCTACAAACAATTAATCGGTGAGTTGGAT
ATTCGAGAGATAAAAACTCGTTAAATGTTAAAACTTCGTTTGAAACGATG
TGGTAGAAAGCAACGAGCCGTCTATCGAATCGTTGCAATTGATATTCGAT
CTCGAAGAGAAGGAAAAGATCTTAGAAAAGTTGGCTTTTATAATCCAATG
AAGAATCAAACTTATTTAAATGTTCCTCTTATTCTATATTTCCTTGAGAA
AGGTGCTCAACCCACAGGAACTGTTCAGAATCTTTTAACCAAAGCAGAAA
TTTTTAAGGAACTTCCGTCTAAT---------------TAAATGGAAAAA
TCTAAGCGACCTTTTCTTAAATCCAAGCGATCTTTTCGTAGGCGTTTGCC
CCCGATTGAATCGGGGGATCGAATTGATTATAGAAACATGAGTTTAATTA
GTCGATTTATTAGTGAACAAGGAAAAATATTATCTAGACGAGTTAATAGA
TTGACCTTGAAACAACAACGATTAATTACTATTGCTATAAAACAAGCTCG
TATTTTATCTTTGTTACCTTTTCTCAATGTGATACGTTCACTAAAAAAAA
ATCCTTTTGTAGCGAATCATCTAGTAAAAAAAATAGATAAGCTTAATAAA
AAAGCAGAAAAAGAAATAATAGTAACTTTTTCCCGTGCATCTACCATTAT
ACCCACAATGATCGGCCATACGATTGCCGTTCATAATGGTAAAGAACATT
TGCCTATTTATATAACAGATTGTATGGTAGGTCACAAATTGGGCGAATTT
GTACCTACTTTGAATTTCCGAGGACATGCAAAAAGCGATAATAGATCCCG
TCGTTAAATGATTTTTCAATCTTTTCTACTAGGTAATCTAGTATCCTTAT
GCATGAAGATAATCAATTCGGTCGTTTTGGTCGGACTCTATTATGGATTT
CTGACCACATTCTCCATAGGGCCCTCTTATCTCTTCCTTCTCCGAGCTCA
GGTTATGGAAGAAGGAACTGAGAAGAAGGTATCAGCAACAACCGGTTTTA
TTACGGGACAGCTCATGATCTTCATATCGATCTATTATGCGCCTCTCCAT
CTAGCATTGGGTAGACCTCATACAATAACTGTCCTAGCTCTACCATATCT
TTTGGTTCAATTCTTCTGGAAGAATCACAAACAGTTTTTTGATTCTGGAT
CTACTACCAGAAATTCAATGCGTAATTTCAGCATTCAATGGGTATTCCTG
AATAATCTCATTTTTCAATTATTCAACCATTTCATTTTACCAAGTTCAAT
GTTAGCCAGATTAGTCAAGATTTCTATGTTTCGATGCAACAACAAGATGT
TATTTGTAACAAGTAGTTTTGTTGGTTGGTTAATTGGTCACATTTTATTC
ATGAAATGGCTTGGGTTGGTATTAGTCTGGATACGGCAAAATCATTCTAT
TAGATCGAATAAGTACATTCGATCTAATAAGTACCTTGTATCAGAATTGA
GAAATTCTATGGCTCGGATCTTTAGTATTCTCTTATTTATTACTTGTGTC
TACTATTTAGGCAGAATACCCTCACCCATTCTTACTAAGAAACTGAAAGA
AACCCCAAAAAGGGAAGAAAGG------GTGGAAAAAGAAAGAGCTTATG
AAATGCCTGTTTTGGAAGAGTCATATCTAATCCATACCAATGAAAATCCT
GACAATTCACGATTCCAATTTTTGTATAAAAAAACTGAAAATAAGGACAT
TTTTTTCTTTGAGAAATTTATTGTGACACTTTTTTTCGATTCGAAGCGCT
GGAATCGCCCTTTTCGATACATTAAAAATAATAAA---TTTGACAGGGCT
GTGAGAAATGAAATGTCACAATATTTTTTTGGCATATCCAAAAGGGATGG
AAAAGAAACAATCTCTTTTACGTATCCCTCTAGTGTATCGCTTTTTTTGG
AAATGATAAAAAGCAAGATAGACTGGCTTATACTGCAAAAAGATTCCTCT
AATGAATTCTCCACCTCTTGGTTTTATAAAAAAAAAAAAACAAGAAATAC
GAACAAAGAAAAGGTAAAAAATTTCAACAACGAATTTATAAATCGAATTA
AAGCTCTAGATAAAGAATATAGTCCTTTG------------------AAT
ATGAATATATTGGAAAGAAGGACTCAATTGTGTAATGATGAT--------
-------TCGACAAAAGAATACTTATCCAGAAAGTATGATCCTTTATTGA
ACGGATCATATCGGAGAACAATATACAAAAGCCTTTCACCCTCAATCCAG
CAAAAAACAAAT------ATAGGATATTTCATAGAGAATTTTGGAATCAA
TAAGATTCATCGTATCCTTCTTAAGGACGTTCTTTACCAAGAATTTGAAC
AG------------------AAAAAGGGTGGATTTGATAAAAAATTATTC
TCAACAAATATTTTTGATTTATTAAGGCTCAGGAAAAATTTTGTTACAGA
ACCAGAATCTACCAAGTTAAATTGGAATGATCCTTCT---ATGAAAGGAC
GTCCATTCAAATCCTGGATTTTCGAATTGAGAGAGATATTGAGAGAGATC
AAGAATTCTCACTATTTCTTAGATTCATGGACCGAATTCAATTCAGTGGG
GTCTTTCATTCACATTTTTTTCCACCAAGAACGCTTTCTAAAACTCTTTG
ACCTCCGAATTTTGAGTATCCTACTTTCACGCAATTCACAGGGTTCAACA
AGCAATCGATATTTCACGATCAAGGGTGTAATACTCTTTGTAGTAGCGGT
CCTTATATATCGTATTAACAATCGAAATATGGTCGAAAGAAAAAATCTCT
ATTTGAGGGGGCTTCTTCCTATACCTATGAATTCCATTGGACCCAGAAAT
GATACATTGGAAGAATCGGTTGGGTCTTCCAATATCAACAGGTTGGTTGT
TTCGCTCCTGTATCTTCCAAAAGGAAAAAAGATCTCTGAGAGTTGTTTCC
TGAATCCGAAAGAGAGTACTTGGGTTCTCCCAATAACTCAA------AAG
TGTAGCATGCCTGAATCTAACTGGGGTTCGCGGTGGTGGAGGAACTGGAT
CGGAAAAAAGAGGGATTCTAGTTGTAAGATATCTAATGAAACCGCCGCTG
GAATTGAGATCTTATTCAAAGAGAAAGATATCAAATATCTGGAGTTTCTT
TTTGTATATTATATGGATGATCCGATCCGCAAGGACCATGATTGGGAATT
GTTTGATCGTCTTTCTCTGAGGAAGAGGCGAAATAGAATCAACTTGAATT
CGGGACCGCTAGTCGAAATCTTAGTGAAACACTGGATTTCTTATCTCATG
TCTGCTTTTCGTGAAAAAATACCAATTGAAGTGGAGGGTTTCTTCAAACA
ACAAAGGGCTGGGTCAACTATTCAATCAAATGATATTGAGCATGTTTCCC
CTCTCTTCTCGAGAAACAGGCGGGCTATTTCTTTGCAAAATTGTGCTCAA
TTTCATATGTGGCAATTTCGCCAAGACCTCTTCGTTAGTTGGGGGAAGAG
TCCGCACGAATCGGATTTTTTGAGGAACGTATCGAGAGATAATTTGATTT
GGTTAGAC------AATGTGTGGTTGGTAAACAAGGATCGGTTTTTTAGA
AAGAGAAAGGTACGGAATGTATCGTCAAATATTCAATATGATTCCACAAG
ATCCAGTTTCGTTCAAGTAACGGATTCTAGCCAACGGAAAGGATCTTCTG
ATCAATCCAGAGATCATTTGGATTCCATTAGTAATGAGGATTCGGAATAT
CACACATTGATAAATCAAAGAGAGATTCAACCACTAAAAGAAAGATCGAT
TCTTTGGGATCCTTCCTTTCTTCAAACGGAAGGAACAGAGATAGAATCAG
ACCGATTCCCGAAATGCCTTTCTGGATATTCCTCAATGTCCCGGCTATTC
ACGGAACGTGAGAAGCAGATGATTAATCATCTGCTTCCGGAAGAAATCGA
AGAATTTCTTGGGAATCCTACAAGATCGGTTCGTTCTTTTTTCTCTGAT-
--AGA---TGGTCAGAACTTCATCTGGGTTCGAATCCTACTGAGAGGTCC
ACTAGAGATCAGAAATTCTTGAAGAAAGAACAAGATCTTTCTTTTGTCCC
TTACAGGCGATCGGAAAATAAAGAACTGGTTACTATATTAAAGATAATTA
CGTATTTACAAAATACTGTCTCAATTCATCCTATTTCATCAGATCCGGGG
TGTGATAGGGTTCTGAAGGATGAACCGGATATGGACAGTTCCAATAAGAT
TTCATTCTTGAACAAAAATCCATTTTTGGATTTATTTCATCTATTCTCTG
ACCGGAACAGGGGAGGATACACGTTACACCACGATTTTGAATCCGAAGAG
ATATTTCAAGAAATGGCAGATCTAGTCACTCTATCAATAACCGAGCCGGA
TCTGGTGTATCATAAGGGATTTGCCTCTTCTATTGATTCCTACGGATTGG
ATCAAAAACCATTCTTGAATGAGGCCAGG---GATGAA---TCGAAAAAG
AAATCTTTATTGGTTCTACCTCCTATTTTTTATGAAGAGGGTGAATCTTT
TTCTCGAAGGATCAGAAAAAAATGGGTCCAGATCTCCTGCGGGAATGATT
TGGAAGATCCAAAACCAAAAATAGTGGTATTTGCTAGCAACAACATAATG
GAGGCAGTCAATCAATATAGATTGATCCGAAATCGGATTCAAATCCAA--
----TATAGTACCTATGGGTACATAAGAAATCTATTGAATCGATTCTTTT
TAATGAATAGATCCGATCGCAACTTCGAATATGGAATTCAA------GGG
TATCAAATAGGAAAGGATACTCTGAATCATAGAACTATAATGAAATATAC
GATCAACCAACATTTATCGAATTTGAAAAAGAGTCAGAAGAAATGGTTCG
ATCCTCTTATCTTGATTTCTCGAACCGAGAGATCCATGAATCGGGATCCT
GATGCATATAGATACAAATGGTCCAATGGGAGCAAGAATTTCCAGGAACA
TTTGGAACATTTCGTTTCGGAGCAGAAGAGCCGTTTTCAAATAGTGTTCG
ATCGATTA---CGTATTAATCAATATTCGATTGATTGGTCTGAGGTTGTC
GACAAAAAAGATTTGTCTAAGCCGCTT---CGTTTCTTTTTGTCCAAGTC
ACTTCTTTTTTTGTCCAAGTTGCTTTTCTTTTTGTCTAACTCACTTCCTT
TTTTCTGTGTGAGTTTCGGGAATATCCCCATT---------CATAGGTCC
GAGATCTACATCTATGAATTGAAAGGTCCGAATGAGCAACTCTGCAATCA
GTTG---------TTAGAATCA---------ATAGGTCTTCAAATTTTTC
AT---------------------TTGAAAAAATGGAAACCCTTCTTATTG
GATGATCACGATACTTCCCGAAAATCGAAATTCTTGATCAATGGAGGAAC
ACCCTTTTTGTTCAATAAGATACCAAAGTGGATGATTGACCCATTCCCTA
CTAGAAATAATCGCAGGAAATCCTTTGATAGCGCGGATTCCTATTTCTCA
ATGATATTCCACAATCAAGACAATTGGCTGAATCCCGTGAAACCATTTCA
TAGAAGTTCATTGATATCTTCTTTTTATAAAGCAAATCGACTTCGATTCT
TGAATAATCCACATCACTTCTGCTTCTATTGTAACACAAGATTCCCCTTT
TCTGTGGAAAAGGCCCGTATCAATAATTATGATTTTACGTATGGACACTT
CCTCAATATCTTGTTCATTCGCAACAAAATATTTTCTTTGTGCGTCGGTA
AAAAAAAACATGCTTTTTGGGGGAGAGGTACTAGTTCACCAATCGAGTCA
CAGGTATCTAACATATTCATACCTAACGATTTTCCACAAAGTGTTGACGA
AACGTATAACTTGTACAAATCTTTCCATTTTCCAAGTCGATACGATCCAT
TCGTTCGTAGAACTATTTACTCGATCGCAGACATTTCTGGAACACCTCTA
ACAGAGGGACAAATAGTCAATTTTGAAAGAACTTATTGTCAACCTCTTTC
AGATATGAATCTATCTGATTCAGAAGGGAAGAACTTGCATCAGTATCTCA
ATTCAAACATGGGTTTGATTCACACTCCATGTTCTGAGAAATATTTACCA
TCCGAAAAGAGGAAAAAACGGAGTCTTTGTCTAAAGAAATGCGTTGAGAA
AGGGCAGATGTATAGAACCTTTCAACGAGATAGTGCTTTTTCAACTCTCT
CAAAATGGAATATATTCCAAACATATATGCCGTGGTTCCTTACTTCGACA
GGGTACAAATATCTAAATTTTCTTTTTTTAGATACTTTTTCAGACCTATT
GCCGATACTAAGTAGCAATCAAAAATTTGTATCCATTTTTCATGATATTA
TGCATGGATCAGGTATATCATGGCGAATTCTTCAG---------TGTCTT
CCACAATGGAATCTGATAAGTGAGATTTCGAGTAAGTGTTTCCATAATCT
TCTTCTGTCCGAAGAAATGATTCATCGAAATAATGAGTCACCGTTGATAT
CTACACATCTGAGATCGCCAAATGTTCGGGAGTTCCTCTATTCAATCCTT
TTCCTTCTTCTTGTTGCTGCATATCTCGTTCGTACACATCTTCTCTTTGT
TTCCCGGGCCTCTAGTGAGTTACAGACAGAGTTCGAAAAGGTCAAATCTT
TGATGATTCCATCATCTATGATGGAGTTGCGAAAACTTCTGGATAGGTAT
CCTACATCTGCGCCGAATTCTTTCTGGTTAAAGAATCTCTTTCTAGTTGC
TCTGGAACAATTAGGAGATTCTCTAGAAGAAATACGGGCTTCTGGTGGCA
ACATGCTTGGTCCCGCTTATGGGGTCAAACCAATACGTTCTAAGAAGAAA
TATTTCAAT------CTCATCGAT---------CTCATACCAAATCCCAT
CAATCGAATCACTTTTTCGAGAAATACGAGACATCTAAGTCATACAAGTA
AAGAGATCTATTCATTGATAAGAAAAAGAAAAAACGTGAATGGGGATTGG
ATTGATGATAAAATAGAATCCTGGGTCGCGAACAGTGATTCGATTGATGA
TGAAGAAAGAGAATTCTTGGTTCAGTTCTCCGCCTTAACGACAGAAAAAA
GGATTGATCAAATTCTATTGAGCCTGACTCATAGTGATCATTTATCAAAG
AATGACTCTGGTTATCAAATGATTGAACAACCGGGAGCATTTTACTTACG
ATACTTAGTTGACATTCATAAAAAGTATCTATTGAATTATGAGTTCAATA
CATCCTGTTTAGCAGAAAGACGGGTATTTCTTGCTCATTATCAGACAATC
ACTTATTCCCAAACTTCGTGTGGGACTAATACTTTGCATTTCCCATCTCA
TGGAAAACCCTTTTCGCTCCACTTAGCCTTATCCCCCTCTAGGGGGATTT
TAGTGATAGGTTCTATAGGAACTGGACGATCTTATTTGGTCAAATACCTA
GCGACAAACTCCTATGTTCCTTTCATTACGGTATTTCTGAACAAGTTCCT
GGATAACAAGACTAAATTT------CTTATTGATGATATC---GAT----
--------------------------------------------ATTGAT
GCTAGTGACGATATTGATATTGATGCTAGTGACGATATCGATCGTGATCT
TGATACGGAACTGGAACTGCTAACTATGATGAATGCGCTAACT------A
TGGATATG---ATGCCG------GAAATAGACCGATTTTATATCACCCTT
CAATTCGAATTAGTAAAAGCAATGTCTCCTTGCATAATATGGATTCCAAA
CATTCATGATCTGGATGTAAATGAGTCGAATTACTTATCCCTCGGTCTAT
TAGTGAACCATCTCTCTGAAAGATGTTCCACTAGAAATATTCTTGTTATT
GCTTCGACTCATATTCCCCAAAAAGTGGATCCCGCTCTAATAGCTCCGAA
TAAATTAAATACGTGCATTAAGATACGAAGGCTTCTTATTCCACAACAAC
GAAAGCACTTTTTCACTCTTTCATATACTAGGGGATTTCACTTGGAAAAG
AAAATGTTCCGTACTAACGGATTCGGGTCCATAACCATGGGTTCCAATGC
AAGAGATCTTGTAGCACTTACCAATGAGGCCCTATCGATTAGTATTACAC
AGAAGAAATCAATTCTAGACACTAATACAATTAGATCCGCTCTTCATAGA
CAAACTTGGGATTTGCGATCCCAGGTAAGATCGGTTCAGGATCATGGGAT
CCTTTTCTATCAGATAGGAAGGGCTGTAGCACAAAATGTACTTCTAAGTA
ATTGCCCCATAGATCCTATATCTATCTATATGAAGAAGAAATCATGTAAC
GAAGGGGATTCTTATTTGTACAAATGGTACTTCGAACTTGGAACGAGCAT
GAAGAAATTAACGATACTTCTTTATCTTTTGAGTTGTTCTGCCGGATCGG
TCGCTCAAGATCTTTGGTCTCTGCCCGGACCCGATGAAAAGGATGGGATC
ACTTCTTATGGACTCGTTGAGAATGATTCGGATCTAGTTCATGGCCTATT
AGAAGTAGAAGGCGCTCTGGTGGGATCTTCACGGACAGAAAAAGATTGCA
GTCGGTTTGATAATGATCGAGTTACATTGCTTCTTCGGCCCGAACCGAGG
AATCCCTTAGATATGATGCAAAATGGATCTTGTTCTATCTTTGATCAGAG
ATTTCTCTATGAAAAATACGAATCGGAGTTTGAAGAAGGGGAGGGG----
--------------------------GAAGGAGCCCTTGACCCGCAACAG
ATAGAGGAGGATTTATTCAATCACATAGTTTGGGCTCCTAGAATATGGCG
CCCTTGGGGCTTTCTATTTGATTGTATCGAAAGGCCCAATTCATTGGGAT
TTCCCTATTGGTCCAGGTCATTTCGGGGCAAGCGGATCATTTATGATGAA
GAGGATGAGCTTCAAGAGAATGATTCGGAGTTCTTGCAGAGTGGAACCGT
GCAGTACCAGACACGAGATAGATCTTCCAAAGAACAAGGCCCTTTTCAAC
TAAGTCAATTCATTTGGGACCCTGCAGATCCGCTCTTTTTCCTATTCAAA
GATCAGCCCCCTGACTCTGTGTTTTCACATCGAGAACTATTTGCAAATGA
AGAGATGTCAAAGGGGCTTCTTACTTCCCAAACAGATCCTCCTACATCTA
TATATAAACGCTGGTTTATCAAGAATACACAAGAAAAGCACTTCGAATTG
TTGATTAATCGTCAGAGATGGCTTAGAACCAATAGTTCATTATCTAATGG
ATCTTTCCGTTCTAATACTCTATCCGAGAGTTATCAGTATTTATCAACTC
TCTTCCTATCTAACAGAACGCTATTGGATCAAATGACAAAGACATTGTTA
AGAAAAAGATGGCTTTTCCCGGATGAAATGCAAATTGGATTCATGGAACA
GGAGAAAGATTTCCCATTCCTTAGCCGGAAAGATATGTAGATGCCTAGAT
CGCGGATAAATGGAAATTTTATTGATAAGACCTTTTCAATTGTAGCCAAT
ATCTTATTGCAAATAATTCCGACAACTTCAGGAGAAAAAGAGGCATTTAC
CTATTACAGAGATGGG---ATGTCAGCTCAATCCGAAGGAAATTATGCCG
AAGCTTTACAGAATTATTATGAAGCTATGCGACTAGAAATTGATCCCTAC
GATCGAAGTTATATACTCTATAATATAGGTCTTATCCATACAAGTAATGG
AGAACATACGAAAGCTTTGGAATATTATTTTCGAGCACTAGAACGAAATC
CATTCTTACCACAAGCTTTTAATAATATGGCCGTGATCTGTCATTACCGG
GGAGAACAGGCCATTCGCCAGGGTGATTCTGAAATCGCGGAAGTTTGGTT
TGATCAAGCCGCTGAGTATTGGAAACAGGCTATAGCACTTACTCCCGGTA
ATTATATTGAAGCACATAATTGGTTGAAGATCACGAGACGTTTCGAATAA
ATGAGTTGTCGATCAGAACATATATGGATAGAACTTATAACGGGGTCTCG
AAAACTAAATAATTTTTTCTGGGCCCTTATTATTTTTTTAGGTTCATTAG
GATTCTTATTGGTTGGAACTTCCAGTTATCTTGGTAGAAGTTTGATATCT
TTTGTTCCGTCTCAGCAAATCCTTTTTTTTCCACAAGGGATCGTTATGTC
TTTCTACGGGATCGCGGGTCTCTTTATTAGTTCCTATTTGTGGTGCACAA
TCTACTGGAATGTGGGTAGTGGTTATGATCGATTCGATAAAAAGGAAGGA
ATCATGTGTATTTTTCGTTGGGGATTTCCTGGAAAAAATCGTCGCATATT
CCTTCGATTCTTTATAAAAGATATTCAATCCGTTAGAATAGAAATTAAAG
AGGGTATTTATGCTCGCCGTGTACTTTATATGGGCATCAGAGGCAGGGGG
GCTATTCCGTTGACCCGTACTGATGAGAATTTCACTCCCCGAGAAATTGA
ACAAAAAGCCGGGGAATTGGCCTATTTCTTGCGCGTACCAATTGAAGTCT
TTTGAGTGGAAACGCTTCTTTCTTCCATATTTTGGACCTTAGCTCCATGG
AACAATATGTTACTGCCGAAACACGGAAGAATTGAAATCTTAGATCAAAA
CACTATGTATGGATGGTATGAACTGCCCAAACAAGAATTCTTGAACAGCG
AACAACCAGTTCAGATATTCACGACCAAGAAGTACTGGATTCTCTTTCGG
ATAGGCCCTGAAAGGAGAAGGAAGGGTGGAATGCCAACAGGCGTCTATTA
TGGAATTGACCCGACTCGATAG
>P_crassifolia
ATGACTATTCATCTATTGTATTCTTATGCAAATAGGGGGCAAGAAAACTC
TATGGAAAGATGGTGGTTTAATTCGGTGGTCTTTAAGAAGGAGTTAGAAC
ACAGGTATGGGCTAAAGAAATCAACGGACAATCTTGGTCCTATTGAAAAT
GCTAGTGAAAGTGAAGATAGAAATAGAAAAGGCAGGGCTAAAAACATTCA
TAGTTGGGGGGGT---CGTGACAATTCTAGTTACAGTAATGTCGATCATC
TCTTTGGTGTCAAAGATATTCATAACTTTCTTTCTGATGATACTTTTTTA
GTTAGGGATAGTAATGGAAACAATTATTCTATTTATTTGGATCTTCAAAA
TCATAGTTTTGAGATTGACAACGATCATTCTTTTATGAGTGAACTAGAAA
GTTATTTTTGTAGTTTTCGCAATTCTAGTTATATGAATAATGGATCTACG
AGTGAAGATTCTTTATCCAATCGGTAC------ATGTCCGATACTCAATC
TAGTTGGAGTAATCACATTACTAGTTGCATCGACAGTTATCTTCAGTCTC
AAATCTCTATTGATACGTCCATTGTAAGTGATAGTATTAACAGTTACATT
TCTAGGTGCGTTTTTGATAAACGTAGAACTAGTAGTGAAGGCGGGAGGTC
CAGTATACGAACCCCCCCGAAGAGTAGTGATTTAACTCTAAGAGAAAGAT
CTAATGATCTCGATGCAACTCAAAAATACAGGCATTTATGGGTTCAATGC
GAAAATTGTTATGGATTAAATTATAAGAAATTTTTGAAATCAAAAAAGAA
TATTTGTGAACAATGTGGATATCATTTGAAAATGAGTAGTTCAGAAAGAA
TCGAAGTTTCGATTGACCCCGGTACTTGGTATCCTATGGATGAAGACATG
GTCTCTCTGGATCCCATTGGATTTCATTCGGAGGAGGAGCCTTATAAAGA
TCGTATCGATTCTTATCAAAGAAAGACAGGATTAACTGAGGCTGTTCAAA
CAGGCATAGGTCAACTAAATGGTATTCCCGTAGCAATTGGGGTTATGGAT
TTTCAGTTTATGGGGGGTAGTATGGGATCCGTAGTCGGGGAAAAAATCAC
CCGTTTGATTGAGTACGCTACAAATAAATTTCTACCTCTTATTATAGTGT
GCGCTTCAGGGGGGGCGCGCATGCAAGAAGGAAGTTTAAGCTTGATGCAA
ATGGCTAAAATTTCGTCTGCCTTATATGATTATCAATTAAATAAAAAGTT
ATTTTATGTATCAATCCTTACATCTCCTACTACGGGCGGGGTAACAGCCA
GTTTTGGTATGTTGGGAGATATCATTATTGCCGAACCTAATTCCTACATT
GCATTTGCGGGTAAAAGAGTAATTGAACAAACATTGAATAAAACAGTACC
CGAAGGTTCCCAAGCAGCTGAATATTTATTCCAGAAGGGCTTATTCGACC
TAATCGTATCGCGTAATCTGTTAAAAAGCGTTTTGAGTGAGTTATTTAAG
CTCCACGCCTTCTTTCCTTTGAATTCCAACTCAACCAAGTAGATGGGAAT
CATTCGAGCTAACGAAATTAGTAATATTATACGTGAACGTATTGAACAAT
ATAATAGAGAAGTCAAGATTGTAAATACCGGTACCGTACTTCAAGTGGGC
GATGGTATTGCTCGTATTCATGGTCTTGATGAAGTAATGGCGGGTGAATT
AGTTGAATTTGATGAAGGTACAATAGGTATTGCTCTGAATTTGGAATCAA
ATAATGTTGGTGTTGTATTAATGGGTGATGGTTTGATGATCCAAGAAGGA
AGTTCTGTAAAAGCAACGGGAAGAATTGCTCAGATACCGGTGGGTGAGGC
TTATTTGGGCCGTGTTATAAACGCCCTGGCTAAACCTATTGATGGTAGAG
GCGAAATTTCAGCTTATGAATCTCGATTAATTGAATCTCCTGCTCCGGGT
ATTATTTCCCGGCGTTCCGTATACGAGCCTCTTCAAACCGGACTTATTGC
TATTGATTCGATGATTCCTATAGGACGTGGTCAACGAGAATTAATTATTG
GAGATAGACAAACCGGTAAAACAGCAGTAGCCACGGATACGATTCTTAAT
CAACATGGTCAAAATGTAATATGTGTTTATGTAGCTATTGGTCAAAAAGC
ATCCTCCGTGGCTCAGGTAGTAACTACTTTACAGGAAAGGGGGGCTATGG
AATACACTATTGTGGTAGCCGAAACGGCGGATTCCCCTGCTACATTACAA
TACCTCGCTCCTTATACAGGAGCTGCTTTGGCTGAATTTTTTATGTACCG
TAACCAACACACTTTAATTATTTATGATGATCTCTCCAAACAAGCCCAAG
CTTATCGCCAAATGTCTCTTCTATTACGAAGACCACCCGGTCGTGAAGCT
TATCCAGGGGATGTTTTTTATTTACATTCACGCCTTTTGGAAAGAGCCGC
TAAATTAAGTTCTAGTTTAGGTGAAGGAAGTATGACCGCCTTACCAATAG
TGGAAACTCAATCGGGAGATGTTTCGGCTTATATTCCCACTAATGTCATT
TCCATTACGGATGGACAAATATTTTTATCTGGCGATCTATTCAATGCTGG
AATCAGACCTGCTATTAATGTGGGTATCTCCGTTTCCAGAGTAGGGTCTG
CAGCTCAAATTAAAGCCATGAAGCAAGTAGCTGGTAAATTAAAATTGGAA
CTGGCGCAATTTGCCGAATTAGAAGCCTTTGCACAATTTGCTTCAGATCT
TGATAAAGCTACTCAGAATCAATTGGCAAGAGGTCAACGATTACGTGAAT
TGCTTAAACAATCCCAATCAGCCCCTCTTACGGTAGAAGAACAGATAATC
ACTATTTATACCGGAACAAATGGTTATCTTGATTCATTAGAAATTGGACA
GGTAAGGAAGTTTCTTGTTGAATTACGGACTTATTTTAAAAGTAATAAAC
CTAAGTTTCAAGAAATAATCTCTTCTACTAAGACATTTACTGAGGAAGCA
GAAGCCCTTTTGAAAGAAGCTATTCAGGAACAAACGGCCCGGTTTCTACT
TCAGGAACAAGCATAAATGATAATTAATCCGACTACTTCTGGTTCTGGGG
TTTTCACGCTTGAAAAAAAAAACCTGGGGCGTATCGTCCAAATCATCGGT
CCGGTACTAGATGTAGCCTTTCCGCCGGGCAAGATGCCTAATATTTATAA
CGCTCTGATAGTTAAAGGTCGAGACACTGCTGGTCAACCAATTAATGTGA
CTTGTGAGGTACAACAATTATTAGGAAATAATCGAGTTCGAGCTGTAGCT
ATGAGTGCTACAGACGGTCTGATGAGAAGAATGGAAGTGATTGATACGGG
AGCTCCTCTAAGTGTTCCGGTCGGTGGAGCGACTCTGGGACGAATTTTCA
ACGTGCTTGGAGAGCCTATTGATAATTTAGGGCCTGTAGATACTTCTACA
ACATCTCCTATTCATCGATCTGCGCCTGCCTTTATACAGTTAGATACAAA
ATTCTCTATTTTTGAAACAGGAATTAAAGTAGTAGATCTTTTAGCCCCCT
ACCGCCGTGGGGGAAAAATAGGACTATTTGGGGGAGCTGGGGTTGGGAAA
ACGGTACTCATTATGGAATTGATTAATAATATTGCCAAAGCCCACGGGGG
CGTATCCGTATTTGGCGGAGTAGGTGAACGTACTCGTGAAGGAAATGATC
TTTACATGGAAATGAAAGAATCTGGAGTGATTAATGAAAAAAATATTGCA
GAATCAAAAGTGGCTCTAGTTTACGGCCAGATGAACGAACCGCCGGGAGC
TCGTATGAGAGTTGGTTTGACTGCCCTAACGATGGCGGAATATTTCCGAG
ATGTTAATCAACAAGACGTACTTCTATTTATCGACAATATCTTCCGTTTC
GTCCAAGCAGGATCCGAAGTCTCCGCCTTATTGGGTAGAATGCCTTCCGC
TGTCGGTTACCAACCCACTCTGAGTACAGAAATGGGCTCTTTACAAGAAA
GAATTACTTCTACCAAAGAAGGGTCCATAACTTCTATTCAAGCAGTCTAT
GTACCTGCAGACGATTTGACTGATCCTGCTCCCGCTACGACATTTGCACA
TTTAGATGCTACTACCGTACTATCAAGAGGATTAGCTGCCAAAGGTATCT
ATCCAGCAGTAGATCCTTTAGATTCAACTTCAACCATGCTTCAACCTCGG
ATCGTCGGTGAGGAACATTATGAAACTGCGCAAAGAGTAAAGCAAACTTT
ACAACGGTATAAAGAGCTTCAGGACATTATAGCTATTCTTGGGTTGGACG
AATTATCCGAAGAGGATCGTTTAACCGTAGCAAGAGCGCGAAAAATTGAG
CGTTTCTTATCACAACCCTTTTTTGTAGCCGAAGTATTTACCGGTTCTCC
AGGAAAATATGTTGGTCTAGTAGAAACCATTAGAGGGTTTCAATTGATCC
TTTCCGGAGAATTAGATGGTCTTCCTGAACAGGCCTTTTATTTGGTAGGT
AATATCGATGAAGCTACCGCGAAGGCTATAAACTTA--------------
----------TAAATGACCTTAAATCTTTGTGTATTGACCCCTAATCGAA
TTGTTTGGGATTCAGAAGTCAAAGAAATCATTTTATCGACGAATAGTGGC
CAAATTGGCGTATTACCAAATCATGCTCCTATTGCTACAGCTGTAGATAT
AGGGATTTTGAGAATACGCCTTAAGGACCGATGGGTAACGATGGCTCTGA
TGGGTGGTTTTGCTAGAATAGGCAATAACGAGATCACTGTTTTAGTAAAT
GATGCGGAAAAGGGTAATGATATTGATCCACAAGAAGCTCAGCAAACTCT
TGAAATAGCAGAAGCTAATTTGACAAAAGCGGAAGGAAGGAGACAAATAA
TTGAGGCAAATCTAGCTCTCCGACGAGCTAGGACAAGAGTAGAAGCTGTC
AATGTGGTTTCCTAAATGAAAAATGTAACCGATTCTTTCGTTTCTTTGGG
CTACTGGCCATCCGCCGGGAGTTTCGGATTTAATACCGATATTTTAGCAA
CAAATCCAATAAATCTAAGTGTAGTGATTGGTGTATTGATTTTTTTTGGA
AAGGGAGTGTTA---AGTGATTTATTAGATAATCGAAAGCAGAGGATCTT
GAATACTATTCGAAATTCAGAAGAACTGCGGGGGGGGGCCATTGAACAGC
TGGAAAATGCCCGGGCCCGCTTACGGAAAGTGGAAACGGAAGCAGATGAG
TTTCGGGTCAATGGATATTCTGAGATAGAGCGAGAAAAATGGAATTTGAT
TAATTCAACTTATAAAACTTTGGAACAATTAGAAAATTACAAAAATGAAA
CGATTCAGTTTGAACAGCAAAGGGCAATTAATCAAGTCCGACAACGTATT
TTCCAACAAGCCTTACAAGGAGCTCTAGGGACTCTAAATAGTTGTTTGAA
CAACGAGTTACATTTACGTACCATTAATGTCAATATTGGCATGTTGGTAG
CGATGAAAGAAATAACTGATTAGATGAATCCACTGATTTCTGCTGCTTCC
GTTATTGCTGCTGGATTGGCTGTAGGGCTTGCTTCTATTGGACCTGGAGT
TGGTCAAGGGACTGCTGCGGGTCAAGCTGTAGAAGGTATCGCGAGACAGC
CCGAGGCAGAGGGAAAAATAAGAGGTACTCTATTGCTTAGTCTAGCTTTT
ATGGAAGCTTTAACGATTTATGGATTGGTTGTAGCATTAGCACTTTTATT
TGCGAATCCTTTTGTTTAAATGAATGTGCTATCATGTTCCATCAACACAC
TTAAAGGGTTCTACGATATATCCGGCGTGGAAGTAGGCCAACATTTCTAT
TGGCAAATAGGAAGTTTCCAAGTCCATGGCCAAGTACTTATTACTTCTTG
GGTTGTAATTGCTATTTTAGTAGGTTCAGCTACTATAGCTGTTCGGAACC
CACAAACCATTCCGACCGGGGGTCAGAATTTCTTCGAATATATTCTTGAA
TTCATTCGAGATGTGAGTAAAACTCAAATTGGAGAAGAATACGGCCCTTG
GGTTCCTTTTATTGGAACTATGTTTCTATTTATTTTTGTTTCTAATTGGT
CAGGAGCTCTTTTACCTTGGAAAATTATAGAATTACCTCAGGGAGAGTTG
GCCGCACCAACGAATGATATAAATACTACTGTTGCTTTGGCTTTACTCAC
GTCAGTGGCATATTTCTATGCAGGTCTTACCAAAAAGGGATTACGTTATT
TCGGGAAATATATTCAACCAACCCCAATCCTTTTACCCATTAATATCTTA
GAAGATTTCACAAAGCCGTTATCACTTAGTTTTCGACTTTTTGGAAATAT
CTTAGCGGATGAATTAGTAGTTGTTGTTCTTGTTTCTTTAGTACCTTCGG
TGGTTCCTATCCCTGTTATGTTCCTTGGATTATTTACAAGTGGGATTCAA
GCTCTTATTTTTGCAACTTTAGCTGCGGCTTATATAGGTGAATCCATGGA
GGGCCATCATTGAATGATATTTCCAACCTTAGAGCACATATTAACTCATA
TTTCTTTTTCAATCATTTCAATTAGAATTACAATTCATTTGATAACCTTT
TTAGTCGATGAAATCGTAAAACTCTATTATTCATCCGAAAAGGGCATGAT
AATGACTTTTTTATGTATAACAGGATTATTAATTACTCGTTGGATTTATT
CGGGACATTTTCCACTAAGTAATTTATATGAATCATTAATCTTTCTTTCA
TGGAGTTTTTCTTTTATTCATATAGTTCCGTATTTCAAAAAAAGGAAAAA
TGTTCTAAGCACAATAATTGGCCCAAGTGCTATTTTTACCCAGGGCTTTG
CTACTTCAGGTCTTTTAAATGAAATACACGAATCAACAATATTAGTCCCC
GCTCTTCAATCCGAGTGGTTAATAATGCACGTAAGTATGATGCTATTAGG
ATATGCGGCACTTTTATGTGGATCATTATTATCAGTATCACTTTTAGCCA
TTATGGTTAGGAAAAAGAGAAAGTTTTTTTCTACGAGTCAGAATTTTTTC
AATTTATATGAG---------TCGTTTGTATTTGGTGAAAGCGAATACAT
AAATGAACAGGATATTGTTTTACAAAATACTTCTTTTTTTTCTCCAAAGA
ATTTTTACAGGTCACAATTGATTCAACAATTGGATTATTGGAGTTATCGA
GTTATTAGTCTAGGGTTTCTCTTTTTAACCATAGGAATTCTTTCTGGAGC
[truncated: 1,338,653 more chars]
