# Supplementary material for: Phylogenomics reveals the evolution of floral traits associated with pollinators and pollinator–prey conflict within the carnivorous Pinguicula subgenus Temnoceras
Source: Am J Bot. 2026 Jan 31;113(2):e70156. doi: 10.1002/ajb2.70156 (PMC12918848; doi:10.1002/ajb2.70156)
Supplement: Supplementary file 4 — Appendix S4. Alignment of genes for plastid gene tree and resulting tree file. [file AJB2-113-e70156-s004.zip › AppendixS4/Pinguicula.plastid_genome.spp29_ref2.fas.splits.nex]

#nexus

BEGIN Taxa;
DIMENSIONS ntax=31;
TAXLABELS
[1] 'G_aurea'
[2] 'U_tenuicaulis'
[3] 'P_ehlersiae'
[4] 'P_acuminata'
[5] 'P_agnata'
[6] 'P_caerulea'
[7] 'P_conzattii'
[8] 'P_crassifolia'
[9] 'P_cyclosecta'
[10] 'P_debbertiana'
[11] 'P_elizabethiae'
[12] 'P_gigantea'
[13] 'P_gypsicola'
[14] 'P_hemiepiphytica'
[15] 'P_heterophylla'
[16] 'P_ibarrae'
[17] 'P_immaculata'
[18] 'P_kondoi'
[19] 'P_laueana'
[20] 'P_martinezii'
[21] 'P_medusina'
[22] 'P_mesophytica'
[23] 'P_moctezumae'
[24] 'P_moranensis'
[25] 'P_oblongiloba'
[26] 'P_orchidioides'
[27] 'P_parvifolia'
[28] 'P_rectifolia'
[29] 'P_robertiana'
[30] 'P_simulans'
[31] 'P_emarginata'
;
END; [Taxa]

BEGIN Splits;
DIMENSIONS ntax=31 nsplits=86;
FORMAT labels=no weights=yes confidences=no intervals=no;
MATRIX
	100	 2,
	100	 3,
	100	 10,
	100	 3 10,
	100	 4,
	100	 11,
	100	 23,
	100	 11 23,
	100	 25,
	100	 11 23 25,
	100	 4 11 23 25,
	100	 7,
	100	 15,
	100	 21,
	100	 15 21,
	100	 26,
	61	 15 21 26,
	100	 7 15 21 26,
	100	 14,
	100	 19,
	100	 31,
	89	 19 31,
	100	 14 19 31,
	100	 22,
	81	 14 19 22 31,
	100	 7 14 15 19 21 22 26 31,
	100	 8,
	100	 27,
	100	 8 27,
	100	 13,
	100	 24,
	100	 13 24,
	60	 8 13 24 27,
	100	 7 8 13 14 15 19 21 22 24 26 27 31,
	100	 1 2 3 5 6 9 10 12 16 17 18 20 28 29 30,
	100	 5,
	100	 12,
	38	 5 12,
	100	 16,
	100	 20,
	73	 16 20,
	100	 29,
	93	 16 20 29,
	94	 5 12 16 20 29,
	100	 9,
	93	 5 9 12 16 20 29,
	100	 18,
	100	 5 9 12 16 18 20 29,
	67	 1 2 3 6 10 17 28 30,
	100	 1 2 6 17 28 30,
	100	 17,
	100	 28,
	100	 30,
	100	 28 30,
	100	 17 28 30,
	100	 1 2 6,
	100	 6,
	100	 1 2,
	100	 1,
	6	 14 19,
	55	 12 16 20 29,
	39	 7 8 14 15 19 21 22 26 27 31,
	20	 20 29,
	39	 7 26,
	5	 16 29,
	14	 1 2 5 6 9 12 16 17 18 20 28 29 30,
	6	 18 29,
	2	 18 20 29,
	6	 16 18 20 29,
	4	 12 16 18 20 29,
	6	 5 12 16 18 20 29,
	19	 3 5 9 10 12 16 18 20 29,
	0	 5 12 16,
	5	 14 31,
	16	 7 14 15 19 21 26 31,
	3	 7 15 21 22 26,
	3	 5 16 20 29,
	1	 7 13 14 15 19 21 22 24 26 31,
	1	 9 12 16 18 20 29,
	1	 5 12 20 29,
	0	 7 15 21,
	0	 5 16 18 20 29,
	0	 5 9 12,
	1	 9 18,
	0	 16 18 29,
	0	 9 16 18 20 29,
;
END; [Splits]
