# Supplementary material for: Phylogenomics reveals the evolution of floral traits associated with pollinators and pollinator–prey conflict within the carnivorous Pinguicula subgenus Temnoceras
Source: Am J Bot. 2026 Jan 31;113(2):e70156. doi: 10.1002/ajb2.70156 (PMC12918848; doi:10.1002/ajb2.70156)
Supplement: Supplementary file 4 — Appendix S4. Alignment of genes for plastid gene tree and resulting tree file. [file AJB2-113-e70156-s004.zip › AppendixS4/Pinguicula.plastid_genome.spp29_ref2.tre]

(P_ibarrae:0.000550537,P_martinezii:0.000641132,(P_robertiana:0.001278491,(P_gigantea:0.000911980,(P_agnata:0.000548486,(P_cyclosecta:0.001119345,(P_kondoi:0.004791949,(((P_acuminata:0.001060859,(P_oblongiloba:0.000995943,(P_elizabethiae:0.000036058,P_moctezumae:0.000000005)1.000:0.000427685)0.999:0.000339722)1.000:0.001024443,((P_gypsicola:0.000216617,P_moranensis:0.000126335)1.000:0.001586354,((P_crassifolia:0.000693804,P_parvifolia:0.001172145)1.000:0.000571746,(P_mesophytica:0.001949042,((P_conzattii:0.001019919,(P_orchidioides:0.001032935,(P_heterophylla:0.000235040,P_medusina:0.000252685)1.000:0.000624574)0.406:0.000054803)1.000:0.000398210,(P_hemiepiphytica:0.000398125,(P_laueana:0.000487353,P_emarginata:0.000210117)0.824:0.000037993)1.000:0.000891706)0.394:0.000027601)1.000:0.000579342)0.785:0.000043100)1.000:0.000597532)1.000:0.000905520,((P_ehlersiae:0.000744566,P_debbertiana:0.000196893)1.000:0.002438001,((P_caerulea:0.015878371,(G_aurea:0.039805524,U_tenuicaulis:0.031852809)1.000:0.023131676)1.000:0.003760248,(P_immaculata:0.001598417,(P_rectifolia:0.000071446,P_simulans:0.000200621)1.000:0.000941204)1.000:0.002047750)1.000:0.000554845)0.267:0.000085981)1.000:0.000754846)0.993:0.000320254)0.991:0.000228630)0.303:0.000019244)0.989:0.000144861)0.447:0.000018029);
