# Supplementary material for: Phylogenomics reveals the evolution of floral traits associated with pollinators and pollinator–prey conflict within the carnivorous Pinguicula subgenus Temnoceras
Source: Am J Bot. 2026 Jan 31;113(2):e70156. doi: 10.1002/ajb2.70156 (PMC12918848; doi:10.1002/ajb2.70156)
Supplement: Supplementary file 4 — Appendix S4. Alignment of genes for plastid gene tree and resulting tree file. [file AJB2-113-e70156-s004.zip › AppendixS4/Pinguicula.plastid_genome.spp29_ref2.fas.log]

IQ-TREE multicore version 2.1.4-beta COVID-edition for Linux 64-bit built Jun 24 2021
Developed by Bui Quang Minh, James Barbetti, Nguyen Lam Tung,
Olga Chernomor, Heiko Schmidt, Dominik Schrempf, Michael Woodhams.

Host:    p-sc-2505 (AVX2, FMA3, 251 GB RAM)
Command: iqtree -s Pinguicula.plastid_genome.spp29_ref2.fas -st DNA -m TEST -bb 1000 -alrt 1000 -nt AUTO
Seed:    492896 (Using SPRNG - Scalable Parallel Random Number Generator)
Time:    Tue Jun  3 14:55:31 2025
Kernel:  AVX+FMA - auto-detect threads (12 CPU cores detected)

Reading alignment file Pinguicula.plastid_genome.spp29_ref2.fas ... Fasta format detected
Alignment most likely contains DNA/RNA sequences
WARNING: 18 sites contain only gaps or ambiguous characters.
Alignment has 31 sequences with 54972 columns, 1753 distinct patterns
2159 parsimony-informative, 4516 singleton sites, 48297 constant sites
                  Gap/Ambiguity  Composition  p-value
   1  G_aurea             3.93%    passed     26.93%
   2  U_tenuicaulis       2.97%    passed     92.51%
   3  P_ehlersiae         5.83%    passed     73.74%
   4  P_acuminata         1.06%    passed     99.27%
   5  P_agnata            1.15%    passed     99.71%
   6  P_caerulea          9.39%    passed     38.43%
   7  P_conzattii         1.14%    passed     99.56%
   8  P_crassifolia       1.10%    passed     99.71%
   9  P_cyclosecta        1.15%    passed     99.81%
  10  P_debbertiana       1.18%    passed     99.22%
  11  P_elizabethiae      1.13%    passed     99.65%
  12  P_gigantea          1.16%    passed     99.53%
  13  P_gypsicola         1.23%    passed     99.86%
  14  P_hemiepiphytica    1.17%    passed     99.66%
  15  P_heterophylla      1.35%    passed     99.89%
  16  P_ibarrae           1.15%    passed     99.82%
  17  P_immaculata        1.03%    passed     98.97%
  18  P_kondoi            2.66%    passed     96.29%
  19  P_laueana           1.17%    passed     99.93%
  20  P_martinezii        1.15%    passed     99.86%
  21  P_medusina          1.18%    passed     99.91%
  22  P_mesophytica       1.17%    passed     99.72%
  23  P_moctezumae        1.13%    passed     99.68%
  24  P_moranensis        1.23%    passed     99.76%
  25  P_oblongiloba       1.13%    passed     99.50%
  26  P_orchidioides      1.17%    passed     99.13%
  27  P_parvifolia        1.17%    passed     99.50%
  28  P_rectifolia        1.73%    passed     99.77%
  29  P_robertiana        1.42%    passed     99.97%
  30  P_simulans          1.73%    passed     99.79%
  31  P_emarginata        1.74%    passed     99.43%
****  TOTAL               1.84%  0 sequences failed composition chi2 test (p-value<5%; df=3)


Create initial parsimony tree by phylogenetic likelihood library (PLL)... 0.015 seconds
Measuring multi-threading efficiency up to 12 CPU cores
Increase to 10 rounds for branch lengths
181 trees examined
Threads: 1 / Time: 12.053 sec / Speedup: 1.000 / Efficiency: 100% / LogL: -140633
Threads: 2 / Time: 7.792 sec / Speedup: 1.547 / Efficiency: 77% / LogL: -140633
Threads: 3 / Time: 7.535 sec / Speedup: 1.600 / Efficiency: 53% / LogL: -140633
Threads: 4 / Time: 6.871 sec / Speedup: 1.754 / Efficiency: 44% / LogL: -140633
BEST NUMBER OF THREADS: 2

Perform fast likelihood tree search using GTR+I+G model...
Estimate model parameters (epsilon = 5.000)
Perform nearest neighbor interchange...
Estimate model parameters (epsilon = 1.000)
1. Initial log-likelihood: -124363.738
Optimal log-likelihood: -124363.725
Rate parameters:  A-C: 1.67552  A-G: 1.99870  A-T: 0.31893  C-G: 0.80122  C-T: 2.07721  G-T: 1.00000
Base frequencies:  A: 0.301  C: 0.181  G: 0.210  T: 0.309
Proportion of invariable sites: 0.439
Gamma shape alpha: 0.819
Parameters optimization took 1 rounds (0.040 sec)
Time for fast ML tree search: 0.354 seconds

NOTE: ModelFinder requires 13 MB RAM!
ModelFinder will test up to 88 DNA models (sample size: 54972) ...
 No. Model         -LnL         df  AIC          AICc         BIC
  1  GTR+F         125132.229   67  250398.457   250398.623   250995.734
  2  GTR+F+I       124408.126   68  248952.251   248952.422   249558.443
  3  GTR+F+G4      124386.576   68  248909.152   248909.323   249515.344
  4  GTR+F+I+G4    124363.702   69  248865.403   248865.579   249480.509
  8  SYM+I+G4      125975.893   66  252083.787   252083.948   252672.149
 12  TVM+F+I+G4    124364.290   68  248864.581   248864.752   249470.772
 16  TVMe+I+G4     125977.359   65  252084.718   252084.874   252664.165
 20  TIM3+F+I+G4   124664.204   67  249462.408   249462.574   250059.684
 24  TIM3e+I+G4    126265.904   64  252659.807   252659.959   253230.340
 28  TIM2+F+I+G4   124900.251   67  249934.503   249934.669   250531.780
 32  TIM2e+I+G4    126336.318   64  252800.636   252800.787   253371.169
 36  TIM+F+I+G4    124522.544   67  249179.088   249179.254   249776.365
 40  TIMe+I+G4     126029.750   64  252187.501   252187.652   252758.034
 44  TPM3u+F+I+G4  124664.893   66  249461.786   249461.947   250050.148
 48  TPM3+F+I+G4   124664.893   66  249461.786   249461.947   250050.148
 52  TPM2u+F+I+G4  124900.506   66  249933.012   249933.173   250521.374
 56  TPM2+F+I+G4   124900.506   66  249933.012   249933.173   250521.374
 60  K3Pu+F+I+G4   124522.793   66  249177.585   249177.746   249765.948
 64  K3P+I+G4      126030.820   63  252187.639   252187.786   252749.258
 68  TN+F+I+G4     124906.208   66  249944.416   249944.577   250532.778
 72  TNe+I+G4      126340.584   63  252807.168   252807.314   253368.786
 76  HKY+F+I+G4    124906.485   65  249942.970   249943.126   250522.417
 80  K2P+I+G4      126341.657   62  252807.313   252807.456   253360.017
 84  F81+F+I+G4    125542.809   64  251213.617   251213.769   251784.151
 88  JC+I+G4       126917.256   61  253956.511   253956.649   254500.300
Akaike Information Criterion:           TVM+F+I+G4
Corrected Akaike Information Criterion: TVM+F+I+G4
Bayesian Information Criterion:         TVM+F+I+G4
Best-fit model: TVM+F+I+G4 chosen according to BIC

All model information printed to Pinguicula.plastid_genome.spp29_ref2.fas.model.gz
CPU time for ModelFinder: 82.820 seconds (0h:1m:22s)
Wall-clock time for ModelFinder: 37.224 seconds (0h:0m:37s)
Generating 1000 samples for ultrafast bootstrap (seed: 492896)...

NOTE: 13 MB RAM (0 GB) is required!
Estimate model parameters (epsilon = 0.100)
Thoroughly optimizing +I+G parameters from 10 start values...
Init pinv, alpha: 0.000, 0.819 / Estimate: 0.000, 0.225 / LogL: -124387.163
Init pinv, alpha: 0.098, 0.819 / Estimate: 0.098, 0.286 / LogL: -124380.978
Init pinv, alpha: 0.195, 0.819 / Estimate: 0.195, 0.367 / LogL: -124375.160
Init pinv, alpha: 0.293, 0.819 / Estimate: 0.293, 0.485 / LogL: -124369.922
Init pinv, alpha: 0.390, 0.819 / Estimate: 0.391, 0.675 / LogL: -124365.702
Init pinv, alpha: 0.488, 0.819 / Estimate: 0.488, 1.032 / LogL: -124363.647
Init pinv, alpha: 0.586, 0.819 / Estimate: 0.585, 1.924 / LogL: -124367.295
Init pinv, alpha: 0.683, 0.819 / Estimate: 0.609, 2.386 / LogL: -124370.220
Init pinv, alpha: 0.781, 0.819 / Estimate: 0.609, 2.389 / LogL: -124370.267
Init pinv, alpha: 0.879, 0.819 / Estimate: 0.611, 2.434 / LogL: -124370.644
Optimal pinv,alpha: 0.488, 1.032 / LogL: -124363.647

Parameters optimization took 10.530 sec
Computing ML distances based on estimated model parameters...
Computing ML distances took 0.011681 sec (of wall-clock time) 0.019187 sec(of CPU time)
Computing RapidNJ tree took 0.009908 sec (of wall-clock time) 0.000000 sec (of CPU time)
Log-likelihood of RapidNJ tree: -125772.129
--------------------------------------------------------------------
|             INITIALIZING CANDIDATE TREE SET                      |
--------------------------------------------------------------------
Generating 98 parsimony trees... 1.535 second
Computing log-likelihood of 98 initial trees ... 0.780 seconds
Current best score: -124363.647

Do NNI search on 20 best initial trees
Estimate model parameters (epsilon = 0.100)
BETTER TREE FOUND at iteration 1: -124363.647
Iteration 10 / LogL: -124363.654 / Time: 0h:0m:13s
Iteration 20 / LogL: -124363.648 / Time: 0h:0m:14s
Finish initializing candidate tree set (2)
Current best tree score: -124363.647 / CPU time: 3.792
Number of iterations: 20
--------------------------------------------------------------------
|               OPTIMIZING CANDIDATE TREE SET                      |
--------------------------------------------------------------------
Iteration 30 / LogL: -124409.354 / Time: 0h:0m:16s (0h:0m:39s left)
Iteration 40 / LogL: -124363.651 / Time: 0h:0m:17s (0h:0m:27s left)
Iteration 50 / LogL: -124409.025 / Time: 0h:0m:18s (0h:0m:19s left)
Log-likelihood cutoff on original alignment: -124442.498
Iteration 60 / LogL: -124363.655 / Time: 0h:0m:20s (0h:0m:14s left)
Iteration 70 / LogL: -124409.820 / Time: 0h:0m:21s (0h:0m:9s left)
Iteration 80 / LogL: -124409.018 / Time: 0h:0m:23s (0h:0m:6s left)
Iteration 90 / LogL: -124409.017 / Time: 0h:0m:24s (0h:0m:3s left)
Iteration 100 / LogL: -124409.017 / Time: 0h:0m:25s (0h:0m:0s left)
Log-likelihood cutoff on original alignment: -124443.311
NOTE: Bootstrap correlation coefficient of split occurrence frequencies: 1.000
TREE SEARCH COMPLETED AFTER 102 ITERATIONS / Time: 0h:0m:26s

--------------------------------------------------------------------
|                    FINALIZING TREE SEARCH                        |
--------------------------------------------------------------------
Performs final model parameters optimization
Estimate model parameters (epsilon = 0.010)
1. Initial log-likelihood: -124363.647
Optimal log-likelihood: -124363.647
Rate parameters:  A-C: 1.67920  A-G: 2.04432  A-T: 0.31732  C-G: 0.80004  C-T: 2.04432  G-T: 1.00000
Base frequencies:  A: 0.301  C: 0.181  G: 0.210  T: 0.309
Proportion of invariable sites: 0.488
Gamma shape alpha: 1.031
Parameters optimization took 1 rounds (0.042 sec)
BEST SCORE FOUND : -124363.647

Testing tree branches by SH-like aLRT with 1000 replicates...
2.108 sec.
Creating bootstrap support values...
Split supports printed to NEXUS file Pinguicula.plastid_genome.spp29_ref2.fas.splits.nex
Total tree length: 0.166

Total number of iterations: 102
CPU time used for tree search: 29.196 sec (0h:0m:29s)
Wall-clock time used for tree search: 15.532 sec (0h:0m:15s)
Total CPU time used: 54.753 sec (0h:0m:54s)
Total wall-clock time used: 28.556 sec (0h:0m:28s)

Computing bootstrap consensus tree...
Reading input file Pinguicula.plastid_genome.spp29_ref2.fas.splits.nex...
31 taxa and 86 splits.
Consensus tree written to Pinguicula.plastid_genome.spp29_ref2.fas.contree
Reading input trees file Pinguicula.plastid_genome.spp29_ref2.fas.contree
Log-likelihood of consensus tree: -124363.706

Analysis results written to: 
  IQ-TREE report:                Pinguicula.plastid_genome.spp29_ref2.fas.iqtree
  Maximum-likelihood tree:       Pinguicula.plastid_genome.spp29_ref2.fas.treefile
  Likelihood distances:          Pinguicula.plastid_genome.spp29_ref2.fas.mldist

Ultrafast bootstrap approximation results written to:
  Split support values:          Pinguicula.plastid_genome.spp29_ref2.fas.splits.nex
  Consensus tree:                Pinguicula.plastid_genome.spp29_ref2.fas.contree
  Screen log file:               Pinguicula.plastid_genome.spp29_ref2.fas.log

Date and Time: Tue Jun  3 14:56:37 2025
