# Supplementary material for: Phylogenomics reveals the evolution of floral traits associated with pollinators and pollinator–prey conflict within the carnivorous Pinguicula subgenus Temnoceras
Source: Am J Bot. 2026 Jan 31;113(2):e70156. doi: 10.1002/ajb2.70156 (PMC12918848; doi:10.1002/ajb2.70156)
Supplement: Supplementary file 4 — Appendix S4. Alignment of genes for plastid gene tree and resulting tree file. [file AJB2-113-e70156-s004.zip › AppendixS4/Pinguicula.plastid_genome.spp29_ref2.fas.iqtree]

IQ-TREE 2.1.4-beta COVID-edition built Jun 24 2021

Input file name: Pinguicula.plastid_genome.spp29_ref2.fas
Type of analysis: ModelFinder + tree reconstruction + ultrafast bootstrap (1000 replicates)
Random seed number: 492896

REFERENCES
----------

To cite IQ-TREE please use:

Bui Quang Minh, Heiko A. Schmidt, Olga Chernomor, Dominik Schrempf,
Michael D. Woodhams, Arndt von Haeseler, and Robert Lanfear (2020)
IQ-TREE 2: New models and efficient methods for phylogenetic inference
in the genomic era. Mol. Biol. Evol., in press.
https://doi.org/10.1093/molbev/msaa015

To cite ModelFinder please use: 

Subha Kalyaanamoorthy, Bui Quang Minh, Thomas KF Wong, Arndt von Haeseler,
and Lars S Jermiin (2017) ModelFinder: Fast model selection for
accurate phylogenetic estimates. Nature Methods, 14:587–589.
https://doi.org/10.1038/nmeth.4285

Since you used ultrafast bootstrap (UFBoot) please also cite: 

Diep Thi Hoang, Olga Chernomor, Arndt von Haeseler, Bui Quang Minh,
and Le Sy Vinh (2018) UFBoot2: Improving the ultrafast bootstrap
approximation. Mol. Biol. Evol., 35:518–522.
https://doi.org/10.1093/molbev/msx281

SEQUENCE ALIGNMENT
------------------

Input data: 31 sequences with 54972 nucleotide sites
Number of constant sites: 48297 (= 87.8575% of all sites)
Number of invariant (constant or ambiguous constant) sites: 48297 (= 87.8575% of all sites)
Number of parsimony informative sites: 2159
Number of distinct site patterns: 1753

ModelFinder
-----------

Best-fit model according to BIC: TVM+F+I+G4

List of models sorted by BIC scores: 

Model                  LogL         AIC      w-AIC        AICc     w-AICc         BIC      w-BIC
TVM+F+I+G4      -124364.290  248864.581 +    0.601  248864.752 +    0.602  249470.772 +    0.992
GTR+F+I+G4      -124363.701  248865.403 +    0.399  248865.579 +    0.398  249480.509 -  0.00763
GTR+F+G4        -124386.576  248909.152 - 1.26e-10  248909.323 - 1.26e-10  249515.344 - 2.08e-10
GTR+F+I         -124408.126  248952.251 - 5.52e-20  248952.422 - 5.52e-20  249558.443 -  9.1e-20
K3Pu+F+I+G4     -124522.793  249177.585 - 6.47e-69  249177.746 - 6.51e-69  249765.948 - 7.95e-65
TIM+F+I+G4      -124522.544  249179.088 - 3.05e-69  249179.254 - 3.06e-69  249776.365 - 4.35e-67
TPM3+F+I+G4     -124664.893  249461.786 - 1.25e-130  249461.947 - 1.26e-130  250050.148 - 1.54e-126
TPM3u+F+I+G4    -124664.893  249461.786 - 1.25e-130  249461.947 - 1.26e-130  250050.148 - 1.54e-126
TIM3+F+I+G4     -124664.204  249462.408 - 9.18e-131  249462.574 - 9.21e-131  250059.684 - 1.31e-128
TPM2+F+I+G4     -124900.506  249933.012 - 5.92e-233  249933.173 - 5.96e-233  250521.374 - 7.27e-229
TPM2u+F+I+G4    -124900.506  249933.012 - 5.92e-233  249933.173 - 5.96e-233  250521.374 - 7.27e-229
HKY+F+I+G4      -124906.485  249942.970 - 4.07e-235  249943.126 - 4.11e-235  250522.417 - 4.31e-229
TIM2+F+I+G4     -124900.251  249934.503 - 2.81e-233  249934.669 - 2.82e-233  250531.780 -   4e-231
TN+F+I+G4       -124906.208  249944.416 - 1.98e-235  249944.577 - 1.99e-235  250532.778 - 2.43e-231
GTR+F           -125132.229  250398.457 -        0  250398.623 -        0  250995.734 -        0
F81+F+I+G4      -125542.809  251213.617 -        0  251213.769 -        0  251784.150 -        0
TVMe+I+G4       -125977.359  252084.718 -        0  252084.874 -        0  252664.165 -        0
SYM+I+G4        -125975.894  252083.787 -        0  252083.948 -        0  252672.149 -        0
K3P+I+G4        -126030.820  252187.639 -        0  252187.786 -        0  252749.258 -        0
TIMe+I+G4       -126029.750  252187.501 -        0  252187.652 -        0  252758.034 -        0
TIM3e+I+G4      -126265.904  252659.807 -        0  252659.959 -        0  253230.340 -        0
K2P+I+G4        -126341.657  252807.313 -        0  252807.455 -        0  253360.017 -        0
TNe+I+G4        -126340.584  252807.168 -        0  252807.314 -        0  253368.786 -        0
TIM2e+I+G4      -126336.318  252800.636 -        0  252800.787 -        0  253371.169 -        0
JC+I+G4         -126917.256  253956.511 -        0  253956.649 -        0  254500.301 -        0

AIC, w-AIC   : Akaike information criterion scores and weights.
AICc, w-AICc : Corrected AIC scores and weights.
BIC, w-BIC   : Bayesian information criterion scores and weights.

Plus signs denote the 95% confidence sets.
Minus signs denote significant exclusion.

SUBSTITUTION PROCESS
--------------------

Model of substitution: TVM+F+I+G4

Rate parameter R:

  A-C: 1.6792
  A-G: 2.0443
  A-T: 0.3173
  C-G: 0.8000
  C-T: 2.0443
  G-T: 1.0000

State frequencies: (empirical counts from alignment)

  pi(A) = 0.3007
  pi(C) = 0.1806
  pi(G) = 0.2101
  pi(T) = 0.3086

Rate matrix Q:

  A    -0.905    0.3304    0.4679    0.1067
  C    0.5502    -1.421    0.1831    0.6874
  G    0.6698    0.1574    -1.163    0.3362
  T     0.104    0.4023    0.2289   -0.7351

Model of rate heterogeneity: Invar+Gamma with 4 categories
Proportion of invariable sites: 0.4884
Gamma shape alpha: 1.031

 Category  Relative_rate  Proportion
  0         0              0.4884
  1         0.2797         0.1279
  2         0.9497         0.1279
  3         1.964          0.1279
  4         4.624          0.1279
Relative rates are computed as MEAN of the portion of the Gamma distribution falling in the category.

MAXIMUM LIKELIHOOD TREE
-----------------------

Log-likelihood of the tree: -124363.6466 (s.e. 568.9602)
Unconstrained log-likelihood (without tree): -158910.1212
Number of free parameters (#branches + #model parameters): 68
Akaike information criterion (AIC) score: 248863.2932
Corrected Akaike information criterion (AICc) score: 248863.4641
Bayesian information criterion (BIC) score: 249469.4846

Total tree length (sum of branch lengths): 0.1663
Sum of internal branch lengths: 0.0444 (26.7148% of tree length)

WARNING: 1 near-zero internal branches (<0.0000) should be treated with caution
         Such branches are denoted by '**' in the figure below

NOTE: Tree is UNROOTED although outgroup taxon 'G_aurea' is drawn at root
Numbers in parentheses are SH-aLRT support (%) / ultrafast bootstrap support (%)

+-----------------------------------------------------------G_aurea
|
+----------------------------------------------U_tenuicaulis
|
|                                         +--P_ehlersiae
|                                      +--| (100/100)
|                                      |  +--P_debbertiana
|                                   +--| (99.7/100)
|                                   |  |        +--P_acuminata
|                                   |  |     +--| (100/100)
|                                   |  |     |  |     +--P_elizabethiae
|                                   |  |     |  |  +--| (100/100)
|                                   |  |     |  |  |  +**P_moctezumae
|                                   |  |     |  +--| (100/100)
|                                   |  |     |     +--P_oblongiloba
|                                   |  |  +--| (100/100)
|                                   |  |  |  |        +--P_conzattii
|                                   |  |  |  |     +--| (100/100)
|                                   |  |  |  |     |  |     +--P_heterophylla
|                                   |  |  |  |     |  |  +--| (100/100)
|                                   |  |  |  |     |  |  |  +--P_medusina
|                                   |  |  |  |     |  +--| (28.6/61)
|                                   |  |  |  |     |     +--P_orchidioides
|                                   |  |  |  |  +--| (100/100)
|                                   |  |  |  |  |  |     +--P_hemiepiphytica
|                                   |  |  |  |  |  |  +--| (100/100)
|                                   |  |  |  |  |  |  |  |  +--P_laueana
|                                   |  |  |  |  |  |  |  +--| (74.6/89)
|                                   |  |  |  |  |  |  |     +--P_emarginata
|                                   |  |  |  |  |  +--| (75.3/81)
|                                   |  |  |  |  |     +--P_mesophytica
|                                   |  |  |  +--| (100/100)
|                                   |  |  |     |     +--P_crassifolia
|                                   |  |  |     |  +--| (100/100)
|                                   |  |  |     |  |  +--P_parvifolia
|                                   |  |  |     +--| (30.1/60)
|                                   |  |  |        |  +--P_gypsicola
|                                   |  |  |        +--| (100/100)
|                                   |  |  |           +--P_moranensis
|                                   |  +--| (52/67)
|                                   |     |        +--P_agnata
|                                   |     |     +--| (99.4/94)
|                                   |     |     |  |  +--P_gigantea
|                                   |     |     |  +--| (35.4/55)
|                                   |     |     |     |     +--P_ibarrae
|                                   |     |     |     |  +**| (41.8/73)
|                                   |     |     |     |  |  +--P_martinezii
|                                   |     |     |     +--| (99.4/93)
|                                   |     |     |        +--P_robertiana
|                                   |     |  +--| (98.5/93)
|                                   |     |  |  +--P_cyclosecta
|                                   |     +--| (100/100)
|                                   |        +-----P_kondoi
|                                +--| (100/100)
|                                |  |  +--P_immaculata
|                                |  +--| (100/100)
|                                |     |  +--P_rectifolia
|                                |     +--| (100/100)
|                                |        +--P_simulans
+--------------------------------| (100/100)
                                 +----------------------P_caerulea

Tree in newick format:

(G_aurea:0.0452877480,U_tenuicaulis:0.0358919354,((((P_ehlersiae:0.0007666299,P_debbertiana:0.0001998424)100/100:0.0024849903,(((P_acuminata:0.0010619106,((P_elizabethiae:0.0000363777,P_moctezumae:0.0000010000)100/100:0.0004410430,P_oblongiloba:0.0010105500)100/100:0.0003619731)100/100:0.0010451984,(((P_conzattii:0.0010562858,((P_heterophylla:0.0002396954,P_medusina:0.0002578635)100/100:0.0006230646,P_orchidioides:0.0010712604)28.6/61:0.0000544549)100/100:0.0003904316,((P_hemiepiphytica:0.0004215674,(P_laueana:0.0004974535,P_emarginata:0.0002143963)74.6/89:0.0000220798)100/100:0.0008949135,P_mesophytica:0.0019825542)75.3/81:0.0000306488)100/100:0.0006002063,((P_crassifolia:0.0007251484,P_parvifolia:0.0011799705)100/100:0.0005722147,(P_gypsicola:0.0002211993,P_moranensis:0.0001288998)100/100:0.0016362417)30.1/60:0.0000422017)100/100:0.0006098440)100/100:0.0009517044,(((P_agnata:0.0005639709,(P_gigantea:0.0009359011,((P_ibarrae:0.0005665315,P_martinezii:0.0006490796)41.8/73:0.0000171435,P_robertiana:0.0012996744)99.4/93:0.0001472113)35.4/55:0.0000201400)99.4/94:0.0002286241,P_cyclosecta:0.0011429588)98.5/93:0.0002944764,P_kondoi:0.0049757594)100/100:0.0007794751)52/67:0.0000896058)99.7/100:0.0005197883,(P_immaculata:0.0016495945,(P_rectifolia:0.0000723325,P_simulans:0.0002047863)100/100:0.0009431143)100/100:0.0021286204)100/100:0.0030143808,P_caerulea:0.0175713588)100/100:0.0254870047);

CONSENSUS TREE
--------------

Consensus tree is constructed from 1000 bootstrap trees
Log-likelihood of consensus tree: -124363.706228
Robinson-Foulds distance between ML tree and consensus tree: 0

Branches with support >0.000000% are kept (extended consensus)
Branch lengths are optimized by maximum likelihood on original alignment
Numbers in parentheses are bootstrap supports (%)

+-----------------------------------------------------------G_aurea
|
+----------------------------------------------U_tenuicaulis
|
|                                         +--P_ehlersiae
|                                      +--| (100)
|                                      |  +--P_debbertiana
|                                   +--| (100)
|                                   |  |        +--P_acuminata
|                                   |  |     +--| (100)
|                                   |  |     |  |     +--P_elizabethiae
|                                   |  |     |  |  +--| (100)
|                                   |  |     |  |  |  +--P_moctezumae
|                                   |  |     |  +--| (100)
|                                   |  |     |     +--P_oblongiloba
|                                   |  |  +--| (100)
|                                   |  |  |  |        +--P_conzattii
|                                   |  |  |  |     +--| (100)
|                                   |  |  |  |     |  |     +--P_heterophylla
|                                   |  |  |  |     |  |  +--| (100)
|                                   |  |  |  |     |  |  |  +--P_medusina
|                                   |  |  |  |     |  +--| (61)
|                                   |  |  |  |     |     +--P_orchidioides
|                                   |  |  |  |  +--| (100)
|                                   |  |  |  |  |  |     +--P_hemiepiphytica
|                                   |  |  |  |  |  |  +--| (100)
|                                   |  |  |  |  |  |  |  |  +--P_laueana
|                                   |  |  |  |  |  |  |  +--| (89)
|                                   |  |  |  |  |  |  |     +--P_emarginata
|                                   |  |  |  |  |  +--| (81)
|                                   |  |  |  |  |     +--P_mesophytica
|                                   |  |  |  +--| (100)
|                                   |  |  |     |     +--P_crassifolia
|                                   |  |  |     |  +--| (100)
|                                   |  |  |     |  |  +--P_parvifolia
|                                   |  |  |     +--| (60)
|                                   |  |  |        |  +--P_gypsicola
|                                   |  |  |        +--| (100)
|                                   |  |  |           +--P_moranensis
|                                   |  +--| (67)
|                                   |     |        +--P_agnata
|                                   |     |     +--| (94)
|                                   |     |     |  |  +--P_gigantea
|                                   |     |     |  +--| (55)
|                                   |     |     |     |     +--P_ibarrae
|                                   |     |     |     |  +--| (73)
|                                   |     |     |     |  |  +--P_martinezii
|                                   |     |     |     +--| (93)
|                                   |     |     |        +--P_robertiana
|                                   |     |  +--| (93)
|                                   |     |  |  +--P_cyclosecta
|                                   |     +--| (100)
|                                   |        +-----P_kondoi
|                                +--| (100)
|                                |  |  +--P_immaculata
|                                |  +--| (100)
|                                |     |  +--P_rectifolia
|                                |     +--| (100)
|                                |        +--P_simulans
+--------------------------------| (100)
                                 +----------------------P_caerulea


Consensus tree in newick format: 

(G_aurea:0.0452887785,U_tenuicaulis:0.0358926278,((((P_ehlersiae:0.0007663178,P_debbertiana:0.0001994892)100:0.0024856117,(((P_acuminata:0.0010618456,((P_elizabethiae:0.0000363839,P_moctezumae:0.0000020745)100:0.0004407261,P_oblongiloba:0.0010106767)100:0.0003616166)100:0.0010454222,(((P_conzattii:0.0010553809,((P_heterophylla:0.0002397928,P_medusina:0.0002579738)100:0.0006225940,P_orchidioides:0.0010703999)61:0.0000547175)100:0.0003903664,((P_hemiepiphytica:0.0004211350,(P_laueana:0.0004973075,P_emarginata:0.0002143638)89:0.0000216573)100:0.0008942079,P_mesophytica:0.0019828511)81:0.0000296713)100:0.0005997967,((P_crassifolia:0.0007244769,P_parvifolia:0.0011801982)100:0.0005714259,(P_gypsicola:0.0002214686,P_moranensis:0.0001290675)100:0.0016364019)60:0.0000422216)100:0.0006091222)100:0.0009519707,(((P_agnata:0.0005642875,(P_gigantea:0.0009365747,((P_ibarrae:0.0005665734,P_martinezii:0.0006494774)73:0.0000181915,P_robertiana:0.0013005238)93:0.0001480618)55:0.0000201085)94:0.0002288833,P_cyclosecta:0.0011438987)93:0.0002944249,P_kondoi:0.0049759729)100:0.0007803094)67:0.0000889986)100:0.0005198825,(P_immaculata:0.0016496532,(P_rectifolia:0.0000731322,P_simulans:0.0002038297)100:0.0009435509)100:0.0021289754)100:0.0030137974,P_caerulea:0.0175722715)100:0.0254874692);

TIME STAMP
----------

Date and time: Tue Jun  3 14:56:37 2025
Total CPU time used: 54.752691 seconds (0h:0m:54s)
Total wall-clock time used: 28.61475935 seconds (0h:0m:28s)
