# Supplementary material for: Phylogenomics reveals the evolution of floral traits associated with pollinators and pollinator–prey conflict within the carnivorous Pinguicula subgenus Temnoceras
Source: Am J Bot. 2026 Jan 31;113(2):e70156. doi: 10.1002/ajb2.70156 (PMC12918848; doi:10.1002/ajb2.70156)
Supplement: Supplementary file 4 — Appendix S4. Alignment of genes for plastid gene tree and resulting tree file. [file AJB2-113-e70156-s004.zip › AppendixS4/Pinguicula.plastid_genome.spp29_ref2.fas.contree]

(G_aurea:0.0452887785,U_tenuicaulis:0.0358926278,((((P_ehlersiae:0.0007663178,P_debbertiana:0.0001994892)100:0.0024856117,(((P_acuminata:0.0010618456,((P_elizabethiae:0.0000363839,P_moctezumae:0.0000020745)100:0.0004407261,P_oblongiloba:0.0010106767)100:0.0003616166)100:0.0010454222,(((P_conzattii:0.0010553809,((P_heterophylla:0.0002397928,P_medusina:0.0002579738)100:0.0006225940,P_orchidioides:0.0010703999)61:0.0000547175)100:0.0003903664,((P_hemiepiphytica:0.0004211350,(P_laueana:0.0004973075,P_emarginata:0.0002143638)89:0.0000216573)100:0.0008942079,P_mesophytica:0.0019828511)81:0.0000296713)100:0.0005997967,((P_crassifolia:0.0007244769,P_parvifolia:0.0011801982)100:0.0005714259,(P_gypsicola:0.0002214686,P_moranensis:0.0001290675)100:0.0016364019)60:0.0000422216)100:0.0006091222)100:0.0009519707,(((P_agnata:0.0005642875,(P_gigantea:0.0009365747,((P_ibarrae:0.0005665734,P_martinezii:0.0006494774)73:0.0000181915,P_robertiana:0.0013005238)93:0.0001480618)55:0.0000201085)94:0.0002288833,P_cyclosecta:0.0011438987)93:0.0002944249,P_kondoi:0.0049759729)100:0.0007803094)67:0.0000889986)100:0.0005198825,(P_immaculata:0.0016496532,(P_rectifolia:0.0000731322,P_simulans:0.0002038297)100:0.0009435509)100:0.0021289754)100:0.0030137974,P_caerulea:0.0175722715)100:0.0254874692);
