# Supplementary material for: Phylogenomics reveals the evolution of floral traits associated with pollinators and pollinator–prey conflict within the carnivorous Pinguicula subgenus Temnoceras
Source: Am J Bot. 2026 Jan 31;113(2):e70156. doi: 10.1002/ajb2.70156 (PMC12918848; doi:10.1002/ajb2.70156)
Supplement: Supplementary file 5 — Appendix S5. R Markdown file containing the full code and output for principal component analysis (PCA), phylogenetic linear models, and ancestral state reconstruction tests, along with the corresponding figures and statistical results. [file AJB2-113-e70156-s002.zip]

Archive with 14 entries (13 files):
- AppendixS5/
- __MACOSX/._AppendixS5
- AppendixS5/Ping_morph_PPC.csv
- __MACOSX/AppendixS5/._Ping_morph_PPC.csv
- AppendixS5/Pinguicula.ASTRAL_BUSCO.spp_32.SU_annotated.tre
- __MACOSX/AppendixS5/._Pinguicula.ASTRAL_BUSCO.spp_32.SU_annotated.tre
- AppendixS5/Pinguicula.phylogenomics.Rmd
- __MACOSX/AppendixS5/._Pinguicula.phylogenomics.Rmd
- AppendixS5/Ping_flwr_quan_book.csv
- __MACOSX/AppendixS5/._Ping_flwr_quan_book.csv
- AppendixS5/Ping_flwr_qual_mix.csv
- __MACOSX/AppendixS5/._Ping_flwr_qual_mix.csv
- AppendixS5/Ping_flwr_mixPCA.csv
- __MACOSX/AppendixS5/._Ping_flwr_mixPCA.csv
