# Supplementary material for: Phylogenomics reveals the evolution of floral traits associated with pollinators and pollinator–prey conflict within the carnivorous Pinguicula subgenus Temnoceras
Source: Am J Bot. 2026 Jan 31;113(2):e70156. doi: 10.1002/ajb2.70156 (PMC12918848; doi:10.1002/ajb2.70156)
Supplement: Supplementary file 5 — Appendix S5. R Markdown file containing the full code and output for principal component analysis (PCA), phylogenetic linear models, and ancestral state reconstruction tests, along with the corresponding figures and statistical results. [file AJB2-113-e70156-s002.zip › AppendixS5/Ping_morph_PPC.csv]

SPN	temperate	life_form	Pollinator	Prey	PPC	flower_from	flower_end	PPC_temporal_strategies	flower_scape_length	flower_across	flower_tube_length	flower_spur_length	flower_len	Leaf_length_flowering	Leaf_width_flowering	Leaf_area_flowering	Leaves_total_area	Leaf color flower	flower color most	leaf and flower color consistent
P.-acuminata	Tropical	Heterophyllous		Diptera		winter leaves	summer leaves	partly yes	112	17.5	6.5	4.5	19.5	43	49.5	2128.5	6385.5	green	white	no
P.-agnata	Tropical	Heterophyllous	Myophily	Diptera	yes	winter leaves	winter leaves	no	140	17.5	11.5	4.5	26	18.75	10	187.5	1875	red	white	no
P.-caerulea	Temperate	Homophyllous	Melittophily	Diptera	no	summer leaves	summer leaves	yes	215	25	10.5	6	29.5	35.5	10.5	372.75	5032.125	green	white/purple	no
P.-conzattii	Tropical	Heterophyllous		Diptera		summer leaves/winter leaves	summer leaves	partly yes	120	22.5	14.5	4.5	24	39	36.5	1423.5	5694	green	white	no
P.-crassifolia	Tropical	Heterophyllous	Ornithophily	Diptera	no	winter leaves	winter leaves	no	66	25	11.5	16.5	36.5	7	3.25	22.75	910	green	purple	no
P.-cyclosecta	Tropical	Heterophyllous		Diptera		summer leaves	summer leaves	yes	55	22.5	2	22.5	36.5	50	17.5	875	7875	green	purple	no
P.-debbertiana	Tropical	Heterophyllous		Diptera		winter leaves	winter leaves	no	65	14	12.5	9	22.5	8	4	32	3200	green/red	purple	yes
P.-ehlersiae	Tropical	Heterophyllous		Diptera		winter leaves	winter leaves	no	80	23	3.5	20.5	27.5	6.5	4	26	1560	green/red	purple	yes
P.-elizabethiae	Tropical	Heterophyllous		Diptera		summer leaves	summer leaves	yes	100	26.5	4.5	21.5	41	61	39	2379	13084.5	green	purple	no
P.-emarginata	Tropical	Homophyllous	Psychophily	Diptera	no	summer leaves	summer leaves	yes	70	13	2.5	7	12.25	30	13.5	405	4252.5	green	white	no
P.-gigantea	Tropical	Homophyllous	Myophily	Diptera	yes	summer leaves	summer leaves	yes	167.5	24	10	6.5	30.5	102.5	65	6662.5	76618.75	green	white	no
P.-gypsicola	Tropical	Heterophyllous		Diptera		summer leaves	summer leaves	yes	100	11.5	3.5	22.5	37.5	75	6	450	6750	green/red	purple	yes
P.-hemiepiphytica	Tropical	Heterophyllous	Ornithophily	Diptera		summer leaves	summer leaves	yes	100	42.5	18	21	57.5	50	37.5	1875	15000	green	purple	no
P.-heterophylla	Tropical	Heterophyllous		Diptera		summer leaves	summer leaves	yes	125	21.5	8.75	4.5	22	130	2.5	325	4062.5	green/red	white	no
P.-ibarrae	Tropical	Homophyllous	Myophily	Diptera	yes	summer leaves	summer leaves	yes	105	30	11.5	6.25	29.5	18.5	9.75	180.375	2795.8125	green	white	no
P.-immaculata	Tropical	Heterophyllous		Diptera		winter leaves	winter leaves	no	37.5	8.5	1.5	6.25	30	6.75	2	13.5	168.75	red	white	no
P.-kondoi	Tropical	Heterophyllous		Diptera		winter leaves	winter leaves	no	40	10	8	4	17.5	10.5	8	84	1680	red	white/purple	yes
P.-laueana	Tropical	Heterophyllous	Ornithophily	Diptera	no	winter leaves	winter leaves	no	140	33	17.5	42.5	55	20	6.5	130	5200	red	red	yes
P.-laxifolia	Tropical	Heterophyllous		Diptera		winter leaves	winter leaves	no	76.5	20	7	13.5	34.5	13.5	2.5	33.75	1046.25	green	purple	no
P.-macrophylla	Tropical	Heterophyllous	Psychophily	Diptera	no	winter leaves	summer leaves	partly yes	150	25	4	25	45	105	47.5	4987.5	19950	green	purple	no
P.-martinezii	Tropical	Homophyllous	Myophily	Diptera	yes	summer leaves	summer leaves	yes	87.5	18	6.5	4.5	23.5	75	19	1425	15675	green	white	no
P.-medusina	Tropical	Heterophyllous		Diptera		summer leaves	summer leaves	yes	90	19	7.5	4	19.5	16	14.5	232	18560	green	white	no
P.-mesophytica	Tropical	Heterophyllous	Ornithophily	Diptera	no	summer leaves	summer leaves	yes	100	30	3.5	20	32.5	26.5	17.5	463.75	2782.5	green	purple	no
P.-mirandae	Tropical	Heterophyllous		Diptera		winter leaves	winter leaves	no	90	13.5	6	3	8	15	4.5	67.5	3037.5	green	white	no
P.-moctezumae	Tropical	Heterophyllous	Psychophily	Diptera	no	summer leaves	summer leaves	yes	105	50	6.5	31.5	50	80	6.5	520	5200	green	purple	no
P.-moranensis	Tropical	Heterophyllous	Psychophily	Diptera	no	winter leaves	summer leaves	partly yes	165	30	4.5	31	47	87.5	40	3500	26250	green/red	purple	yes
P.-oblongiloba	Tropical	Heterophyllous		Diptera		summer leaves	summer leaves	yes	125	30	3.5	19	41.5	72.5	28.5	2066.25	7231.875	green	purple	no
P.-orchidioides	Tropical	Heterophyllous		Diptera		summer leaves	summer leaves	yes	145	30	3.5	23	39	56	12	672	3024	green	purple	no
P.-parvifolia	Tropical	Heterophyllous		Diptera		summer leaves	summer leaves	yes	65	16	3.5	3.5	15.5	18	2	36	198	green	white	no
P.-rotundiflora	Tropical	Heterophyllous		Diptera	no	summer leaves	summer leaves	yes	55	20	5.5	3.5	16	40	9	3	1080	green	purple	no
P.-robertiana	Tropical	Heterophyllous		Diptera		winter leaves	summer leaves	partly yes	105	9	7.5	4.5	20	150	3.5	525	6825	green	white	no
P.-simulans	Tropical	Heterophyllous		Diptera		winter leaves	winter leaves	no	37.5	9	2.15	4.25	12.5	6	1.75	10.5	157.5	green	white	no
P.-zamudioana	Tropical	Homophyllous		Diptera		summer leaves	summer leaves	yes	50	26.5	3.5	25	32.5	52.5	32.5	1706.25	10237.5	green/red	purple	yes
