# Supplementary material for: Phylogenomics reveals the evolution of floral traits associated with pollinators and pollinator–prey conflict within the carnivorous Pinguicula subgenus Temnoceras
Source: Am J Bot. 2026 Jan 31;113(2):e70156. doi: 10.1002/ajb2.70156 (PMC12918848; doi:10.1002/ajb2.70156)
Supplement: Supplementary file 5 — Appendix S5. R Markdown file containing the full code and output for principal component analysis (PCA), phylogenetic linear models, and ancestral state reconstruction tests, along with the corresponding figures and statistical results. [file AJB2-113-e70156-s002.zip › AppendixS5/Pinguicula.ASTRAL_BUSCO.spp_32.SU_annotated.tre]

((((P.-rotundiflora:0.009568684924617599,P.-simulans:0.008749182707954786):2.2730631679501734E-4,P.-immaculata:0.05950420460669073):2.3007737858146693E-4,(((((P.-debbertiana:0.013174041891816687,P.-ehlersiae:0.012564172959656325):5.128295660391247E-4,P.-laxifolia:0.06726560726259671):2.699711482755107E-4,P.-cyclosecta:0.04100391225116328):0.0021880901713967615,P.-kondoi:0.031027493668309994):2.1150491177870934E-4,(((((P.-agnata:0.00593529255543121,P.-ibarrae:0.005299417901241624):1.9737177352072144E-4,P.-martinezii:0.029632870817560136):2.6200978704203626E-4,P.-robertiana:0.043313601146929455):1.8596889082933554E-4,P.-gigantea:0.033082614019453366):0.0015140918282584293,((((P.-elizabethiae:0.0054202956128103635,P.-moctezumae:0.004647169670739221):0.0038380642157506556,(P.-oblongiloba:0.00629282087671286,P.-zamudioana:0.006597064141544415):3.799242841779765E-4):0.0015621357693425264,P.-macrophylla:0.03178624573745824):1.971132743151527E-4,(((((P.-gypsicola:0.00672003052327623,P.-emarginata:0.003598254349319416):2.1253161906359397E-4,P.-moranensis:0.05385151236212992):2.550983205146379E-4,(P.-hemiepiphytica:0.005999568375528674,P.-laueana:0.005555164911576552):3.0284785762189903E-4):2.497011242647007E-4,(P.-crassifolia:0.016017129640032435,P.-acuminata:0.016071630382546886):1.66843403158215E-4):1.7777135918112252E-4,(P.-parvifolia:0.02606218144881553,(P.-mesophytica:0.024412253791482888,(P.-orchidioides:0.021315698602218505,((P.-heterophylla:0.008699224904973157,P.-medusina:0.009455327006468991):2.810387825406824E-4,P.-conzattii:0.04383105516106305):1.900851380082086E-4):2.1904526062162255E-4):4.283196443857634E-4):1.7751280308857253E-4):0.001467726051901444):1.9334311119369174E-4):2.0832382599601795E-4):2.2215738784217565E-4):0.052796662621496786,P.-caerulea:0.052796662621496786);
