# Supplementary material for: Phylogenomics reveals the evolution of floral traits associated with pollinators and pollinator–prey conflict within the carnivorous Pinguicula subgenus Temnoceras
Source: Am J Bot. 2026 Jan 31;113(2):e70156. doi: 10.1002/ajb2.70156 (PMC12918848; doi:10.1002/ajb2.70156)
Supplement: Supplementary file 5 — Appendix S5. R Markdown file containing the full code and output for principal component analysis (PCA), phylogenetic linear models, and ancestral state reconstruction tests, along with the corresponding figures and statistical results. [file AJB2-113-e70156-s002.zip › AppendixS5/Pinguicula.phylogenomics.Rmd]

---
title: "Pinguicula.phylogenomics"
author: "Yunjia Liu"
date: "`r Sys.Date()`"
output:
  html_document:
    toc: true # table of content true
    toc_float: true
    toc_collapsed: true
    toc_depth: 3  
    number_sections: true  
    theme: united
    highlight: tango  
    css: my.css
    fig_width: 10
    fig_height: 8
---

```{r load-packages, include=FALSE}
library("phytools")
library("ape")
library("phangorn")
library("geiger")
library("lmtest")
library("plotrix")
library("PCAmixdata")
library("factoextra")
library("ggplot2")
library("phylolm")
```

```{r set working directory}
setwd("/path_to_work_dir")
```

This R markdown includes the analyses focused on Pinguicula characters evolutionary analyses
1. Principal component analyses
2. Phylogenetically independent contrasts (PIC) and Phylogenetic generalized least squares (PGLS)
3. Ancestral states reconstruction
4. Trait shift model fitting test

# PCA - Principal component analyses
Input morphological trait data
```{r}
# includes 10 flower quant charaters and 7 qual characters
Ping_flwr_all <- read.csv(file = "Ping_flwr_mixPCA.csv", row.names = 1, header = TRUE, 
                           stringsAsFactors=TRUE)
head(Ping_flwr_all)

Ping_flwr_all_porm <- Ping_flwr_all[-3,]
head(Ping_flwr_all_porm)
```

Split qual and quant data
```{r}
Ping_flwr_split <- splitmix(Ping_flwr_all)
Ping_flwr_split_qual <- Ping_flwr_split$X.quali
Ping_flwr_split_quant <- Ping_flwr_split$X.quanti
```

Run mixPCA
```{r}
Ping.flwr.res.pcamix <- PCAmix(X.quanti = Ping_flwr_split_quant, X.quali = Ping_flwr_split_qual, 
                          rename.level = TRUE, graph = FALSE)
summary(Ping.flwr.res.pcamix)

```

# PIC - Phylogenetically independent contrasts
Input phylogenetic tree
```{r}
Ping_tree <- read.tree("Pinguicula.ASTRAL_BUSCO.spp_32.SU_annotated.tre")
plotTree(Ping_tree)
nodelabels(bg="white", cex=0.5, frame = "circle")
Ping_tree <- rotate(Ping_tree, node = 33)

Ping_tree <- rotateNodes(Ping_tree, nodes = "all")

# Plot the re-rooted tree
plotTree(Ping_tree)
nodelabels(bg="white", cex=0.5, frame = "circle")
```

Input morphological data
```{r}
Ping_morph_ppc <- read.csv(file = "Ping_morph_PPC.csv", 
                           row.names = 1, header = TRUE, stringsAsFactors=TRUE)
head(Ping_morph_ppc)
```

Check the tree and the meta data
```{r}
chk_ppc <- name.check(Ping_tree, Ping_morph_ppc)
chk_ppc
summary(chk_ppc)
```

Trim the tree and the meta data
```{r}
Ping_tree <- drop.tip(Ping_tree, chk_ppc$tree_not_data)
Ping_morph_ppc <- Ping_morph_ppc[Ping_tree$tip.label,]
name.check(Ping_tree, Ping_morph_ppc)
```

## log(flower scape length) ~ log(leaf length while flowering)
```{r}
par(mar=c(5.1,5.1,1.1,1.1))
plot(log(flower_scape_length) ~ log(Leaf_length_flowering), data = Ping_morph_ppc, 
     xlab="log leaf length when flowering (mm)",
     ylab=expression(paste("log flower scape length (mm)")),
     pch=21,bg="grey",cex=1.2,las=1,cex.axis=0.7, cex.lab=0.9,bty="n")
```

Fit linear regression model
```{r}
fit.ols.lf<-lm(log(flower_scape_length)~log(Leaf_length_flowering),data=Ping_morph_ppc) 
fit.ols.lf
summary(fit.ols.lf)

#svg(filename = "Figures/PIC_scape_leaf_length.svg", width = 8, height = 6, bg = "transparent")
par(mar=c(5.1,5.1,1.1,1.1))
plot(flower_scape_length ~ Leaf_length_flowering, data = Ping_morph_ppc, 
     xlab="leaf length when flowering (mm)",
     ylab=expression(paste("flower scape length (mm)")),
     pch=21,bg="white",cex=1.2,log="xy",las=1.2,cex.axis=1.2, cex.lab=1.5,bty="n")

lines(Ping_morph_ppc$Leaf_length_flowering, exp(predict(fit.ols.lf)), lwd=3,
      col="darkgrey")
#dev.off()
```

Put in the phylogenetic context
```{r}
flwr_scp_len <- setNames(Ping_morph_ppc[,"flower_scape_length"],
                         rownames(Ping_morph_ppc))
lf_len <- setNames(Ping_morph_ppc[,"Leaf_length_flowering"],
                         rownames(Ping_morph_ppc))

pic.flwr_scp_len <- pic(log(flwr_scp_len), Ping_tree)
pic.lf_len <- pic(log(lf_len), Ping_tree)

fit.pic.len <- lm(pic.flwr_scp_len ~ pic.lf_len + 0 )
fit.pic.len
summary(fit.pic.len)
```


## log(flower scape length) ~ log(Leaf area (length * width * number))
```{r}
par(mar=c(5.1,5.1,1.1,1.1))
plot(flower_scape_length ~ Leaves_total_area, data = Ping_morph_ppc, 
     ylab="flower scape length (mm)",
     xlab=expression(paste("Leaves total area (mm"^"2",")")),
     pch=21,bg="grey",cex=1.2,log="xy",las=1,cex.axis=0.7, cex.lab=0.9,bty="n")
```

```{r}
par(mar=c(5.1,5.1,1.1,1.1))
plot(flower_scape_length ~ Leaves_total_area, data = Ping_morph_ppc, 
     xlab=expression(paste("Carnivorous leaf total area (mm"^"2",")")),
     ylab="Flower scape length (mm)",
     pch=21,bg="grey",cex=1.2,log="xy",las=1.2,cex.axis=1, cex.lab=1,bty="n")

fit.ols.area<-lm(log(flower_scape_length)~log(Leaves_total_area),data=Ping_morph_ppc) 
fit.ols.area
summary(fit.ols.area)

lines(Ping_morph_ppc$Leaves_total_area, exp(predict(fit.ols.area)), lwd=3,
      col="darkgrey")
#dev.off()
```

Put in the phylogenetic context
```{r}
flwr_scp_len <- setNames(Ping_morph_ppc[,"flower_scape_length"],
                         rownames(Ping_morph_ppc))
lf_area <- setNames(Ping_morph_ppc[,"Leaves_total_area"],
                         rownames(Ping_morph_ppc))

pic.lf_area <- pic(log(lf_area), Ping_tree)
pic.flwr_scp_len <- pic(log(flwr_scp_len), Ping_tree)

fit.pic.area <- lm(pic.flwr_scp_len ~ pic.lf_area + 0)

fit.pic.area
summary(fit.pic.area)
```


```{r}
#svg(filename = "Figures/PICs of flower scape length to leaf area.svg", width = 6, height = 6, bg = "transparent")
## set margins
par(mar=c(5.1,5.1,1.1,1.1))
## graph scatterplot of contrasts 
plot(pic.flwr_scp_len~pic.lf_area,
    xlab="PICs for Carnivorous leaf total area",
    ylab="PICs for Flower scape length",
    pch=21,bg="grey",cex=1.2,las=1.2,
    cex.axis=1.2,cex.lab=1.5,bty="n")
## add gridlines to the plot
abline(h=0,lty="dotted", col= "darkgrey") 
abline(v=0,lty="dotted",col= "darkgrey")
## reset graphing limits of the plot to the 
## x/y range of our PICs 
clip(min(pic.lf_area),max(pic.lf_area),
min(pic.flwr_scp_len),max(pic.flwr_scp_len))
## graph our fitted line 
abline(fit.pic.area,lwd=2,col="darkgrey")
#dev.off()
```

# PGLS（Phylogenetic Generalized Least Squares

## Model1 - log(flower scape length) ~ log(carnivorous leaves area)
```{r}

model1 <- phylolm(log(flower_scape_length) ~ log(Leaves_total_area), data = Ping_morph_ppc, phy = Ping_tree, model = "lambda")
summary(model1)
```

## Model2 - log(flower scape length) ~ log(leaf length)
```{r}
model2 <- phylolm(log(flower_scape_length) ~ log(Leaf_length_flowering), data = Ping_morph_ppc, phy = Ping_tree, model = "lambda")
summary(model2)
```

## Model3 - log(flower scape length) ~ log(carnivorous leaves area) + log(leaf length)
```{r}
model3 <- phylolm(log(flower_scape_length) ~ log(Leaf_length_flowering) + log(Leaves_total_area), data = Ping_morph_ppc, phy = Ping_tree, model = "lambda")
summary(model3)
```

```{r}
AIC(model1)
AIC(model2)
AIC(model3)
```

## allometry-corrected residuals
```{r}
# model2 (size only) residual
resid_scapelength <- residuals(model2)

# add into the morph data
Ping_morph_ppc$resid_scapelength <- resid_scapelength

# To see if still correlated with area
resid_model <- phylolm(resid_scapelength ~ log(Leaves_total_area), data = Ping_morph_ppc, phy = Ping_tree, model = "lambda")
summary(resid_model)
```
```{r}
#svg(filename = "Figures/PGLS of flower scape length to leaf area.svg", width = 6, height = 6, bg = "transparent")
par(mar=c(5.1,5.1,1.1,1.1))

ggplot(Ping_morph_ppc, aes(x = log(Leaves_total_area), y = log(flower_scape_length))) +
  geom_point(size = 1.5) +
  geom_smooth(method = "lm", color = "#E41A1C", fill = "#E41A1C", alpha = 0.2) +
  labs(x = "log(Carnivorous Leaf Area)", y = "log(Flower Scape Length)") +
  theme_classic(base_size = 14)

#dev.off()

```

# Ancestral states reconstruction

Input morphological data
```{r}
# Ping_morph_all - includes 10 flower quant charaters and 3 qual characters, 6 leaf quant characters and 1 leaf qual characters, 7 other characters (PPC related)
# A total of 27 variables
Ping_flwr_quant <- read.csv(file = "Ping_flwr_quan_book.csv", 
                       row.names = 1, header = TRUE, stringsAsFactors=TRUE)
Ping_flwr_qual <- read.csv(file = "Ping_flwr_qual_mix.csv", 
                            row.names = 1, header = TRUE, stringsAsFactors=TRUE)
head(Ping_flwr_quant)
head(Ping_flwr_qual)
```

Check the tree and the meta data
```{r}
chk <- name.check(Ping_tree, Ping_flwr_quant)
chk
summary(chk)
```

Trim the tree and the meta data
For two cases, trim tree for once, and two sets of morphological data, respectively.
```{r}
Ping_tree <- drop.tip(Ping_tree, chk$tree_not_data)
Ping_tree
Ping_flwr_quant <- Ping_flwr_quant[Ping_tree$tip.label,]
Ping_flwr_qual <- Ping_flwr_qual[Ping_tree$tip.label,]

name.check(Ping_tree, Ping_flwr_quant)
name.check(Ping_tree, Ping_flwr_qual)
```

Final check for the tree
```{r}
Ping_tree_plot <- plotTree(Ping_tree)
plotTree(Ping_tree)
```

## Pinguicula continuous characters - flower scape length

```{r}
# fsl - flower scape length
fsl <- as.matrix(Ping_flwr_quant)[,2]
fsl

## estimate ancestral states
fit.fsl<-fastAnc(Ping_tree,fsl,vars=TRUE,CI=TRUE)
```

Pinguicula flower scape length
```{r}
svg(filename = "Fph.03.a.Phylogeny_SU_flower_scape_length.svg", width = 6, height = 10, bg = "transparent")

Ping_obj.fsl <-contMap(Ping_tree,fsl, lwd = 5, ftyep = "bi", outline = FALSE, res = 200)
Ping_obj.fsl <- setMap(Ping_obj.fsl, c("#FFFF00","#008000"))
plot.contMap(Ping_obj.fsl, lwd = 5, outline = FALSE, res = 200, legend=0.7*max(nodeHeights(Ping_tree)), fsize=c(0.7,0.9))
#plot(Ping_obj.spl,legend=0.7*max(nodeHeights(Ping_tree)), fsize=c(0.7,0.9))
dev.off()
```

## Pinguicula discrete characters
```{r}
Flw_tb<-setNames(Ping_flwr_qual[,2],rownames(Ping_flwr_qual))
FLW_TB<-to.matrix(Flw_tb,levels(Flw_tb))

Flw_sp<-setNames(Ping_flwr_qual[,3],rownames(Ping_flwr_qual))
FLW_SP<-to.matrix(Flw_sp,levels(Flw_sp)) 

Ping_tree.mod <- multi2di(Ping_tree)

Flw_sp.mod.fit <- as.matrix(Ping_flwr_qual)[,3]
Flw_tb.mod.fit <- as.matrix(Ping_flwr_qual)[,2]
```

Flower characters model fitting analyses
```{r}
## Estimate ancestral states under an Equal-rates (“ER”) Mk model and an all-rates-different (“ARD”) Mk model

# Flower spur shape
fitER_sp <- ace(Flw_sp.mod.fit, Ping_tree.mod, model="ER", type="discrete")
fitARD_sp <- ace(Flw_sp.mod.fit, Ping_tree.mod , model="ARD", type="discrete")
# extract AIC values for each model
aic_sp<-c(AIC(fitER_sp),AIC(fitARD_sp))

# Flower tube shape
## Estimate ancestral states under an Equal-rates (“ER”) Mk model
fitER_tb <- ace(Flw_tb.mod.fit, Ping_tree.mod, model="ER", type="discrete")
fitARD_tb <- ace(Flw_tb.mod.fit, Ping_tree.mod , model="ARD", type="discrete")
# extract AIC values for each model
aic_tb<-c(AIC(fitER_tb),AIC(fitARD_tb))


## print summary table
fit_sp <- data.frame(model=c("ER_sp","ARD_sp"), logL=c(logLik(fitER_sp),logLik(fitARD_sp)), AIC=aic_sp,delta.AIC=aic_sp-min(aic_sp))
fit_sp
fit_tb <- data.frame(model=c("ER_tb","ARD_tb"), logL=c(logLik(fitER_tb),logLik(fitARD_tb)), AIC=aic_tb,delta.AIC=aic_tb-min(aic_tb))
fit_tb
```

flower tube shape type
```{r}
#svg(filename = "Fph.04.b.Phylogeny_SU_flower_tube_type.pie.svg", width = 6, height = 10, bg = "transparent")
cols_Flw_tb_p <- setNames(c("#ff0000","#0000ff","#ffffff"), levels(Flw_tb))
plotTree(Ping_tree.mod, fsize=1, ftype="i", lwd=1)
nodelabels(pie=fitER_tb$lik.anc, piecol=cols_Flw_tb_p, cex=1.5)
tiplabels(pie = to.matrix(Flw_tb[Ping_tree$tip.label], levels(Flw_tb)),
          piecol=cols_Flw_tb_p, cex=0.5, outline = FALSE)
add.simmap.legend(colors=c("#ffffff","#ff0000","#0000ff"), c("Cylindrical", "Subcylindrical", "Funnel"), prompt=FALSE, 
                  y=-18*par()$usr[3], fsize=1, shape="circle")

#dev.off()
```

flower spur shape type
```{r}
#svg(filename = "Fph.04.c.Phylogeny_SU_flower_spur_type.pie.svg", width = 6, height = 10, bg = "transparent")
cols_Flw_sp_p <- setNames(c("#ffff00", "#800080", "#d6d6d6"), levels(Flw_sp))
plotTree(Ping_tree.mod, fsize=1, ftype="i", lwd=1)
nodelabels(pie=fitER_sp$lik.anc, piecol=cols_Flw_sp_p, cex=1.5)
tiplabels(pie = to.matrix(Flw_sp[Ping_tree$tip.label], levels(Flw_sp)),
          piecol=cols_Flw_sp_p, cex=0.5)
add.simmap.legend(colors=c("#ffff00","#d6d6d6", "#800080"), c("Cylindrical", "Subcylindrical", "Slender"), prompt=FALSE, 
                  y=-18*par()$usr[3], fsize=1, shape="circle")


#dev.off()
```
