# Supplementary material for: Phylogenomics reveals the evolution of floral traits associated with pollinators and pollinator–prey conflict within the carnivorous Pinguicula subgenus Temnoceras
Source: Am J Bot. 2026 Jan 31;113(2):e70156. doi: 10.1002/ajb2.70156 (PMC12918848; doi:10.1002/ajb2.70156)
Supplement: Supplementary file 5 — Appendix S5. R Markdown file containing the full code and output for principal component analysis (PCA), phylogenetic linear models, and ancestral state reconstruction tests, along with the corresponding figures and statistical results. [file AJB2-113-e70156-s002.zip › AppendixS5/Ping_flwr_qual_mix.csv]

SPN	FS	TS	SS	PS	FC	Pollinator	life_form
P.-acuminata	subisolobate	subcylindrical	subcylindrical	subcylindrical x subcylindrical	white	unknown	Heterophyllous
P.-agnata	subisolobate	cylindrical	cylindrical	cylindrical x cylindrical	white	Myophily	Heterophyllous
P.-caerulea	subisolobate	funnel	cylindrical	funnel x cylindrical	white/purple	Melittophily	Homophyllous
P.-conzattii	subisolobate	cylindrical	subcylindrical	cylindrical x subcylindrical	white	unknown	Heterophyllous
P.-crassifolia	bilabiate	funnel	subcylindrical	funnel x subcylindrical	purple	Ornithophily	Heterophyllous
P.-cyclosecta	bilabiate	funnel	slender	funnel x slender	purple	unknown	Heterophyllous
P.-debbertiana	bilabiate	funnel	subcylindrical	funnel x subcylindrical	purple	unknown	Heterophyllous
P.-ehlersiae	bilabiate	funnel	cylindrical	funnel x cylindrical	purple	unknown	Heterophyllous
P.-elizabethiae	bilabiate	funnel	slender	funnel x slender	purple	unknown	Heterophyllous
P.-emarginata	bilabiate	funnel	subcylindrical	funnel x subcylindrical	white	Psychophily	Homophyllous
P.-gigantea	bilabiate&subisolobate	cylindrical	cylindrical	cylindrical x cylindrical	white	Myophily	Homophyllous
P.-gypsicola	bilabiate	funnel	slender	funnel x slender	purple	unknown	Heterophyllous
P.-hemiepiphytica	bilabiate	funnel	slender	funnel x slender	purple	Ornithophily	Heterophyllous
P.-heterophylla	bilabiate	subcylindrical	subcylindrical	subcylindrical x subcylindrical	white	unknown	Heterophyllous
P.-ibarrae	bilabiate&subisolobate	cylindrical	cylindrical	cylindrical x cylindrical	white	Myophily	Homophyllous
P.-immaculata	bilabiate	funnel	cylindrical	funnel x cylindrical	white	unknown	Heterophyllous
P.-kondoi	subisolobate	cylindrical	cylindrical	cylindrical x cylindrical	white/purple	unknown	Heterophyllous
P.-laueana	bilabiate	funnel	slender	funnel x slender	red	Ornithophily	Heterophyllous
P.-laxifolia	bilabiate	subcylindrical	cylindrical	subcylindrical x cylindrical	purple	Melittophily	Heterophyllous
P.-macrophylla	bilabiate	funnel	slender	funnel x slender	purple	Psychophily	Heterophyllous
P.-martinezii	subisolobate	cylindrical	cylindrical	cylindrical x cylindrical	white	Myophily	Homophyllous
P.-medusina	bilabiate&subisolobate	subcylindrical	subcylindrical	subcylindrical x subcylindrical	white	unknown	Heterophyllous
P.-mesophytica	bilabiate	funnel	slender	funnel x slender	purple	Ornithophily	Heterophyllous
P.-mirandae	subisolobate	subcylindrical	subcylindrical	subcylindrical x subcylindrical	white	unknown	Heterophyllous
P.-moctezumae	bilabiate	funnel	slender	funnel x slender	purple	Psychophily	Heterophyllous
P.-moranensis	bilabiate	funnel	slender	funnel x slender	purple	Psychophily	Heterophyllous
P.-oblongiloba	bilabiate	funnel	slender	funnel x slender	purple	unknown	Heterophyllous
P.-orchidioides	bilabiate	funnel	slender	funnel x slender	purple	unknown	Heterophyllous
P.-parvifolia	bilabiate	subcylindrical	subcylindrical	subcylindrical x subcylindrical	white	unknown	Heterophyllous
P.-rotundiflora	subisolobate	subcylindrical	cylindrical	subcylindrical x cylindrical	purple	unknown	Heterophyllous
P.-robertiana	subisolobate	subcylindrical	subcylindrical	subcylindrical x cylindrical	white	unknown	Heterophyllous
P.-simulans	bilabiate	funnel	cylindrical	funnel x cylindrical	white	unknown	Heterophyllous
P.-zamudioana	bilabiate	funnel	slender	funnel x slender	purple	unknown	Homophyllous
