# Supplementary material for: Phylogenomics reveals the evolution of floral traits associated with pollinators and pollinator–prey conflict within the carnivorous Pinguicula subgenus Temnoceras
Source: Am J Bot. 2026 Jan 31;113(2):e70156. doi: 10.1002/ajb2.70156 (PMC12918848; doi:10.1002/ajb2.70156)
Supplement: Supplementary file 5 — Appendix S5. R Markdown file containing the full code and output for principal component analysis (PCA), phylogenetic linear models, and ancestral state reconstruction tests, along with the corresponding figures and statistical results. [file AJB2-113-e70156-s002.zip › AppendixS5/Ping_flwr_mixPCA.csv]

SPN	FS	TS	SS	PS	Pollinator	P_type	flower color most	FSN	FSL	FL	UCAL	UCAW	LCAL	LCAW	TL	SL	CA
P.-acuminata	subisolobate	subcylindrical	subcylindrical	subcylindrical x subcylindrical	Unknown	NA	white	3	112	19.5	6	5	7	5	6.5	4.5	17.5
P.-agnata	subisolobate	cylindrical	cylindrical	cylindrical x cylindrical	Myophily	short-tongued	white	3	140	26	10.5	10.5	10.5	10.5	11.5	4.5	17.5
P.-caerulea	subisolobate	funnel	cylindrical	funnel x cylindrical	Unknown	short-tongued	white/purple	3	21	29.5	12.5	14.5	12.5	14.5	10.5	6	25
P.-conzattii	subisolobate	cylindrical	subcylindrical	cylindrical x subcylindrical	Unknown	NA	white	3	120	24	7.5	8.5	7.5	8.5	14.5	4.5	22.5
P.-crassifolia	bilabiate	funnel	subcylindrical	funnel x subcylindrical	Ornithophily	long-tongued	purple	2.5	66	36.5	8.75	7.5	10.5	8.5	11.5	16.5	25
P.-cyclosecta	bilabiate	funnel	slender	funnel x slender	Unknown	NA	purple	3	55	36.5	9	8	9.5	9.25	2	22.5	22.5
P.-debbertiana	bilabiate	funnel	subcylindrical	funnel x subcylindrical	Unknown	NA	purple	2.5	65	22.5	2.5	1.625	2.5	1.625	12.5	9	14
P.-ehlersiae	bilabiate	funnel	cylindrical	funnel x cylindrical	Unknown	NA	purple	5	80	27.5	9.5	7	10	7.5	3.5	20.5	23
P.-elizabethiae	bilabiate	funnel	slender	funnel x slender	Unknown	NA	purple	3	100	41	8	8.75	10	10	4.5	21.5	26.5
P.-emarginata	bilabiate	funnel	subcylindrical	funnel x subcylindrical	Psychophily	long-tongued	white	3	70	12.25	3	4	4.9	3.5	2.5	7	13
P.-gigantea	bilabiate&subisolobate	cylindrical	cylindrical	cylindrical x cylindrical	Myophily	short-tongued	white	4	167.5	30.5	11.5	7	11.5	7	10	6.5	24
P.-gypsicola	bilabiate	funnel	slender	funnel x slender	Unknown	NA	purple	4	100	37.5	8.5	4.75	8	5.75	3.5	22.5	11.5
P.-hemiepiphytica	bilabiate	funnel	slender	funnel x slender	Ornithophily	long-tongued	purple	2.5	100	57.5	14.5	11	15.5	15.5	18	21	42.5
P.-heterophylla	bilabiate	subcylindrical	subcylindrical	subcylindrical x subcylindrical	Unknown	NA	white	2.5	125	22	8.75	6.5	8.75	6.5	8.75	4.5	21.5
P.-ibarrae	bilabiate&subisolobate	cylindrical	cylindrical	cylindrical x cylindrical	Myophily	short-tongued	white	8.5	105	29.5	10.5	8.5	10.5	8.5	11.5	6.25	30
P.-immaculata	bilabiate	funnel	cylindrical	funnel x cylindrical	Unknown	NA	white	2	37.5	30	2	1	4.25	5.5	1.5	6.25	8.5
P.-kondoi	subisolobate	cylindrical	cylindrical	cylindrical x cylindrical	Unknown	NA	white/purple	4	40	17.5	10	10	10	10	8	4	10
P.-laueana	bilabiate	funnel	slender	funnel x slender	Ornithophily	long-tongued	red	2.5	140	55	12.5	11.5	20	10	17.5	42.5	33
P.-laxifolia	bilabiate	subcylindrical	cylindrical	subcylindrical x cylindrical	Unknown	NA	purple	2	76.5	34.5	8.5	7	9.5	8	7	13.5	20
P.-macrophylla	bilabiate	funnel	slender	funnel x slender	Psychophily	long-tongued	purple	2.5	150	45	10	9	16	9	4	25	25
P.-martinezii	subisolobate	cylindrical	cylindrical	cylindrical x cylindrical	Myophily	short-tongued	white	2.5	87.5	23.5	8.5	8.85	9	8	6.5	4.5	18
P.-medusina	bilabiate&subisolobate	subcylindrical	subcylindrical	subcylindrical x subcylindrical	Unknown	NA	white	2.5	90	19.5	7	3.75	7	3.75	7.5	4	19
P.-mesophytica	bilabiate	funnel	slender	funnel x slender	Ornithophily	long-tongued	purple	2.5	100	32.5	7	7.5	10	6	3.5	20	30
P.-mirandae	subisolobate	subcylindrical	subcylindrical	subcylindrical x subcylindrical	Unknown	NA	white	3	90	8	5.25	4.75	5.25	4.75	6	3	13.5
P.-moctezumae	bilabiate	funnel	slender	funnel x slender	Psychophily	long-tongued	purple	3	105	50	10.5	12.5	12	11.5	6.5	31.5	50
P.-moranensis	bilabiate	funnel	slender	funnel x slender	Psychophily	long-tongued	purple	4	165	47	19	12.5	7.5	11.25	4.5	31	30
P.-oblongiloba	bilabiate	funnel	slender	funnel x slender	Unknown	NA	purple	2	125	41.5	9	6.75	13	7.5	3.5	19	30
P.-orchidioides	bilabiate	funnel	slender	funnel x slender	Unknown	NA	purple	2	145	39	12.5	6.5	14.5	5	3.5	23	30
P.-parvifolia	bilabiate	subcylindrical	subcylindrical	subcylindrical x subcylindrical	Unknown	NA	white	1	65	15.5	6	2.75	6	2.75	3.5	3.5	16
P.-rotundiflora	bilabiate	funnel	slender	funnel x slender	Unknown	long-tongued	purple	1.5	55	16	10.5	8.5	11.5	9	5.5	3.5	20
P.-robertiana	subisolobate	subcylindrical	cylindrical	subcylindrical x cylindrical	Unknown	NA	white	2	105	20	4.5	4	6	4.5	7.5	4.5	9
P.-simulans	bilabiate	funnel	cylindrical	funnel x cylindrical	Unknown	NA	white	1	37.5	12.5	4.25	2.5	4.75	2	2.15	4.25	9
P.-zamudioana	bilabiate	funnel	slender	funnel x slender	Unknown	NA	purple	2.5	50	32.5	12.5	7.5	14	7.5	3.5	25	26.5
